# Supplementary material for: Geometry and evolution of the ecological niche in plant-associated microbes
Source: Nat Commun. 2020 Jun 11;11:2955. doi: 10.1038/s41467-020-16778-5 (PMC7289842; doi:10.1038/s41467-020-16778-5)
Supplement: Supplementary file 5 — Supplementary Data 1 [file 41467_2020_16778_MOESM5_ESM.csv]

Final species name - biological process	Cardinal Temperature	Freq
acanthohelicospora aurea growth in culture	max	0
acrostalagmus luteoalbus growth in culture	max	0
albonectria rigidiuscula growth in culture	max	1
albugo candida spore germination	max	2
albugo ipomoeae-panduratae spore germination	max	1
alternaria alternata disease development	max	1
alternaria alternata growth in culture	max	1
alternaria brassicae disease development	max	2
alternaria brassicae growth in culture	max	2
alternaria brassicae infection	max	2
alternaria brassicae spore germination	max	2
alternaria brassicicola growth in culture	max	1
alternaria citri disease development	max	0
alternaria citri growth in culture	max	0
alternaria citri infection	max	0
alternaria cucumerina growth in culture	max	1
alternaria dauci spore germination	max	0
alternaria gaisen disease development	max	1
alternaria gaisen growth in culture	max	4
alternaria gaisen infection	max	2
alternaria gaisen spore germination	max	1
alternaria grossulariae growth in culture	max	0
alternaria humicola var. gossypii growth in culture	max	1
alternaria longipes disease development	max	1
alternaria longipes growth in culture	max	1
alternaria longipes infection	max	1
alternaria nelumbii growth in culture	max	0
alternaria nelumbii sporulation	max	1
alternaria nobilis growth in culture	max	1
alternaria oryzae disease development	max	0
alternaria panax growth in culture	max	1
alternaria papavericola growth in culture	max	1
alternaria peglionii growth in culture	max	1
alternaria porri disease development	max	1
alternaria porri growth in culture	max	1
alternaria porri spore germination	max	1
alternaria radicina disease development	max	1
alternaria radicina growth in culture	max	2
alternaria radicina infection	max	1
alternaria solani disease development	max	1
alternaria solani growth in culture	max	3
alternaria solani infection	max	1
alternaria solani spore germination	max	1
alternaria sonchi growth in culture	max	1
alternaria tomato disease development	max	0
alternaria tomato growth in culture	max	1
ampelomyces quisqualis infection	max	0
ampelomyces quisqualis spore germination	max	0
amyloporia sinuosa growth in culture	max	1
annulohypoxylon annulatum growth in culture	max	1
anthracocystis ehrenbergii growth in culture	max	2
anthracocystis ehrenbergii spore germination	max	1
antrodia heteromorpha growth in culture	max	1
antrodia xantha growth in culture	max	1
aphanomyces euteiches disease development	max	3
aphanomyces euteiches growth in culture	max	2
aphanomyces euteiches infection	max	3
aphanomyces euteiches spore germination	max	2
aphanomyces euteiches sporulation	max	2
aphanomyces raphani growth in culture	max	2
aphanomyces raphani spore germination	max	3
apiognomonia veneta growth in culture	max	0
apodachlya brachynema spore germination	max	0
armillaria mellea growth in culture	max	1
arthuriomyces peckianus spore germination	max	2
ascochyta boehmeriae growth in culture	max	2
ascochyta boehmeriae spore germination	max	2
ascochyta corticola growth in culture	max	0
ascochyta fagopyri infection	max	1
ascochyta gossypiicola growth in culture	max	1
aspergillus alliaceus disease development	max	1
aspergillus alliaceus fructification	max	1
aspergillus alliaceus growth in culture	max	1
aspergillus alliaceus infection	max	1
aspergillus awamori growth in culture	max	1
aspergillus carbonarius growth in culture	max	2
aspergillus clavatus growth in culture	max	1
aspergillus conicus growth in culture	max	1
aspergillus elegans growth in culture	max	1
aspergillus flavipes growth in culture	max	1
aspergillus flavus growth in culture	max	1
aspergillus fumigatus growth in culture	max	1
aspergillus glaucus fructification	max	1
aspergillus glaucus growth in culture	max	3
aspergillus japonicus growth in culture	max	1
aspergillus malignus growth in culture	max	1
aspergillus neoniveus growth in culture	max	1
aspergillus nidulans growth in culture	max	1
aspergillus niger disease development	max	0
aspergillus niger growth in culture	max	4
aspergillus ochraceus growth in culture	max	1
aspergillus terreus var. terreus growth in culture	max	1
aspergillus varians growth in culture	max	1
aspergillus versicolor growth in culture	max	1
aspergillus wentii growth in culture	max	1
asteroma caryae growth in culture	max	1
athelia epiphylla disease development	max	0
athelia epiphylla fructification	max	0
athelia epiphylla growth in culture	max	11
athelia epiphylla infection	max	0
athelia rolfsii fructification	max	1
athelia rolfsii growth in culture	max	4
aureobasidium pullulans spore germination	max	1
berkeleyomyces basicola disease development	max	6
berkeleyomyces basicola growth in culture	max	5
berkeleyomyces basicola infection	max	6
bipolaris coicis growth in culture	max	1
bipolaris leersiae growth in culture	max	1
bipolaris maydis growth in culture	max	8
bipolaris maydis infection	max	0
bipolaris maydis spore germination	max	1
bipolaris maydis sporulation	max	14
bipolaris oryzae disease development	max	3
bipolaris oryzae growth in culture	max	9
bipolaris oryzae infection	max	5
bipolaris oryzae spore germination	max	4
bipolaris oryzae sporulation	max	4
bipolaris panici-miliacei growth in culture	max	1
bipolaris sacchari disease development	max	0
bipolaris sacchari growth in culture	max	1
bipolaris sorokiniana disease development	max	3
bipolaris sorokiniana fructification	max	3
bipolaris sorokiniana growth in culture	max	5
bipolaris sorokiniana infection	max	4
bipolaris sorokiniana spore germination	max	1
bipolaris stenospila fructification	max	1
biscogniauxia marginata growth in culture	max	1
bisifusarium dimerum growth in culture	max	2
bjerkandera adusta growth in culture	max	1
bjerkandera fumosa growth in culture	max	2
blumeria graminis spore germination	max	1
blumeria graminis sporulation	max	0
blumeriella jaapii growth in culture	max	1
blumeriella jaapii infection	max	1
blumeriella jaapii sporulation	max	1
boeremia exigua fructification	max	1
boeremia exigua growth in culture	max	1
botryobasidium vagum disease development	max	17
botryobasidium vagum growth in culture	max	18
botryobasidium vagum infection	max	17
botryobasidium vagum spore germination	max	1
botryosphaeria quercuum growth in culture	max	1
botryotinia squamosa disease development	max	1
botryotinia squamosa growth in culture	max	1
botryotinia squamosa infection	max	1
botryotinia squamosa spore germination	max	1
botryotinia squamosa sporulation	max	1
botrytis allii disease development	max	2
botrytis allii growth in culture	max	1
botrytis allii infection	max	2
botrytis allii spore germination	max	1
botrytis allii sporulation	max	1
botrytis arachidis growth in culture	max	0
botrytis arachidis infection	max	1
botrytis cinerea disease development	max	6
botrytis cinerea fructification	max	4
botrytis cinerea growth in culture	max	6
botrytis cinerea infection	max	7
botrytis cinerea spore germination	max	4
botrytis elliptica growth in culture	max	1
botrytis elliptica spore germination	max	1
botrytis fabae growth in culture	max	1
botrytis fabae spore germination	max	1
botrytis tulipae sporulation	max	2
brachysporium oryzae disease development	max	0
bremia lactucae spore germination	max	1
cadophora malorum growth in culture	max	0
calonectria morganii growth in culture	max	1
calonectria morganii spore germination	max	1
candida tropicalis growth in culture	max	0
ceratocystis fimbriata disease development	max	4
ceratocystis fimbriata growth in culture	max	1
ceratocystis fimbriata infection	max	4
ceratocystis ips fructification	max	0
ceratocystis ips growth in culture	max	3
ceratocystis minor growth in culture	max	3
ceratocystis paradoxa disease development	max	0
ceratocystis paradoxa growth in culture	max	5
ceratocystis paradoxa spore germination	max	1
ceratocystis paradoxa sporulation	max	0
ceratocystis pilifera growth in culture	max	1
cercospora apii growth in culture	max	1
cercospora apii spore germination	max	1
cercospora beticola growth in culture	max	4
cercospora beticola infection	max	0
cercospora beticola spore germination	max	1
cercospora beticola sporulation	max	3
cercospora carotae spore germination	max	0
cercospora fusca growth in culture	max	1
cercospora kikuchii sporulation	max	0
cercospora nicotianae disease development	max	0
cercospora nicotianae growth in culture	max	3
cercospora petuniae growth in culture	max	1
cercospora sorghi growth in culture	max	1
cercospora zebrina spore germination	max	1
cercosporella antirrhini growth in culture	max	1
cerrena unicolor growth in culture	max	1
chalastospora gossypii disease development	max	0
choanephora cucurbitarum growth in culture	max	1
choanephora cucurbitarum sporulation	max	1
chondrostereum purpureum growth in culture	max	1
ciborinia allii disease development	max	1
ciborinia allii growth in culture	max	1
ciborinia allii infection	max	1
ciborinia allii spore germination	max	1
ciborinia allii sporulation	max	1
cladosporium citri disease development	max	2
cladosporium citri growth in culture	max	2
cladosporium citri infection	max	2
cladosporium citri sporulation	max	1
cladosporium cladosporioides f. pisicola growth in culture	max	1
cladosporium cucumerinum growth in culture	max	1
cladosporium cucumerinum infection	max	1
cladosporium herbarum growth in culture	max	1
cladosporium phlei spore germination	max	1
claviceps purpurea growth in culture	max	0
claviceps purpurea spore germination	max	0
climacodon pulcherrimus growth in culture	max	1
cochliobolus setariae growth in culture	max	4
colletotrichum carthami growth in culture	max	2
colletotrichum circinans disease development	max	0
colletotrichum circinans growth in culture	max	2
colletotrichum circinans infection	max	0
colletotrichum circinans spore germination	max	1
colletotrichum coccodes growth in culture	max	12
colletotrichum coccodes sporulation	max	0
colletotrichum dematium growth in culture	max	1
colletotrichum falcatum growth in culture	max	2
colletotrichum fructi disease development	max	0
colletotrichum fructi growth in culture	max	1
colletotrichum fructi infection	max	0
colletotrichum gloeosporioides disease development	max	0
colletotrichum gloeosporioides growth in culture	max	14
colletotrichum gloeosporioides spore germination	max	2
colletotrichum gloeosporioides sporulation	max	0
colletotrichum glycines growth in culture	max	2
colletotrichum gossypii disease development	max	1
colletotrichum gossypii growth in culture	max	3
colletotrichum horii growth in culture	max	4
colletotrichum japonicum growth in culture	max	1
colletotrichum lindemuthianum disease development	max	3
colletotrichum lindemuthianum growth in culture	max	11
colletotrichum lindemuthianum infection	max	4
colletotrichum lindemuthianum spore germination	max	4
colletotrichum lindemuthianum sporulation	max	1
colletotrichum linicola growth in culture	max	1
colletotrichum musae disease development	max	0
colletotrichum musae growth in culture	max	4
colletotrichum orbiculare growth in culture	max	6
colletotrichum orbiculare infection	max	0
colletotrichum orbiculare spore germination	max	4
colletotrichum panacicola growth in culture	max	2
colletotrichum phaseolorum growth in culture	max	1
colletotrichum pisi spore germination	max	0
colletotrichum trifolii growth in culture	max	2
colletotrichum trifolii spore germination	max	0
colletotrichum trifolii sporulation	max	2
coniella diplodiella spore germination	max	2
coniophora puteana growth in culture	max	5
coniothyrium caryogenum growth in culture	max	1
coniothyrium pirinum growth in culture	max	0
coniothyrium pirinum sporulation	max	0
coniothyrium rosarum growth in culture	max	1
coniothyrium wernsdorffiae growth in culture	max	1
coniothyrium wernsdorffiae infection	max	1
coniothyrium wernsdorffiae spore germination	max	1
corticium gramineum growth in culture	max	1
corynespora cassiicola growth in culture	max	1
corynespora cassiicola spore germination	max	1
cronartium ribicola spore germination	max	4
crustodontia chrysocreas growth in culture	max	1
cryphonectria parasitica fructification	max	0
cryphonectria parasitica growth in culture	max	7
cryphonectria parasitica spore germination	max	0
cryptosporiopsis corticola growth in culture	max	2
cumminsiella mirabilissima disease development	max	1
curvularia capsici growth in culture	max	1
curvularia kusanoi growth in culture	max	1
curvularia kusanoi sporulation	max	1
curvularia nodulosa growth in culture	max	1
curvularia nodulosa infection	max	1
curvularia nodulosa sporulation	max	1
curvularia ovoidea growth in culture	max	1
curvularia senegalensis growth in culture	max	2
curvularia tomato growth in culture	max	2
curvularia trifolii growth in culture	max	5
curvularia trifolii spore germination	max	0
curvularia trifolii sporulation	max	2
cytospora chrysosperma growth in culture	max	1
cytospora japonica growth in culture	max	6
cytospora japonica spore germination	max	4
cytospora leucostoma growth in culture	max	3
cytospora leucostoma spore germination	max	2
cytospora mali growth in culture	max	1
cytospora nivea growth in culture	max	1
dactylaria parasitans growth in culture	max	1
daedalea ambigua growth in culture	max	1
daedalea quercina growth in culture	max	2
daedaleopsis styracina growth in culture	max	1
diaporthe citri disease development	max	1
diaporthe citri fructification	max	2
diaporthe citri growth in culture	max	4
diaporthe citri infection	max	0
diaporthe citri spore germination	max	2
diaporthe destruens growth in culture	max	1
diaporthe destruens spore germination	max	1
diaporthe fukushii growth in culture	max	2
dichostereum effuscatum growth in culture	max	1
dichostereum induratum growth in culture	max	1
dichotomophthoropsis nymphaearum fructification	max	1
dichotomophthoropsis nymphaearum growth in culture	max	0
dichotomophthoropsis nymphaearum spore germination	max	0
dictyuchus sterilis growth in culture	max	0
didymella applanata growth in culture	max	1
didymella curtisii growth in culture	max	1
didymella lycopersici growth in culture	max	1
didymella lycopersici spore germination	max	1
didymella pinodella growth in culture	max	2
didymella pinodella spore germination	max	1
didymella pinodes growth in culture	max	3
didymella pinodes spore germination	max	1
didymella pisi growth in culture	max	2
didymella pisi spore germination	max	1
dilophospora alopecuri growth in culture	max	1
dilophospora alopecuri spore germination	max	2
diplocarpon earlianum growth in culture	max	2
dipodascus geotrichum disease development	max	1
dipodascus geotrichum growth in culture	max	1
dipodascus geotrichum spore germination	max	1
dissophora nadsonii growth in culture	max	1
dothiora sphaeroides fructification	max	0
dothiora sphaeroides growth in culture	max	1
dothiorella sarmentorum growth in culture	max	1
drechslera ocella disease development	max	0
drechslera ocella growth in culture	max	2
drechslera ocella sporulation	max	1
drechslera poae growth in culture	max	1
drechslera poae spore germination	max	1
drechslera yamadae growth in culture	max	1
drepanopeziza ribis fructification	max	4
drepanopeziza ribis growth in culture	max	2
drepanopeziza ribis spore germination	max	0
duosporium yamadanum growth in culture	max	1
earliella scabrosa growth in culture	max	1
eballistra oryzae growth in culture	max	0
eballistra oryzae spore germination	max	1
elsinoe canavaliae growth in culture	max	0
elsinoe fawcettii disease development	max	0
elsinoe fawcettii growth in culture	max	1
elsinoe fawcettii infection	max	0
elsinoe ledi growth in culture	max	0
elsinoe violae growth in culture	max	0
elsinoe violae sporulation	max	1
endothia fluens growth in culture	max	4
endothia radicalis growth in culture	max	1
endothiella singularis growth in culture	max	2
entyloma calendulae spore germination	max	1
entyloma serotinum spore germination	max	0
epichloe typhina spore germination	max	0
epicoccum sorghinum fructification	max	6
epicoccum sorghinum growth in culture	max	2
epicoccum sorghinum spore germination	max	0
eremothecium coryli fructification	max	0
eremothecium coryli growth in culture	max	1
eremothecium coryli sporulation	max	0
erysiphe alphitoides spore germination	max	1
erysiphe necator disease development	max	2
erysiphe pisi spore germination	max	0
erysiphe polygoni disease development	max	4
erysiphe polygoni infection	max	4
erysiphe polygoni spore germination	max	3
exserohilum monoceras growth in culture	max	1
exserohilum turcicum growth in culture	max	4
exserohilum turcicum sporulation	max	4
fibroporia vaillantii growth in culture	max	2
flammulina velutipes growth in culture	max	1
fomes fasciatus growth in culture	max	1
fomes fomentarius growth in culture	max	1
fomitiporia robusta growth in culture	max	1
fomitopsis officinalis growth in culture	max	1
fomitopsis pinicola growth in culture	max	4
fomitopsis pinicola spore germination	max	1
fulvia fulva disease development	max	1
fulvia fulva growth in culture	max	4
fulvia fulva infection	max	1
fulvia fulva spore germination	max	5
fulvia fulva sporulation	max	2
fusarium acuminatum disease development	max	0
fusarium acuminatum growth in culture	max	7
fusarium alluviale growth in culture	max	1
fusarium anguioides growth in culture	max	1
fusarium anguioides sporulation	max	1
fusarium annuum growth in culture	max	1
fusarium anthophilum growth in culture	max	1
fusarium arthrosporioides growth in culture	max	1
fusarium avenaceum growth in culture	max	11
fusarium avenaceum infection	max	0
fusarium caeruleum disease development	max	2
fusarium caeruleum growth in culture	max	6
fusarium caeruleum infection	max	0
fusarium callistephi disease development	max	1
fusarium callistephi infection	max	1
fusarium camptoceras growth in culture	max	2
fusarium chlamydosporum growth in culture	max	3
fusarium citrulli growth in culture	max	0
fusarium commutatum growth in culture	max	1
fusarium cromyophthoron growth in culture	max	0
fusarium culmorum disease development	max	1
fusarium culmorum growth in culture	max	22
fusarium diversisporum growth in culture	max	1
fusarium ensiforme growth in culture	max	1
fusarium equiseti growth in culture	max	3
fusarium filiferum growth in culture	max	2
fusarium flocciferum growth in culture	max	1
fusarium fujikuroi disease development	max	0
fusarium fujikuroi fructification	max	1
fusarium fujikuroi growth in culture	max	26
fusarium fujikuroi infection	max	1
fusarium fujikuroi spore germination	max	1
fusarium gemmiperda growth in culture	max	1
fusarium gibbosum disease development	max	0
fusarium gibbosum growth in culture	max	4
fusarium graminearum disease development	max	10
fusarium graminearum fructification	max	4
fusarium graminearum growth in culture	max	22
fusarium graminearum infection	max	11
fusarium graminearum spore germination	max	4
fusarium graminum growth in culture	max	3
fusarium hyperoxysporum growth in culture	max	2
fusarium incarnatum disease development	max	0
fusarium incarnatum growth in culture	max	20
fusarium lateritium disease development	max	0
fusarium lateritium growth in culture	max	17
fusarium lolii growth in culture	max	3
fusarium longipes growth in culture	max	1
fusarium luteum growth in culture	max	1
fusarium macroceras growth in culture	max	1
fusarium neoceras growth in culture	max	1
fusarium oxysporum disease development	max	22
fusarium oxysporum f.sp. conglutinans disease development	max	2
fusarium oxysporum f.sp. conglutinans growth in culture	max	5
fusarium oxysporum f.sp. conglutinans infection	max	2
fusarium oxysporum f.sp. cubense growth in culture	max	2
fusarium oxysporum f.sp. dianthi growth in culture	max	0
fusarium oxysporum f.sp. gladioli growth in culture	max	1
fusarium oxysporum f.sp. lini disease development	max	2
fusarium oxysporum f.sp. lini growth in culture	max	5
fusarium oxysporum f.sp. lini infection	max	2
fusarium oxysporum f.sp. lini spore germination	max	1
fusarium oxysporum f.sp. lycopersici disease development	max	5
fusarium oxysporum f.sp. lycopersici growth in culture	max	32
fusarium oxysporum f.sp. lycopersici infection	max	5
fusarium oxysporum f.sp. medicaginis growth in culture	max	1
fusarium oxysporum f.sp. medicaginis infection	max	0
fusarium oxysporum f.sp. niveum disease development	max	2
fusarium oxysporum f.sp. niveum growth in culture	max	9
fusarium oxysporum f.sp. niveum infection	max	2
fusarium oxysporum f.sp. niveum spore germination	max	2
fusarium oxysporum f.sp. pisi disease development	max	1
fusarium oxysporum f.sp. pisi growth in culture	max	1
fusarium oxysporum f.sp. vasinfectum disease development	max	5
fusarium oxysporum f.sp. vasinfectum growth in culture	max	6
fusarium oxysporum f.sp. vasinfectum infection	max	5
fusarium oxysporum f.sp. vasinfectum sporulation	max	0
fusarium oxysporum growth in culture	max	106
fusarium oxysporum infection	max	22
fusarium oxysporum spore germination	max	4
fusarium oxysporum sporulation	max	0
fusarium pallidoroseum growth in culture	max	4
fusarium poae growth in culture	max	5
fusarium polymorphum growth in culture	max	1
fusarium redolens growth in culture	max	3
fusarium roseum disease development	max	4
fusarium roseum growth in culture	max	2
fusarium roseum infection	max	4
fusarium rubrum growth in culture	max	1
fusarium sporotrichioides growth in culture	max	1
fusarium sporotrichioides sporulation	max	1
fusarium sulphureum growth in culture	max	3
fusarium trichothecioides disease development	max	0
fusarium trichothecioides growth in culture	max	16
fusarium trichothecioides infection	max	0
fusarium tricinctum disease development	max	2
fusarium tricinctum growth in culture	max	11
fusarium tricinctum infection	max	0
fusarium verticillioides growth in culture	max	0
fusicladium pyrorum growth in culture	max	0
fusicoccum putrefaciens growth in culture	max	0
fusicolla aquaeductuum growth in culture	max	1
gaeumannomyces graminis disease development	max	6
gaeumannomyces graminis growth in culture	max	8
gaeumannomyces graminis infection	max	6
ganoderma applanatum growth in culture	max	6
ganoderma lucidum growth in culture	max	4
gibellulopsis serrae growth in culture	max	0
globisporangium debaryanum disease development	max	2
globisporangium debaryanum growth in culture	max	5
globisporangium debaryanum infection	max	2
globisporangium nagaii growth in culture	max	2
globisporangium spinosum growth in culture	max	2
globisporangium splendens growth in culture	max	1
globisporangium ultimum disease development	max	2
globisporangium ultimum growth in culture	max	5
globisporangium ultimum infection	max	2
gloeodes pomigena growth in culture	max	1
gloeophyllum abietinum growth in culture	max	1
gloeophyllum protractum growth in culture	max	1
gloeophyllum sepiarium growth in culture	max	3
gloeophyllum striatum growth in culture	max	1
gloeophyllum subferrugineum growth in culture	max	1
gloeophyllum trabeum growth in culture	max	3
gloeosporium aracearum growth in culture	max	2
gloeosporium euonymicola growth in culture	max	2
gloeosporium foliicolum growth in culture	max	2
gloeosporium kawakamii growth in culture	max	1
gloeosporium kawakamii spore germination	max	2
gloeosporium laeticolor growth in culture	max	2
gloeosporium orbiculare growth in culture	max	0
gloeosporium venetum growth in culture	max	1
gloeosporium venetum spore germination	max	1
glomerella cinnamomi growth in culture	max	2
glomerella miyabeana growth in culture	max	0
glomerella miyabeana spore germination	max	1
glomerella mume growth in culture	max	4
glomerella mume spore germination	max	0
gnomonia dispora growth in culture	max	0
gnomonia pecanae growth in culture	max	0
godronia cassandrae growth in culture	max	0
gonapodya prolifera growth in culture	max	0
granulodiplodia megalospora growth in culture	max	1
gymnascella confluens growth in culture	max	0
gymnosporangium asiaticum spore germination	max	0
gymnosporangium clavipes spore germination	max	5
gymnosporangium globosum spore germination	max	4
gymnosporangium juniperi-virginianae infection	max	0
gymnosporangium juniperi-virginianae spore germination	max	6
gymnosporangium yamadae spore germination	max	2
helicobasidium purpureum growth in culture	max	1
helicoma muelleri growth in culture	max	0
helicomyces scandens growth in culture	max	0
helicosporium gracile growth in culture	max	0
helminthosporium gibberosporum growth in culture	max	1
helminthosporium hispaniolae infection	max	0
helminthosporium papulosum disease development	max	0
helminthosporium papulosum growth in culture	max	0
helminthosporium papulosum infection	max	0
helminthosporium papulosum sporulation	max	0
helminthosporium solani growth in culture	max	1
helminthosporium solani sporulation	max	2
hendersonia herpotricha growth in culture	max	2
herpotrichia nigra growth in culture	max	1
heterobasidion annosum growth in culture	max	5
heteropatella antirrhini growth in culture	max	1
heteropatella dianthi growth in culture	max	1
heterophoma poolensis spore germination	max	1
hydropisphaera arenula growth in culture	max	3
hydropisphaera arenula infection	max	0
hymenula cerealis growth in culture	max	2
hypomyces perniciosus growth in culture	max	1
hypomyces perniciosus infection	max	0
ilyonectria mors-panacis growth in culture	max	1
ilyonectria robusta growth in culture	max	1
inonotus mikadoi growth in culture	max	1
inonotus patouillardii growth in culture	max	1
inonotus tabacinus growth in culture	max	1
irpex consors growth in culture	max	1
isaria clonostachoides disease development	max	1
isaria clonostachoides growth in culture	max	1
isaria clonostachoides infection	max	1
isaria clonostachoides spore germination	max	1
isoachlya paradoxa spore germination	max	1
kabatiella caulivora growth in culture	max	2
kabatiella caulivora infection	max	0
kabatiella caulivora sporulation	max	1
kellermania cercosperma fructification	max	1
kellermania cercosperma growth in culture	max	1
kellermania cercosperma spore germination	max	1
kuehneola uredinis spore germination	max	0
lachnellula willkommii growth in culture	max	0
lachnellula willkommii spore germination	max	1
laetiporus sulphureus growth in culture	max	3
lambertella tubulosa growth in culture	max	0
lasiodiplodia theobromae disease development	max	2
lasiodiplodia theobromae growth in culture	max	3
laurilia sulcata growth in culture	max	1
laxitextum bicolor growth in culture	max	1
leiotrametes menziesii growth in culture	max	1
lentinus tigrinus growth in culture	max	1
lenzites betulina growth in culture	max	2
lenzites betulinus growth in culture	max	1
lenzites tigrinus growth in culture	max	1
lenzites yoshinagae growth in culture	max	1
leptosphaeria avenaria growth in culture	max	1
leptosphaeria avenaria spore germination	max	1
leptosphaeria maculans growth in culture	max	0
leptosphaerulina trifolii fructification	max	0
leptosphaerulina trifolii growth in culture	max	1
leptotrochila medicaginis growth in culture	max	1
leptotrochila medicaginis spore germination	max	1
macrophomina phaseolina disease development	max	0
macrophomina phaseolina growth in culture	max	2
macrophomina phaseolina infection	max	1
marssonina graminicola growth in culture	max	1
marssonina graminicola spore germination	max	1
melampsora laricis-caprearum spore germination	max	0
melampsora lini fructification	max	1
melampsora lini infection	max	1
melampsora lini spore germination	max	4
melampsora populnea spore germination	max	0
melogramma gyrosum growth in culture	max	3
meruliporia incrassata growth in culture	max	3
microascus brevicaulis growth in culture	max	0
microdochium nivale growth in culture	max	3
microdochium nivale infection	max	1
microdochium panattonianum growth in culture	max	1
microdochium panattonianum infection	max	1
microdochium panattonianum spore germination	max	1
monascus ruber growth in culture	max	1
monilinia fructicola growth in culture	max	3
monilinia fructicola spore germination	max	0
monilinia fructigena disease development	max	1
monilinia fructigena fructification	max	1
monilinia fructigena growth in culture	max	2
monilinia fructigena infection	max	1
monilinia fructigena spore germination	max	0
monilinia laxa disease development	max	0
monilinia laxa growth in culture	max	2
monilinia laxa spore germination	max	0
monilochaetes infuscans growth in culture	max	1
mucor racemosus disease development	max	1
mucor racemosus growth in culture	max	1
mycosphaerella brassicicola growth in culture	max	1
mycosphaerella brassicicola spore germination	max	1
mycosphaerella caryigena growth in culture	max	0
mycosphaerella cerasella growth in culture	max	0
mycosphaerella iridis spore germination	max	1
mycosphaerella linicola growth in culture	max	2
mycosphaerella musicola growth in culture	max	1
mycosphaerella musicola spore germination	max	0
mycosphaerella pomi growth in culture	max	1
mycosphaerella rabiei growth in culture	max	1
mycosphaerella rabiei spore germination	max	2
mycosphaerella rubi growth in culture	max	1
mycosphaerella rubi spore germination	max	2
mycosphaerella tassiana disease development	max	0
nakataea oryzae growth in culture	max	2
nectria cinnabarina growth in culture	max	1
nectria cinnabarina spore germination	max	2
nectria pseudotrichia growth in culture	max	1
nematogonum ferrugineum growth in culture	max	1
neoantrodia serialis growth in culture	max	4
neocamarosporium calvescens growth in culture	max	0
neocosmospora phaseoli growth in culture	max	5
neocosmospora pisi growth in culture	max	1
neocosmospora solani disease development	max	1
neocosmospora solani growth in culture	max	37
neocosmospora solani infection	max	1
neocosmospora solani sporulation	max	2
neocosmospora theobromae growth in culture	max	1
neofabraea malicorticis disease development	max	0
neofabraea malicorticis growth in culture	max	1
neofabraea malicorticis spore germination	max	1
neofabraea perennans spore germination	max	1
neofabraea vagabunda growth in culture	max	0
neofusicoccum ribis disease development	max	2
neofusicoccum ribis growth in culture	max	2
neolentinus lepideus growth in culture	max	4
neonectria ditissima growth in culture	max	1
neoscytalidium dimidiatum growth in culture	max	0
neurospora sitophila spore germination	max	1
nigrospora canescens growth in culture	max	1
nigrospora musae growth in culture	max	1
nigrospora oryzae disease development	max	0
nigrospora oryzae growth in culture	max	5
nigrospora oryzae infection	max	0
nigrospora oryzae spore germination	max	2
oculimacula yallundae disease development	max	0
oculimacula yallundae growth in culture	max	1
olpidiaster brassicae infection	max	1
onnia orientalis growth in culture	max	1
ophiosphaerella herpotricha growth in culture	max	2
ophiostoma ulmi growth in culture	max	3
panus rudis growth in culture	max	1
paraconiothyrium fuckelii growth in culture	max	1
parastagonospora nodorum growth in culture	max	1
parastagonospora nodorum spore germination	max	0
passalora cajani growth in culture	max	1
passalora cajani infection	max	0
passalora cajani sporulation	max	0
passalora dissiliens spore germination	max	0
passalora koepkei disease development	max	0
passalora koepkei growth in culture	max	1
passalora koepkei spore germination	max	1
penicillium aurantiogriseum spore germination	max	1
penicillium chrysogenum spore germination	max	1
penicillium commune growth in culture	max	1
penicillium commune spore germination	max	1
penicillium digitatum disease development	max	1
penicillium digitatum growth in culture	max	2
penicillium digitatum spore germination	max	1
penicillium expansum disease development	max	0
penicillium expansum growth in culture	max	2
penicillium fructigenum growth in culture	max	1
penicillium gladioli disease development	max	0
penicillium gladioli fructification	max	4
penicillium gladioli growth in culture	max	2
penicillium gladioli infection	max	1
penicillium glaucum growth in culture	max	3
penicillium glaucum spore germination	max	3
penicillium glaucum sporulation	max	1
penicillium italicum disease development	max	1
penicillium italicum growth in culture	max	3
penicillium lehmanii growth in culture	max	0
penicillium oxalicum disease development	max	0
penicillium oxalicum infection	max	0
perenniporia fraxinea growth in culture	max	1
peronosclerospora philippinensis spore germination	max	1
peronosclerospora sorghi spore germination	max	1
peronosclerospora sorghi sporulation	max	0
peronospora arborescens spore germination	max	1
peronospora destructor spore germination	max	2
peronospora destructor sporulation	max	1
peronospora farinosa infection	max	1
peronospora farinosa spore germination	max	3
peronospora farinosa sporulation	max	2
peronospora hyoscyami disease development	max	1
peronospora hyoscyami fructification	max	2
peronospora hyoscyami infection	max	3
peronospora hyoscyami spore germination	max	3
peronospora hyoscyami sporulation	max	2
peronospora parasitica infection	max	1
peronospora parasitica spore germination	max	1
peronospora trifoliorum disease development	max	0
peronospora trifoliorum spore germination	max	2
peronospora viciae infection	max	0
pesotum piceae growth in culture	max	3
pestalotia diospyri growth in culture	max	2
peyronellaea obtusa growth in culture	max	0
peyronellaea obtusa spore germination	max	0
phacidiopycnis tuberivora growth in culture	max	0
phaeolus schweinitzii growth in culture	max	6
phaeosphaeria herpotrichoides growth in culture	max	1
phellinus everhartii growth in culture	max	1
phellinus gilvus growth in culture	max	3
phellinus igniarius growth in culture	max	1
phellinus pini growth in culture	max	3
phellinus rimosus growth in culture	max	1
phellopilus nigrolimitatus growth in culture	max	1
phialophora cinerescens growth in culture	max	1
phlebia radiata growth in culture	max	1
phlebia tremellosa growth in culture	max	1
phlebiopsis gigantea growth in culture	max	2
pholiota adiposa growth in culture	max	0
phoma eriobotryae growth in culture	max	0
phoma eriobotryae spore germination	max	0
phoma panacicola growth in culture	max	1
phomopsis kalmiae fructification	max	1
phomopsis kalmiae growth in culture	max	1
phomopsis kalmiae spore germination	max	1
phomopsis phaseoli fructification	max	0
phomopsis phaseoli growth in culture	max	2
phomopsis phaseoli spore germination	max	1
phomopsis vaccinii growth in culture	max	0
phycomyces nitens fructification	max	1
phycomyces nitens growth in culture	max	2
phyllactinia guttata spore germination	max	2
phyllactinia guttata sporulation	max	0
phyllosticta ampelicida fructification	max	1
phyllosticta ampelicida growth in culture	max	0
phyllosticta citricarpa growth in culture	max	3
phyllosticta nicotianae growth in culture	max	1
phyllosticta nicotianae sporulation	max	1
phyllosticta solitaria fructification	max	2
phyllosticta solitaria growth in culture	max	3
phyllosticta solitaria spore germination	max	4
phyllostictina vaccinii growth in culture	max	1
physoderma maydis spore germination	max	3
phytophthora boehmeriae growth in culture	max	3
phytophthora cactorum disease development	max	1
phytophthora cactorum growth in culture	max	46
phytophthora cactorum infection	max	1
phytophthora cactorum spore germination	max	0
phytophthora cambivora growth in culture	max	4
phytophthora capsici growth in culture	max	5
phytophthora capsici spore germination	max	0
phytophthora cinnamomi fructification	max	1
phytophthora cinnamomi growth in culture	max	12
phytophthora citricola growth in culture	max	5
phytophthora citrophthora disease development	max	2
phytophthora citrophthora growth in culture	max	16
phytophthora colocasiae growth in culture	max	4
phytophthora colocasiae spore germination	max	1
phytophthora cryptogea growth in culture	max	3
phytophthora cyperi-rotundati disease development	max	0
phytophthora drechsleri growth in culture	max	3
phytophthora erythroseptica growth in culture	max	2
phytophthora erythroseptica spore germination	max	0
phytophthora fagopyri growth in culture	max	1
phytophthora hibernalis growth in culture	max	4
phytophthora infestans disease development	max	2
phytophthora infestans fructification	max	5
phytophthora infestans growth in culture	max	9
phytophthora infestans infection	max	3
phytophthora infestans spore germination	max	14
phytophthora japonica growth in culture	max	0
phytophthora japonica infection	max	1
phytophthora meadii growth in culture	max	4
phytophthora megasperma growth in culture	max	2
phytophthora megasperma infection	max	1
phytophthora mexicana fructification	max	1
phytophthora mexicana growth in culture	max	1
phytophthora nicotianae disease development	max	1
phytophthora nicotianae fructification	max	2
phytophthora nicotianae growth in culture	max	107
phytophthora nicotianae infection	max	1
phytophthora nicotianae spore germination	max	0
phytophthora palmivora growth in culture	max	67
phytophthora palmivora spore germination	max	2
phytophthora pini growth in culture	max	1
phytophthora porri growth in culture	max	4
phytophthora richardiae growth in culture	max	2
phytophthora syringae growth in culture	max	1
phytopythium vexans growth in culture	max	1
plasmopara viticola disease development	max	1
plasmopara viticola infection	max	2
plasmopara viticola spore germination	max	5
plasmopara viticola sporulation	max	3
pleiochaeta setosa spore germination	max	1
pleiochaeta setosa sporulation	max	0
plenodomus fuscomaculans fructification	max	1
plenodomus meliloti fructification	max	1
plenodomus meliloti growth in culture	max	1
plenodomus meliloti infection	max	1
plenodomus tracheiphilus fructification	max	2
plenodomus tracheiphilus growth in culture	max	1
plenodomus tracheiphilus spore germination	max	1
pleospora bjoerlingii disease development	max	0
pleospora lycopersici disease development	max	1
pleospora lycopersici growth in culture	max	2
pleospora lycopersici infection	max	1
pleurotus dryinus growth in culture	max	0
pleurotus dryinus spore germination	max	0
pleurotus ostreatus growth in culture	max	2
plurivorosphaerella nawae growth in culture	max	0
podosphaera leucotricha infection	max	1
podosphaera leucotricha spore germination	max	2
podosphaera pannosa spore germination	max	0
polyscytalum pustulans growth in culture	max	0
porostereum spadiceum growth in culture	max	1
proxipyricularia zingiberis growth in culture	max	1
pseudoperonospora cubensis disease development	max	2
pseudoperonospora cubensis infection	max	3
pseudoperonospora cubensis spore germination	max	6
pseudoperonospora cubensis sporulation	max	3
pseudopestalotiopsis theae growth in culture	max	1
pseudopeziza trifolii fructification	max	0
puccinia antirrhini disease development	max	2
puccinia antirrhini spore germination	max	4
puccinia chrysanthemi spore germination	max	1
puccinia coronata disease development	max	0
puccinia coronata infection	max	0
puccinia coronata spore germination	max	8
puccinia coronifera infection	max	1
puccinia coronifera spore germination	max	3
puccinia graminis disease development	max	4
puccinia graminis infection	max	4
puccinia graminis spore germination	max	11
puccinia helianthi infection	max	0
puccinia helianthi spore germination	max	3
puccinia hieracii disease development	max	0
puccinia hieracii spore germination	max	0
puccinia hordei disease development	max	2
puccinia hordei infection	max	3
puccinia hordei spore germination	max	1
puccinia malvacearum spore germination	max	3
puccinia menthae spore germination	max	1
puccinia recondita disease development	max	2
puccinia recondita infection	max	2
puccinia recondita spore germination	max	7
puccinia sorghi disease development	max	1
puccinia sorghi infection	max	1
puccinia sorghi spore germination	max	3
puccinia striiformis disease development	max	4
puccinia striiformis infection	max	5
puccinia striiformis spore germination	max	4
puccinia striiformis sporulation	max	1
puccinia suaveolens spore germination	max	0
pumilus medullae growth in culture	max	0
punctularia strigosozonata growth in culture	max	1
pycnoporus sanguineus growth in culture	max	1
pyrenopeziza brassicae growth in culture	max	0
pyrenophora avenae growth in culture	max	1
pyrenophora catenaria fructification	max	1
pyrenophora catenaria growth in culture	max	1
pyrenophora chaetomioides growth in culture	max	2
pyrenophora chaetomioides spore germination	max	2
pyrenophora graminea disease development	max	3
pyrenophora graminea growth in culture	max	3
pyrenophora graminea infection	max	2
pyrenophora nisikadoi growth in culture	max	1
pyrenophora teres fructification	max	2
pyrenophora teres growth in culture	max	1
pyrenophora teres infection	max	0
pyrenophora teres spore germination	max	0
pyrenophora tritici-repentis growth in culture	max	1
pyricularia grisea growth in culture	max	2
pyricularia oryzae disease development	max	6
pyricularia oryzae growth in culture	max	5
pyricularia oryzae infection	max	7
pyricularia oryzae spore germination	max	2
pyricularia oryzae sporulation	max	3
pyricularia setariae growth in culture	max	1
pyricularia setariae spore germination	max	0
pythium aphanidermatum disease development	max	0
pythium aphanidermatum fructification	max	2
pythium aphanidermatum growth in culture	max	4
pythium aphanidermatum infection	max	0
pythium arrhenomanes growth in culture	max	2
pythium arrhenomanes infection	max	1
pythium butleri disease development	max	1
pythium butleri growth in culture	max	1
pythium diclinum growth in culture	max	0
pythium echinocarpum growth in culture	max	2
pythium epigynum growth in culture	max	1
pythium monospermum growth in culture	max	2
pythium oryzae growth in culture	max	2
pythium scleroteichum growth in culture	max	1
pythium tenue growth in culture	max	0
ramularia betae growth in culture	max	0
ramularia grevilleana growth in culture	max	1
ramularia panacicola growth in culture	max	1
rectifusarium ventricosum disease development	max	1
rectifusarium ventricosum growth in culture	max	1
rectifusarium ventricosum infection	max	0
remotididymella destructiva disease development	max	0
remotididymella destructiva growth in culture	max	3
rhabdocline laricis growth in culture	max	1
rhabdocline laricis infection	max	1
rhipidium interruptum spore germination	max	1
rhizoctonia oryzae-sativae fructification	max	0
rhizoctonia oryzae-sativae growth in culture	max	1
rhizoctonia oryzae-sativae infection	max	0
rhizoctonia solani disease development	max	3
rhizoctonia solani fructification	max	2
rhizoctonia solani growth in culture	max	25
rhizoctonia solani infection	max	12
rhizoctonia solani spore germination	max	1
rhizomucor pusillus growth in culture	max	3
rhizomucor pusillus sporulation	max	2
rhizopus acidus growth in culture	max	1
rhizopus acidus sporulation	max	1
rhizopus arrhizus disease development	max	5
rhizopus arrhizus growth in culture	max	40
rhizopus arrhizus infection	max	0
rhizopus arrhizus spore germination	max	5
rhizopus arrhizus sporulation	max	34
rhizopus candidus growth in culture	max	0
rhizopus candidus sporulation	max	0
rhizopus lyococcus disease development	max	1
rhizopus lyococcus growth in culture	max	2
rhizopus lyococcus spore germination	max	1
rhizopus lyococcus sporulation	max	2
rhizopus microsporus disease development	max	0
rhizopus microsporus growth in culture	max	3
rhizopus microsporus spore germination	max	2
rhizopus microsporus sporulation	max	2
rhizopus microsporus var. rhizopodiformis growth in culture	max	1
rhizopus niveus growth in culture	max	1
rhizopus niveus sporulation	max	1
rhizopus stolonifer disease development	max	6
rhizopus stolonifer fructification	max	0
rhizopus stolonifer growth in culture	max	29
rhizopus stolonifer infection	max	5
rhizopus stolonifer spore germination	max	21
rhizopus stolonifer sporulation	max	4
rhodofomes cajanderi growth in culture	max	2
rhodofomes roseus growth in culture	max	1
rhodofomitopsis feei growth in culture	max	1
rigidoporus ulmarius growth in culture	max	2
saccharicola taiwanensis growth in culture	max	1
saccharomycopsis fibuligera growth in culture	max	0
saprolegnia glomerata spore germination	max	1
saprolegnia mixta fructification	max	1
saprolegnia mixta spore germination	max	1
sarcodontia pachyodon growth in culture	max	1
sarocladium strictum growth in culture	max	0
schizophyllum commune growth in culture	max	4
sclerospora graminicola infection	max	3
sclerospora graminicola spore germination	max	13
sclerospora graminicola sporulation	max	5
sclerotinia minor disease development	max	2
sclerotinia minor fructification	max	1
sclerotinia minor growth in culture	max	3
sclerotinia miyabeana growth in culture	max	0
sclerotinia miyabeana infection	max	1
sclerotinia nicotianae growth in culture	max	1
sclerotinia ricini growth in culture	max	1
sclerotinia sclerotiorum disease development	max	5
sclerotinia sclerotiorum fructification	max	0
sclerotinia sclerotiorum growth in culture	max	5
sclerotinia sclerotiorum infection	max	3
sclerotinia sclerotiorum spore germination	max	3
sclerotium delphinii growth in culture	max	0
sclerotium perniciosum growth in culture	max	1
septoria apiicola growth in culture	max	2
septoria apiicola spore germination	max	0
septoria callistephi growth in culture	max	3
septoria cannabis growth in culture	max	1
septoria chrysanthemella growth in culture	max	2
septoria lilii fructification	max	1
septoria lilii growth in culture	max	1
septoria lilii spore germination	max	0
septoria lycopersici fructification	max	1
septoria lycopersici growth in culture	max	1
septoria menthae fructification	max	1
septoria menthae growth in culture	max	1
septoria menthae spore germination	max	0
septoria obesa growth in culture	max	2
serpula himantioides growth in culture	max	10
serpula lacrymans growth in culture	max	7
serpula lacrymans spore germination	max	0
setophoma terrestris disease development	max	0
setophoma terrestris growth in culture	max	0
sorosporium paspali growth in culture	max	1
sphaceloma mattiroloanum growth in culture	max	0
sphaceloma symphoricarpi growth in culture	max	0
sphaeropsis tumefaciens growth in culture	max	1
sphaerulina azaleae growth in culture	max	1
sphaerulina azaleae spore germination	max	0
sphaerulina myriadea growth in culture	max	1
sphaerulina oryzina growth in culture	max	1
sporisorium cruentum infection	max	1
sporisorium cruentum spore germination	max	2
sporisorium destruens spore germination	max	2
sporisorium reilianum growth in culture	max	1
sporisorium reilianum infection	max	1
sporisorium sorghi infection	max	2
sporisorium sorghi spore germination	max	0
sporonema oxycocci growth in culture	max	0
steccherinum ochraceum growth in culture	max	1
stemphylium congestum disease development	max	0
stemphylium congestum infection	max	0
stemphylium cucurbitacearum growth in culture	max	1
stemphylium solani growth in culture	max	2
stemphylium solani sporulation	max	0
stemphylium vesicarium growth in culture	max	1
stemphylium vesicarium spore germination	max	1
stenocarpella macrospora growth in culture	max	2
stenocarpella macrospora spore germination	max	1
stenocarpella maydis disease development	max	0
stenocarpella maydis growth in culture	max	5
stenocarpella maydis infection	max	0
stereum gausapatum growth in culture	max	1
stereum hirsutum growth in culture	max	3
stereum necator growth in culture	max	1
stereum ostrea growth in culture	max	1
stereum rugosum growth in culture	max	1
sterigmatocystis alborosea growth in culture	max	1
sterigmatocystis basidiosepta growth in culture	max	1
stigmina carpophila spore germination	max	1
strionemadiplodia frumenti growth in culture	max	1
strionemadiplodia frumenti spore germination	max	1
stromatinia cepivora disease development	max	3
stromatinia cepivora growth in culture	max	3
stromatinia cepivora infection	max	3
stromatinia gladioli growth in culture	max	1
subplenodomus apiicola fructification	max	1
subplenodomus apiicola growth in culture	max	1
subplenodomus apiicola spore germination	max	1
sultanimyces vitiphyllus spore germination	max	0
synchytrium endobioticum disease development	max	1
synchytrium endobioticum infection	max	4
synchytrium endobioticum spore germination	max	2
synchytrium fulgens spore germination	max	1
syzygites megalocarpus growth in culture	max	1
talaromyces purpureogenus growth in culture	max	1
talaromyces ruber growth in culture	max	0
taphridium umbelliferarum growth in culture	max	1
taphrina deformans growth in culture	max	1
taphrina deformans infection	max	0
taphrina mirabilis growth in culture	max	1
tapinella panuoides growth in culture	max	3
thaxteriella pezizula growth in culture	max	0
tilletia barclayana spore germination	max	1
tilletia laevis growth in culture	max	0
tilletia laevis infection	max	2
tilletia laevis spore germination	max	3
tilletia tritici growth in culture	max	6
tilletia tritici infection	max	1
tilletia tritici spore germination	max	5
tilletia tritici sporulation	max	1
trametes gibbosa growth in culture	max	1
trametes hirsuta growth in culture	max	3
trametes maxima growth in culture	max	1
trametes versicolor growth in culture	max	5
tranzschelia pruni-spinosae spore germination	max	1
trichaptum abietinum growth in culture	max	3
trichoderma viride disease development	max	2
tricholoma matsutake growth in culture	max	1
tricholoma matsutake spore germination	max	1
trichothecium candidum growth in culture	max	0
trichothecium plasmoparae growth in culture	max	1
trichothecium roseum disease development	max	0
trichothecium roseum growth in culture	max	4
trichothecium roseum spore germination	max	2
typhula graminum growth in culture	max	1
typhula setipes fructification	max	0
typhula setipes growth in culture	max	0
urocystis anemones infection	max	0
urocystis cepulae disease development	max	4
urocystis cepulae growth in culture	max	3
urocystis cepulae infection	max	5
urocystis cepulae spore germination	max	6
urocystis tritici infection	max	1
urocystis tritici spore germination	max	1
uromyces dianthi spore germination	max	1
uromyces fallens spore germination	max	7
uromyces hybridi spore germination	max	5
uromyces phaseoli var. typica infection	max	1
uromyces phaseoli var. typica spore germination	max	1
uromyces trifolii-repentis spore germination	max	4
uromyces viciae-fabae fructification	max	0
uromyces viciae-fabae infection	max	1
uromyces viciae-fabae spore germination	max	1
ustilago avenae growth in culture	max	3
ustilago avenae infection	max	6
ustilago avenae spore germination	max	14
ustilago bullata infection	max	1
ustilago bullata spore germination	max	1
ustilago hordei growth in culture	max	5
ustilago hordei spore germination	max	4
ustilago maydis growth in culture	max	2
ustilago maydis infection	max	0
ustilago maydis spore germination	max	4
ustilago nuda growth in culture	max	4
ustilago nuda spore germination	max	3
ustilago striaeformis spore germination	max	16
ustilago tritici growth in culture	max	1
ustilago tritici infection	max	3
ustilago tritici spore germination	max	9
valsa paulowniae growth in culture	max	2
vanderbylia robiniophila growth in culture	max	1
vankya heufleri spore germination	max	1
venturia carpophila growth in culture	max	2
venturia carpophila spore germination	max	2
venturia cerasi growth in culture	max	1
venturia cerasi spore germination	max	1
venturia effusa growth in culture	max	1
venturia effusa spore germination	max	0
venturia inaequalis disease development	max	2
venturia inaequalis growth in culture	max	4
venturia inaequalis infection	max	2
venturia inaequalis spore germination	max	5
venturia inaequalis sporulation	max	7
venturia saliciperda growth in culture	max	0
venturia saliciperda spore germination	max	1
verpa bohemica growth in culture	max	1
verticillium albo-atrum disease development	max	5
verticillium albo-atrum fructification	max	6
verticillium albo-atrum growth in culture	max	26
verticillium dahliae disease development	max	2
verticillium dahliae growth in culture	max	4
verticillium dahliae infection	max	2
verticillium lycopersici growth in culture	max	0
waitea circinata growth in culture	max	1
xanthoporia radiata growth in culture	max	1
xylaria arbuscula growth in culture	max	1
xylaria hypoxylon growth in culture	max	1
xylaria polymorpha growth in culture	max	1
xylobolus frustulatus growth in culture	max	3
zymoseptoria tritici growth in culture	max	2
zymoseptoria tritici spore germination	max	1
acanthohelicospora aurea growth in culture	min	0
acrostalagmus luteoalbus growth in culture	min	0
albonectria rigidiuscula growth in culture	min	1
albugo candida spore germination	min	2
albugo ipomoeae-panduratae spore germination	min	1
alternaria alternata disease development	min	1
alternaria alternata growth in culture	min	1
alternaria brassicae disease development	min	3
alternaria brassicae growth in culture	min	2
alternaria brassicae infection	min	2
alternaria brassicae spore germination	min	2
alternaria brassicicola growth in culture	min	1
alternaria citri disease development	min	1
alternaria citri growth in culture	min	0
alternaria citri infection	min	1
alternaria cucumerina growth in culture	min	1
alternaria dauci spore germination	min	0
alternaria gaisen disease development	min	1
alternaria gaisen growth in culture	min	2
alternaria gaisen infection	min	2
alternaria gaisen spore germination	min	0
alternaria grossulariae growth in culture	min	0
alternaria humicola var. gossypii growth in culture	min	1
alternaria longipes disease development	min	2
alternaria longipes growth in culture	min	0
alternaria longipes infection	min	2
alternaria nelumbii growth in culture	min	1
alternaria nelumbii sporulation	min	1
alternaria nobilis growth in culture	min	1
alternaria oryzae disease development	min	0
alternaria panax growth in culture	min	1
alternaria papavericola growth in culture	min	0
alternaria peglionii growth in culture	min	1
alternaria porri disease development	min	1
alternaria porri growth in culture	min	1
alternaria porri spore germination	min	1
alternaria radicina disease development	min	1
alternaria radicina growth in culture	min	1
alternaria radicina infection	min	1
alternaria solani disease development	min	1
alternaria solani growth in culture	min	4
alternaria solani infection	min	1
alternaria solani spore germination	min	1
alternaria sonchi growth in culture	min	0
alternaria tomato disease development	min	1
alternaria tomato growth in culture	min	1
ampelomyces quisqualis infection	min	0
ampelomyces quisqualis spore germination	min	0
amyloporia sinuosa growth in culture	min	0
annulohypoxylon annulatum growth in culture	min	1
anthracocystis ehrenbergii growth in culture	min	2
anthracocystis ehrenbergii spore germination	min	1
antrodia heteromorpha growth in culture	min	1
antrodia xantha growth in culture	min	0
aphanomyces euteiches disease development	min	3
aphanomyces euteiches growth in culture	min	2
aphanomyces euteiches infection	min	3
aphanomyces euteiches spore germination	min	1
aphanomyces euteiches sporulation	min	1
aphanomyces raphani growth in culture	min	2
aphanomyces raphani spore germination	min	2
apiognomonia veneta growth in culture	min	0
apodachlya brachynema spore germination	min	0
armillaria mellea growth in culture	min	1
arthuriomyces peckianus spore germination	min	2
ascochyta boehmeriae growth in culture	min	2
ascochyta boehmeriae spore germination	min	2
ascochyta corticola growth in culture	min	0
ascochyta fagopyri infection	min	1
ascochyta gossypiicola growth in culture	min	1
aspergillus alliaceus disease development	min	1
aspergillus alliaceus fructification	min	0
aspergillus alliaceus growth in culture	min	1
aspergillus alliaceus infection	min	1
aspergillus awamori growth in culture	min	1
aspergillus carbonarius growth in culture	min	2
aspergillus clavatus growth in culture	min	1
aspergillus conicus growth in culture	min	1
aspergillus elegans growth in culture	min	1
aspergillus flavipes growth in culture	min	1
aspergillus flavus growth in culture	min	0
aspergillus fumigatus growth in culture	min	1
aspergillus glaucus fructification	min	1
aspergillus glaucus growth in culture	min	2
aspergillus japonicus growth in culture	min	1
aspergillus malignus growth in culture	min	1
aspergillus neoniveus growth in culture	min	1
aspergillus nidulans growth in culture	min	1
aspergillus niger disease development	min	2
aspergillus niger growth in culture	min	3
aspergillus ochraceus growth in culture	min	1
aspergillus terreus var. terreus growth in culture	min	1
aspergillus varians growth in culture	min	1
aspergillus versicolor growth in culture	min	1
aspergillus wentii growth in culture	min	1
asteroma caryae growth in culture	min	1
athelia epiphylla disease development	min	3
athelia epiphylla fructification	min	0
athelia epiphylla growth in culture	min	8
athelia epiphylla infection	min	2
athelia rolfsii fructification	min	1
athelia rolfsii growth in culture	min	4
aureobasidium pullulans spore germination	min	1
berkeleyomyces basicola disease development	min	4
berkeleyomyces basicola growth in culture	min	5
berkeleyomyces basicola infection	min	6
bipolaris coicis growth in culture	min	1
bipolaris leersiae growth in culture	min	1
bipolaris maydis growth in culture	min	8
bipolaris maydis infection	min	0
bipolaris maydis spore germination	min	1
bipolaris maydis sporulation	min	15
bipolaris oryzae disease development	min	3
bipolaris oryzae growth in culture	min	9
bipolaris oryzae infection	min	4
bipolaris oryzae spore germination	min	4
bipolaris oryzae sporulation	min	4
bipolaris panici-miliacei growth in culture	min	1
bipolaris sacchari disease development	min	0
bipolaris sacchari growth in culture	min	0
bipolaris sorokiniana disease development	min	3
bipolaris sorokiniana fructification	min	2
bipolaris sorokiniana growth in culture	min	6
bipolaris sorokiniana infection	min	4
bipolaris sorokiniana spore germination	min	1
bipolaris stenospila fructification	min	1
biscogniauxia marginata growth in culture	min	1
bisifusarium dimerum growth in culture	min	2
bjerkandera adusta growth in culture	min	1
bjerkandera fumosa growth in culture	min	1
blumeria graminis spore germination	min	0
blumeria graminis sporulation	min	0
blumeriella jaapii growth in culture	min	1
blumeriella jaapii infection	min	1
blumeriella jaapii sporulation	min	1
boeremia exigua fructification	min	1
boeremia exigua growth in culture	min	1
botryobasidium vagum disease development	min	17
botryobasidium vagum growth in culture	min	20
botryobasidium vagum infection	min	17
botryobasidium vagum spore germination	min	1
botryosphaeria quercuum growth in culture	min	1
botryotinia squamosa disease development	min	1
botryotinia squamosa growth in culture	min	1
botryotinia squamosa infection	min	1
botryotinia squamosa spore germination	min	1
botryotinia squamosa sporulation	min	1
botrytis allii disease development	min	2
botrytis allii growth in culture	min	1
botrytis allii infection	min	2
botrytis allii spore germination	min	1
botrytis allii sporulation	min	1
botrytis arachidis growth in culture	min	0
botrytis arachidis infection	min	2
botrytis cinerea disease development	min	7
botrytis cinerea fructification	min	3
botrytis cinerea growth in culture	min	6
botrytis cinerea infection	min	8
botrytis cinerea spore germination	min	5
botrytis elliptica growth in culture	min	0
botrytis elliptica spore germination	min	0
botrytis fabae growth in culture	min	0
botrytis fabae spore germination	min	0
botrytis tulipae sporulation	min	0
brachysporium oryzae disease development	min	0
bremia lactucae spore germination	min	0
cadophora malorum growth in culture	min	0
calonectria morganii growth in culture	min	1
calonectria morganii spore germination	min	1
candida tropicalis growth in culture	min	0
ceratocystis fimbriata disease development	min	4
ceratocystis fimbriata growth in culture	min	1
ceratocystis fimbriata infection	min	4
ceratocystis ips fructification	min	0
ceratocystis ips growth in culture	min	3
ceratocystis minor growth in culture	min	3
ceratocystis paradoxa disease development	min	1
ceratocystis paradoxa growth in culture	min	2
ceratocystis paradoxa spore germination	min	1
ceratocystis paradoxa sporulation	min	1
ceratocystis pilifera growth in culture	min	1
cercospora apii growth in culture	min	1
cercospora apii spore germination	min	1
cercospora beticola growth in culture	min	4
cercospora beticola infection	min	0
cercospora beticola spore germination	min	1
cercospora beticola sporulation	min	3
cercospora carotae spore germination	min	0
cercospora fusca growth in culture	min	1
cercospora kikuchii sporulation	min	0
cercospora nicotianae disease development	min	0
cercospora nicotianae growth in culture	min	3
cercospora petuniae growth in culture	min	0
cercospora sorghi growth in culture	min	0
cercospora zebrina spore germination	min	1
cercosporella antirrhini growth in culture	min	0
cerrena unicolor growth in culture	min	0
chalastospora gossypii disease development	min	1
choanephora cucurbitarum growth in culture	min	1
choanephora cucurbitarum sporulation	min	1
chondrostereum purpureum growth in culture	min	1
ciborinia allii disease development	min	1
ciborinia allii growth in culture	min	1
ciborinia allii infection	min	1
ciborinia allii spore germination	min	1
ciborinia allii sporulation	min	1
cladosporium citri disease development	min	2
cladosporium citri growth in culture	min	1
cladosporium citri infection	min	2
cladosporium citri sporulation	min	1
cladosporium cladosporioides f. pisicola growth in culture	min	1
cladosporium cucumerinum growth in culture	min	1
cladosporium cucumerinum infection	min	0
cladosporium herbarum growth in culture	min	1
cladosporium phlei spore germination	min	1
claviceps purpurea growth in culture	min	0
claviceps purpurea spore germination	min	2
climacodon pulcherrimus growth in culture	min	0
cochliobolus setariae growth in culture	min	4
colletotrichum carthami growth in culture	min	2
colletotrichum circinans disease development	min	2
colletotrichum circinans growth in culture	min	2
colletotrichum circinans infection	min	2
colletotrichum circinans spore germination	min	1
colletotrichum coccodes growth in culture	min	11
colletotrichum coccodes sporulation	min	0
colletotrichum dematium growth in culture	min	1
colletotrichum falcatum growth in culture	min	2
colletotrichum fructi disease development	min	1
colletotrichum fructi growth in culture	min	1
colletotrichum fructi infection	min	0
colletotrichum gloeosporioides disease development	min	1
colletotrichum gloeosporioides growth in culture	min	13
colletotrichum gloeosporioides spore germination	min	2
colletotrichum gloeosporioides sporulation	min	0
colletotrichum glycines growth in culture	min	2
colletotrichum gossypii disease development	min	0
colletotrichum gossypii growth in culture	min	2
colletotrichum horii growth in culture	min	2
colletotrichum japonicum growth in culture	min	1
colletotrichum lindemuthianum disease development	min	3
colletotrichum lindemuthianum growth in culture	min	7
colletotrichum lindemuthianum infection	min	3
colletotrichum lindemuthianum spore germination	min	3
colletotrichum lindemuthianum sporulation	min	1
colletotrichum linicola growth in culture	min	1
colletotrichum musae disease development	min	0
colletotrichum musae growth in culture	min	3
colletotrichum orbiculare growth in culture	min	4
colletotrichum orbiculare infection	min	1
colletotrichum orbiculare spore germination	min	5
colletotrichum panacicola growth in culture	min	2
colletotrichum phaseolorum growth in culture	min	1
colletotrichum pisi spore germination	min	1
colletotrichum trifolii growth in culture	min	2
colletotrichum trifolii spore germination	min	0
colletotrichum trifolii sporulation	min	2
coniella diplodiella spore germination	min	2
coniophora puteana growth in culture	min	2
coniothyrium caryogenum growth in culture	min	1
coniothyrium pirinum growth in culture	min	0
coniothyrium pirinum sporulation	min	0
coniothyrium rosarum growth in culture	min	1
coniothyrium wernsdorffiae growth in culture	min	1
coniothyrium wernsdorffiae infection	min	0
coniothyrium wernsdorffiae spore germination	min	1
corticium gramineum growth in culture	min	0
corynespora cassiicola growth in culture	min	1
corynespora cassiicola spore germination	min	1
cronartium ribicola spore germination	min	4
crustodontia chrysocreas growth in culture	min	0
cryphonectria parasitica fructification	min	1
cryphonectria parasitica growth in culture	min	7
cryphonectria parasitica spore germination	min	0
cryptosporiopsis corticola growth in culture	min	2
cumminsiella mirabilissima disease development	min	1
curvularia capsici growth in culture	min	0
curvularia kusanoi growth in culture	min	1
curvularia kusanoi sporulation	min	1
curvularia nodulosa growth in culture	min	1
curvularia nodulosa infection	min	1
curvularia nodulosa sporulation	min	1
curvularia ovoidea growth in culture	min	0
curvularia senegalensis growth in culture	min	2
curvularia tomato growth in culture	min	2
curvularia trifolii growth in culture	min	4
curvularia trifolii spore germination	min	0
curvularia trifolii sporulation	min	1
cytospora chrysosperma growth in culture	min	1
cytospora japonica growth in culture	min	6
cytospora japonica spore germination	min	4
cytospora leucostoma growth in culture	min	2
cytospora leucostoma spore germination	min	2
cytospora mali growth in culture	min	1
cytospora nivea growth in culture	min	1
dactylaria parasitans growth in culture	min	1
daedalea ambigua growth in culture	min	0
daedalea quercina growth in culture	min	1
daedaleopsis styracina growth in culture	min	1
diaporthe citri disease development	min	1
diaporthe citri fructification	min	2
diaporthe citri growth in culture	min	4
diaporthe citri infection	min	0
diaporthe citri spore germination	min	2
diaporthe destruens growth in culture	min	1
diaporthe destruens spore germination	min	1
diaporthe fukushii growth in culture	min	2
dichostereum effuscatum growth in culture	min	0
dichostereum induratum growth in culture	min	1
dichotomophthoropsis nymphaearum fructification	min	2
dichotomophthoropsis nymphaearum growth in culture	min	1
dichotomophthoropsis nymphaearum spore germination	min	1
dictyuchus sterilis growth in culture	min	0
didymella applanata growth in culture	min	1
didymella curtisii growth in culture	min	1
didymella lycopersici growth in culture	min	1
didymella lycopersici spore germination	min	1
didymella pinodella growth in culture	min	1
didymella pinodella spore germination	min	1
didymella pinodes growth in culture	min	2
didymella pinodes spore germination	min	1
didymella pisi growth in culture	min	1
didymella pisi spore germination	min	1
dilophospora alopecuri growth in culture	min	1
dilophospora alopecuri spore germination	min	2
diplocarpon earlianum growth in culture	min	2
dipodascus geotrichum disease development	min	2
dipodascus geotrichum growth in culture	min	1
dipodascus geotrichum spore germination	min	1
dissophora nadsonii growth in culture	min	0
dothiora sphaeroides fructification	min	0
dothiora sphaeroides growth in culture	min	1
dothiorella sarmentorum growth in culture	min	1
drechslera ocella disease development	min	0
drechslera ocella growth in culture	min	1
drechslera ocella sporulation	min	1
drechslera poae growth in culture	min	1
drechslera poae spore germination	min	1
drechslera yamadae growth in culture	min	1
drepanopeziza ribis fructification	min	4
drepanopeziza ribis growth in culture	min	2
drepanopeziza ribis spore germination	min	0
duosporium yamadanum growth in culture	min	0
earliella scabrosa growth in culture	min	1
eballistra oryzae growth in culture	min	0
eballistra oryzae spore germination	min	1
elsinoe canavaliae growth in culture	min	1
elsinoe fawcettii disease development	min	0
elsinoe fawcettii growth in culture	min	3
elsinoe fawcettii infection	min	0
elsinoe ledi growth in culture	min	1
elsinoe violae growth in culture	min	1
elsinoe violae sporulation	min	0
endothia fluens growth in culture	min	4
endothia radicalis growth in culture	min	1
endothiella singularis growth in culture	min	2
entyloma calendulae spore germination	min	1
entyloma serotinum spore germination	min	0
epichloe typhina spore germination	min	1
epicoccum sorghinum fructification	min	6
epicoccum sorghinum growth in culture	min	2
epicoccum sorghinum spore germination	min	0
eremothecium coryli fructification	min	0
eremothecium coryli growth in culture	min	2
eremothecium coryli sporulation	min	0
erysiphe alphitoides spore germination	min	0
erysiphe necator disease development	min	2
erysiphe pisi spore germination	min	0
erysiphe polygoni disease development	min	2
erysiphe polygoni infection	min	2
erysiphe polygoni spore germination	min	2
exserohilum monoceras growth in culture	min	1
exserohilum turcicum growth in culture	min	4
exserohilum turcicum sporulation	min	4
fibroporia vaillantii growth in culture	min	2
flammulina velutipes growth in culture	min	0
fomes fasciatus growth in culture	min	0
fomes fomentarius growth in culture	min	1
fomitiporia robusta growth in culture	min	1
fomitopsis officinalis growth in culture	min	0
fomitopsis pinicola growth in culture	min	2
fomitopsis pinicola spore germination	min	1
fulvia fulva disease development	min	1
fulvia fulva growth in culture	min	4
fulvia fulva infection	min	1
fulvia fulva spore germination	min	4
fulvia fulva sporulation	min	2
fusarium acuminatum disease development	min	1
fusarium acuminatum growth in culture	min	6
fusarium alluviale growth in culture	min	1
fusarium anguioides growth in culture	min	1
fusarium anguioides sporulation	min	1
fusarium annuum growth in culture	min	1
fusarium anthophilum growth in culture	min	1
fusarium arthrosporioides growth in culture	min	1
fusarium avenaceum growth in culture	min	10
fusarium avenaceum infection	min	0
fusarium caeruleum disease development	min	2
fusarium caeruleum growth in culture	min	6
fusarium caeruleum infection	min	0
fusarium callistephi disease development	min	1
fusarium callistephi infection	min	1
fusarium camptoceras growth in culture	min	2
fusarium chlamydosporum growth in culture	min	3
fusarium citrulli growth in culture	min	0
fusarium commutatum growth in culture	min	1
fusarium cromyophthoron growth in culture	min	0
fusarium culmorum disease development	min	1
fusarium culmorum growth in culture	min	22
fusarium diversisporum growth in culture	min	1
fusarium ensiforme growth in culture	min	1
fusarium equiseti growth in culture	min	3
fusarium filiferum growth in culture	min	2
fusarium flocciferum growth in culture	min	1
fusarium fujikuroi disease development	min	2
fusarium fujikuroi fructification	min	1
fusarium fujikuroi growth in culture	min	22
fusarium fujikuroi infection	min	2
fusarium fujikuroi spore germination	min	1
fusarium gemmiperda growth in culture	min	1
fusarium gibbosum disease development	min	1
fusarium gibbosum growth in culture	min	4
fusarium graminearum disease development	min	6
fusarium graminearum fructification	min	3
fusarium graminearum growth in culture	min	21
fusarium graminearum infection	min	6
fusarium graminearum spore germination	min	6
fusarium graminum growth in culture	min	3
fusarium hyperoxysporum growth in culture	min	2
fusarium incarnatum disease development	min	1
fusarium incarnatum growth in culture	min	20
fusarium lateritium disease development	min	0
fusarium lateritium growth in culture	min	16
fusarium lolii growth in culture	min	3
fusarium longipes growth in culture	min	1
fusarium luteum growth in culture	min	1
fusarium macroceras growth in culture	min	1
fusarium neoceras growth in culture	min	1
fusarium oxysporum disease development	min	39
fusarium oxysporum f.sp. conglutinans disease development	min	7
fusarium oxysporum f.sp. conglutinans growth in culture	min	5
fusarium oxysporum f.sp. conglutinans infection	min	3
fusarium oxysporum f.sp. cubense growth in culture	min	2
fusarium oxysporum f.sp. dianthi growth in culture	min	1
fusarium oxysporum f.sp. gladioli growth in culture	min	1
fusarium oxysporum f.sp. lini disease development	min	5
fusarium oxysporum f.sp. lini growth in culture	min	6
fusarium oxysporum f.sp. lini infection	min	5
fusarium oxysporum f.sp. lini spore germination	min	1
fusarium oxysporum f.sp. lycopersici disease development	min	5
fusarium oxysporum f.sp. lycopersici growth in culture	min	31
fusarium oxysporum f.sp. lycopersici infection	min	5
fusarium oxysporum f.sp. medicaginis growth in culture	min	1
fusarium oxysporum f.sp. medicaginis infection	min	0
fusarium oxysporum f.sp. niveum disease development	min	4
fusarium oxysporum f.sp. niveum growth in culture	min	7
fusarium oxysporum f.sp. niveum infection	min	5
fusarium oxysporum f.sp. niveum spore germination	min	1
fusarium oxysporum f.sp. pisi disease development	min	2
fusarium oxysporum f.sp. pisi growth in culture	min	3
fusarium oxysporum f.sp. vasinfectum disease development	min	5
fusarium oxysporum f.sp. vasinfectum growth in culture	min	5
fusarium oxysporum f.sp. vasinfectum infection	min	5
fusarium oxysporum f.sp. vasinfectum sporulation	min	0
fusarium oxysporum growth in culture	min	100
fusarium oxysporum infection	min	37
fusarium oxysporum spore germination	min	3
fusarium oxysporum sporulation	min	1
fusarium pallidoroseum growth in culture	min	4
fusarium poae growth in culture	min	5
fusarium polymorphum growth in culture	min	1
fusarium redolens growth in culture	min	3
fusarium roseum disease development	min	4
fusarium roseum growth in culture	min	3
fusarium roseum infection	min	4
fusarium rubrum growth in culture	min	1
fusarium sporotrichioides growth in culture	min	1
fusarium sporotrichioides sporulation	min	1
fusarium sulphureum growth in culture	min	3
fusarium trichothecioides disease development	min	1
fusarium trichothecioides growth in culture	min	15
fusarium trichothecioides infection	min	0
fusarium tricinctum disease development	min	3
fusarium tricinctum growth in culture	min	13
fusarium tricinctum infection	min	0
fusarium verticillioides growth in culture	min	1
fusicladium pyrorum growth in culture	min	1
fusicoccum putrefaciens growth in culture	min	1
fusicolla aquaeductuum growth in culture	min	1
gaeumannomyces graminis disease development	min	2
gaeumannomyces graminis growth in culture	min	8
gaeumannomyces graminis infection	min	2
ganoderma applanatum growth in culture	min	2
ganoderma lucidum growth in culture	min	2
gibellulopsis serrae growth in culture	min	0
globisporangium debaryanum disease development	min	3
globisporangium debaryanum growth in culture	min	6
globisporangium debaryanum infection	min	3
globisporangium nagaii growth in culture	min	0
globisporangium spinosum growth in culture	min	0
globisporangium splendens growth in culture	min	1
globisporangium ultimum disease development	min	1
globisporangium ultimum growth in culture	min	4
globisporangium ultimum infection	min	1
gloeodes pomigena growth in culture	min	1
gloeophyllum abietinum growth in culture	min	1
gloeophyllum protractum growth in culture	min	1
gloeophyllum sepiarium growth in culture	min	1
gloeophyllum striatum growth in culture	min	0
gloeophyllum subferrugineum growth in culture	min	1
gloeophyllum trabeum growth in culture	min	1
gloeosporium aracearum growth in culture	min	2
gloeosporium euonymicola growth in culture	min	2
gloeosporium foliicolum growth in culture	min	2
gloeosporium kawakamii growth in culture	min	1
gloeosporium kawakamii spore germination	min	2
gloeosporium laeticolor growth in culture	min	1
gloeosporium orbiculare growth in culture	min	0
gloeosporium venetum growth in culture	min	1
gloeosporium venetum spore germination	min	1
glomerella cinnamomi growth in culture	min	2
glomerella miyabeana growth in culture	min	0
glomerella miyabeana spore germination	min	0
glomerella mume growth in culture	min	3
glomerella mume spore germination	min	0
gnomonia dispora growth in culture	min	0
gnomonia pecanae growth in culture	min	1
godronia cassandrae growth in culture	min	1
gonapodya prolifera growth in culture	min	0
granulodiplodia megalospora growth in culture	min	1
gymnascella confluens growth in culture	min	0
gymnosporangium asiaticum spore germination	min	0
gymnosporangium clavipes spore germination	min	5
gymnosporangium globosum spore germination	min	4
gymnosporangium juniperi-virginianae infection	min	1
gymnosporangium juniperi-virginianae spore germination	min	5
gymnosporangium yamadae spore germination	min	1
helicobasidium purpureum growth in culture	min	0
helicoma muelleri growth in culture	min	0
helicomyces scandens growth in culture	min	0
helicosporium gracile growth in culture	min	0
helminthosporium gibberosporum growth in culture	min	1
helminthosporium hispaniolae infection	min	0
helminthosporium papulosum disease development	min	0
helminthosporium papulosum growth in culture	min	1
helminthosporium papulosum infection	min	0
helminthosporium papulosum sporulation	min	0
helminthosporium solani growth in culture	min	1
helminthosporium solani sporulation	min	2
hendersonia herpotricha growth in culture	min	2
herpotrichia nigra growth in culture	min	1
heterobasidion annosum growth in culture	min	1
heteropatella antirrhini growth in culture	min	0
heteropatella dianthi growth in culture	min	0
heterophoma poolensis spore germination	min	1
hydropisphaera arenula growth in culture	min	3
hydropisphaera arenula infection	min	1
hymenula cerealis growth in culture	min	2
hypomyces perniciosus growth in culture	min	1
hypomyces perniciosus infection	min	1
ilyonectria mors-panacis growth in culture	min	1
ilyonectria robusta growth in culture	min	1
inonotus mikadoi growth in culture	min	1
inonotus patouillardii growth in culture	min	1
inonotus tabacinus growth in culture	min	1
irpex consors growth in culture	min	1
isaria clonostachoides disease development	min	1
isaria clonostachoides growth in culture	min	1
isaria clonostachoides infection	min	1
isaria clonostachoides spore germination	min	1
isoachlya paradoxa spore germination	min	0
kabatiella caulivora growth in culture	min	2
kabatiella caulivora infection	min	0
kabatiella caulivora sporulation	min	1
kellermania cercosperma fructification	min	0
kellermania cercosperma growth in culture	min	0
kellermania cercosperma spore germination	min	0
kuehneola uredinis spore germination	min	0
lachnellula willkommii growth in culture	min	0
lachnellula willkommii spore germination	min	0
laetiporus sulphureus growth in culture	min	2
lambertella tubulosa growth in culture	min	0
lasiodiplodia theobromae disease development	min	4
lasiodiplodia theobromae growth in culture	min	3
laurilia sulcata growth in culture	min	0
laxitextum bicolor growth in culture	min	0
leiotrametes menziesii growth in culture	min	1
lentinus tigrinus growth in culture	min	1
lenzites betulina growth in culture	min	2
lenzites betulinus growth in culture	min	0
lenzites tigrinus growth in culture	min	1
lenzites yoshinagae growth in culture	min	1
leptosphaeria avenaria growth in culture	min	1
leptosphaeria avenaria spore germination	min	1
leptosphaeria maculans growth in culture	min	0
leptosphaerulina trifolii fructification	min	0
leptosphaerulina trifolii growth in culture	min	0
leptotrochila medicaginis growth in culture	min	1
leptotrochila medicaginis spore germination	min	1
macrophomina phaseolina disease development	min	0
macrophomina phaseolina growth in culture	min	2
macrophomina phaseolina infection	min	2
marssonina graminicola growth in culture	min	1
marssonina graminicola spore germination	min	1
melampsora laricis-caprearum spore germination	min	1
melampsora lini fructification	min	1
melampsora lini infection	min	1
melampsora lini spore germination	min	4
melampsora populnea spore germination	min	0
melogramma gyrosum growth in culture	min	3
meruliporia incrassata growth in culture	min	0
microascus brevicaulis growth in culture	min	0
microdochium nivale growth in culture	min	3
microdochium nivale infection	min	0
microdochium panattonianum growth in culture	min	0
microdochium panattonianum infection	min	0
microdochium panattonianum spore germination	min	1
monascus ruber growth in culture	min	0
monilinia fructicola growth in culture	min	1
monilinia fructicola spore germination	min	1
monilinia fructigena disease development	min	1
monilinia fructigena fructification	min	3
monilinia fructigena growth in culture	min	3
monilinia fructigena infection	min	1
monilinia fructigena spore germination	min	0
monilinia laxa disease development	min	2
monilinia laxa growth in culture	min	2
monilinia laxa spore germination	min	0
monilochaetes infuscans growth in culture	min	1
mucor racemosus disease development	min	1
mucor racemosus growth in culture	min	1
mycosphaerella brassicicola growth in culture	min	1
mycosphaerella brassicicola spore germination	min	1
mycosphaerella caryigena growth in culture	min	2
mycosphaerella cerasella growth in culture	min	0
mycosphaerella iridis spore germination	min	1
mycosphaerella linicola growth in culture	min	1
mycosphaerella musicola growth in culture	min	1
mycosphaerella musicola spore germination	min	1
mycosphaerella pomi growth in culture	min	0
mycosphaerella rabiei growth in culture	min	0
mycosphaerella rabiei spore germination	min	2
mycosphaerella rubi growth in culture	min	1
mycosphaerella rubi spore germination	min	2
mycosphaerella tassiana disease development	min	0
nakataea oryzae growth in culture	min	2
nectria cinnabarina growth in culture	min	1
nectria cinnabarina spore germination	min	2
nectria pseudotrichia growth in culture	min	1
nematogonum ferrugineum growth in culture	min	1
neoantrodia serialis growth in culture	min	2
neocamarosporium calvescens growth in culture	min	0
neocosmospora phaseoli growth in culture	min	5
neocosmospora pisi growth in culture	min	1
neocosmospora solani disease development	min	6
neocosmospora solani growth in culture	min	38
neocosmospora solani infection	min	0
neocosmospora solani sporulation	min	2
neocosmospora theobromae growth in culture	min	1
neofabraea malicorticis disease development	min	1
neofabraea malicorticis growth in culture	min	1
neofabraea malicorticis spore germination	min	0
neofabraea perennans spore germination	min	0
neofabraea vagabunda growth in culture	min	0
neofusicoccum ribis disease development	min	2
neofusicoccum ribis growth in culture	min	2
neolentinus lepideus growth in culture	min	1
neonectria ditissima growth in culture	min	1
neoscytalidium dimidiatum growth in culture	min	0
neurospora sitophila spore germination	min	1
nigrospora canescens growth in culture	min	1
nigrospora musae growth in culture	min	1
nigrospora oryzae disease development	min	1
nigrospora oryzae growth in culture	min	5
nigrospora oryzae infection	min	1
nigrospora oryzae spore germination	min	3
oculimacula yallundae disease development	min	0
oculimacula yallundae growth in culture	min	1
olpidiaster brassicae infection	min	1
onnia orientalis growth in culture	min	1
ophiosphaerella herpotricha growth in culture	min	2
ophiostoma ulmi growth in culture	min	3
panus rudis growth in culture	min	0
paraconiothyrium fuckelii growth in culture	min	1
parastagonospora nodorum growth in culture	min	1
parastagonospora nodorum spore germination	min	0
passalora cajani growth in culture	min	1
passalora cajani infection	min	0
passalora cajani sporulation	min	0
passalora dissiliens spore germination	min	0
passalora koepkei disease development	min	0
passalora koepkei growth in culture	min	1
passalora koepkei spore germination	min	1
penicillium aurantiogriseum spore germination	min	0
penicillium chrysogenum spore germination	min	1
penicillium commune growth in culture	min	1
penicillium commune spore germination	min	1
penicillium digitatum disease development	min	3
penicillium digitatum growth in culture	min	3
penicillium digitatum spore germination	min	1
penicillium expansum disease development	min	1
penicillium expansum growth in culture	min	2
penicillium fructigenum growth in culture	min	1
penicillium gladioli disease development	min	0
penicillium gladioli fructification	min	4
penicillium gladioli growth in culture	min	2
penicillium gladioli infection	min	0
penicillium glaucum growth in culture	min	3
penicillium glaucum spore germination	min	1
penicillium glaucum sporulation	min	1
penicillium italicum disease development	min	3
penicillium italicum growth in culture	min	5
penicillium lehmanii growth in culture	min	0
penicillium oxalicum disease development	min	1
penicillium oxalicum infection	min	1
perenniporia fraxinea growth in culture	min	1
peronosclerospora philippinensis spore germination	min	1
peronosclerospora sorghi spore germination	min	2
peronosclerospora sorghi sporulation	min	0
peronospora arborescens spore germination	min	1
peronospora destructor spore germination	min	2
peronospora destructor sporulation	min	1
peronospora farinosa infection	min	0
peronospora farinosa spore germination	min	3
peronospora farinosa sporulation	min	2
peronospora hyoscyami disease development	min	1
peronospora hyoscyami fructification	min	1
peronospora hyoscyami infection	min	3
peronospora hyoscyami spore germination	min	2
peronospora hyoscyami sporulation	min	1
peronospora parasitica infection	min	0
peronospora parasitica spore germination	min	0
peronospora trifoliorum disease development	min	0
peronospora trifoliorum spore germination	min	2
peronospora viciae infection	min	0
pesotum piceae growth in culture	min	3
pestalotia diospyri growth in culture	min	2
peyronellaea obtusa growth in culture	min	0
peyronellaea obtusa spore germination	min	1
phacidiopycnis tuberivora growth in culture	min	1
phaeolus schweinitzii growth in culture	min	4
phaeosphaeria herpotrichoides growth in culture	min	1
phellinus everhartii growth in culture	min	0
phellinus gilvus growth in culture	min	2
phellinus igniarius growth in culture	min	0
phellinus pini growth in culture	min	1
phellinus rimosus growth in culture	min	0
phellopilus nigrolimitatus growth in culture	min	0
phialophora cinerescens growth in culture	min	1
phlebia radiata growth in culture	min	0
phlebia tremellosa growth in culture	min	0
phlebiopsis gigantea growth in culture	min	0
pholiota adiposa growth in culture	min	0
phoma eriobotryae growth in culture	min	0
phoma eriobotryae spore germination	min	0
phoma panacicola growth in culture	min	1
phomopsis kalmiae fructification	min	1
phomopsis kalmiae growth in culture	min	1
phomopsis kalmiae spore germination	min	1
phomopsis phaseoli fructification	min	0
phomopsis phaseoli growth in culture	min	2
phomopsis phaseoli spore germination	min	1
phomopsis vaccinii growth in culture	min	1
phycomyces nitens fructification	min	1
phycomyces nitens growth in culture	min	2
phyllactinia guttata spore germination	min	2
phyllactinia guttata sporulation	min	0
phyllosticta ampelicida fructification	min	1
phyllosticta ampelicida growth in culture	min	0
phyllosticta citricarpa growth in culture	min	3
phyllosticta nicotianae growth in culture	min	1
phyllosticta nicotianae sporulation	min	1
phyllosticta solitaria fructification	min	2
phyllosticta solitaria growth in culture	min	3
phyllosticta solitaria spore germination	min	5
phyllostictina vaccinii growth in culture	min	2
physoderma maydis spore germination	min	3
phytophthora boehmeriae growth in culture	min	3
phytophthora cactorum disease development	min	1
phytophthora cactorum growth in culture	min	28
phytophthora cactorum infection	min	1
phytophthora cactorum spore germination	min	0
phytophthora cambivora growth in culture	min	4
phytophthora capsici growth in culture	min	5
phytophthora capsici spore germination	min	0
phytophthora cinnamomi fructification	min	0
phytophthora cinnamomi growth in culture	min	12
phytophthora citricola growth in culture	min	4
phytophthora citrophthora disease development	min	2
phytophthora citrophthora growth in culture	min	11
phytophthora colocasiae growth in culture	min	4
phytophthora colocasiae spore germination	min	0
phytophthora cryptogea growth in culture	min	1
phytophthora cyperi-rotundati disease development	min	0
phytophthora drechsleri growth in culture	min	2
phytophthora erythroseptica growth in culture	min	1
phytophthora erythroseptica spore germination	min	0
phytophthora fagopyri growth in culture	min	1
phytophthora hibernalis growth in culture	min	4
phytophthora infestans disease development	min	6
phytophthora infestans fructification	min	2
phytophthora infestans growth in culture	min	5
phytophthora infestans infection	min	4
phytophthora infestans spore germination	min	13
phytophthora japonica growth in culture	min	1
phytophthora japonica infection	min	1
phytophthora meadii growth in culture	min	4
phytophthora megasperma growth in culture	min	0
phytophthora megasperma infection	min	1
phytophthora mexicana fructification	min	0
phytophthora mexicana growth in culture	min	1
phytophthora nicotianae disease development	min	3
phytophthora nicotianae fructification	min	2
phytophthora nicotianae growth in culture	min	105
phytophthora nicotianae infection	min	2
phytophthora nicotianae spore germination	min	0
phytophthora palmivora growth in culture	min	68
phytophthora palmivora spore germination	min	1
phytophthora pini growth in culture	min	1
phytophthora porri growth in culture	min	4
phytophthora richardiae growth in culture	min	2
phytophthora syringae growth in culture	min	0
phytopythium vexans growth in culture	min	1
plasmopara viticola disease development	min	3
plasmopara viticola infection	min	3
plasmopara viticola spore germination	min	7
plasmopara viticola sporulation	min	4
[truncated: 1,517 more rows]
