# Supplementary material for: Geometry and evolution of the ecological niche in plant-associated microbes
Source: Nat Commun. 2020 Jun 11;11:2955. doi: 10.1038/s41467-020-16778-5 (PMC7289842; doi:10.1038/s41467-020-16778-5)
Supplement: Supplementary file 6 — Source Data [file 41467_2020_16778_MOESM6_ESM.xlsx]

## Sheet: Fig. 1 Cardinal Temperature
classification	final_name	process	max	min	opt	range	skew
fungi	acanthohelicospora aurea	GC	NA	NA	21.5	NA	NA
fungi	acrostalagmus luteoalbus	GC	NA	NA	21	NA	NA
fungi	albonectria rigidiuscula	GC	37.5	5	NA	32.5	NA
oomycete	albugo candida	SG	22.5	0.5	10	22	0.431818
oomycete	albugo ipomoeae-panduratae	SG	25	8.2	NA	16.8	NA
fungi	alternaria alternata	DD	35	15.6	26.7	19.4	0.572165
fungi	alternaria alternata	GC	40	-2	26	42	0.666667
fungi	alternaria brassicae	DD	35.35	2.93333	28.5	32.4167	0.788689
fungi	alternaria brassicae	GC	35.5	6	21.5	29.5	0.525424
fungi	alternaria brassicae	IN	35.35	4.4	28.5	30.95	0.778675
fungi	alternaria brassicae	SG	39	1.75	27	37.25	0.677852
fungi	alternaria brassicicola	GC	40	-2	26	42	0.666667
fungi	alternaria citri	DD	NA	2.5	28.5	NA	NA
fungi	alternaria citri	GC	NA	NA	25	NA	NA
fungi	alternaria citri	IN	NA	2.5	28.5	NA	NA
fungi	alternaria cucumerina	GC	45	3	30	42	0.642857
fungi	alternaria dauci	SG	NA	NA	23.05	NA	NA
fungi	alternaria gaisen	DD	36	10	28	26	0.692308
fungi	alternaria gaisen	GC	39	10	26.4375	29	0.56681
fungi	alternaria gaisen	IN	33	17	28	16	0.6875
fungi	alternaria gaisen	SG	40	NA	26.25	NA	NA
fungi	alternaria grossulariae	GC	NA	NA	27.5	NA	NA
fungi	alternaria humicola var. gossypii	GC	37	1.5	20	35.5	0.521127
fungi	alternaria longipes	DD	27	16.5	25.75	10.5	0.880952
fungi	alternaria longipes	GC	34.5	NA	26.5	NA	NA
fungi	alternaria longipes	IN	27	16.5	25.75	10.5	0.880952
fungi	alternaria nelumbii	GC	NA	2	NA	NA	NA
fungi	alternaria nelumbii	SP	18	8	NA	10	NA
fungi	alternaria nobilis	GC	36.1	3.9	26.7	32.2	0.708075
fungi	alternaria oryzae	DD	NA	NA	23.5	NA	NA
fungi	alternaria panax	GC	30	10	25	20	0.75
fungi	alternaria papavericola	GC	36	NA	28	NA	NA
fungi	alternaria peglionii	GC	40	-2	26	42	0.666667
fungi	alternaria porri	DD	34	6	27	28	0.75
fungi	alternaria porri	GC	34	6	27	28	0.75
fungi	alternaria porri	SG	36	9	25	27	0.592593
fungi	alternaria radicina	DD	34	-0.6	28	34.6	0.82659
fungi	alternaria radicina	GC	36.15	-0.5	27.625	36.65	0.767394
fungi	alternaria radicina	IN	34	-0.6	28	34.6	0.82659
fungi	alternaria solani	DD	25	5	19.875	20	0.74375
fungi	alternaria solani	GC	37.9333	1.175	28.14	36.7583	0.733575
fungi	alternaria solani	IN	25	5	19.875	20	0.74375
fungi	alternaria solani	SG	41	1.5	24	39.5	0.56962
fungi	alternaria sonchi	GC	25	NA	NA	NA	NA
fungi	alternaria tomato	DD	NA	2.5	29.4	NA	NA
fungi	alternaria tomato	GC	34.15	1.7	29.4	32.45	0.853621
fungi	ampelomyces quisqualis	IN	NA	NA	25	NA	NA
fungi	ampelomyces quisqualis	SG	NA	NA	25	NA	NA
fungi	amyloporia sinuosa	GC	42	NA	28	NA	NA
fungi	annulohypoxylon annulatum	GC	35	10	27.5	25	0.7
fungi	anthracocystis ehrenbergii	GC	37.5	11.5	32.5	26	0.807692
fungi	anthracocystis ehrenbergii	SG	39	11.5	30.5	27.5	0.690909
fungi	antrodia heteromorpha	GC	35	4	25	31	0.677419
fungi	antrodia xantha	GC	34	NA	28	NA	NA
oomycete	aphanomyces euteiches	DD	30	10	22.5	20	0.625
oomycete	aphanomyces euteiches	GC	37	10	24.5	27	0.537037
oomycete	aphanomyces euteiches	IN	30	10	22.5	20	0.625
oomycete	aphanomyces euteiches	SG	31.25	6.5	24	24.75	0.707071
oomycete	aphanomyces euteiches	SP	33.125	10	NA	23.125	NA
oomycete	aphanomyces raphani	GC	35	9	25	26	0.615385
oomycete	aphanomyces raphani	SG	33.75	11.5	22.5	22.25	0.494382
fungi	apiognomonia veneta	GC	NA	NA	15.5	NA	NA
oomycete	apodachlya brachynema	SG	NA	NA	17	NA	NA
fungi	armillaria mellea	GC	30	15	25	15	0.666667
fungi	arthuriomyces peckianus	SG	30	0	12.5	30	0.416667
fungi	ascochyta boehmeriae	GC	32	5	25	27	0.740741
fungi	ascochyta boehmeriae	SG	30	5	25	25	0.8
fungi	ascochyta corticola	GC	NA	NA	23.5	NA	NA
fungi	ascochyta fagopyri	IN	37.8	7.2	NA	30.6	NA
fungi	ascochyta gossypiicola	GC	35	6	28	29	0.758621
fungi	aspergillus alliaceus	DD	40	18	36	22	0.818182
fungi	aspergillus alliaceus	FR	40	NA	36	NA	NA
fungi	aspergillus alliaceus	GC	40	15	32	25	0.68
fungi	aspergillus alliaceus	IN	40	18	36	22	0.818182
fungi	aspergillus awamori	GC	40	12	32.5	28	0.732143
fungi	aspergillus carbonarius	GC	39.25	13.25	34.75	26	0.826923
fungi	aspergillus clavatus	GC	41	8	31	33	0.69697
fungi	aspergillus conicus	GC	30	7	21	23	0.608696
fungi	aspergillus elegans	GC	40	12	30	28	0.642857
fungi	aspergillus flavipes	GC	37.5	11	25.5	26.5	0.54717
fungi	aspergillus flavus	GC	40	NA	33.75	NA	NA
fungi	aspergillus fumigatus	GC	40	15.5	38.5	24.5	0.938776
fungi	aspergillus glaucus	FR	37	15	28	22	0.590909
fungi	aspergillus glaucus	GC	34.5	8.5	26.375	26	0.6875
fungi	aspergillus japonicus	GC	40	12.5	32.5	27.5	0.727273
fungi	aspergillus malignus	GC	40	14.5	36	25.5	0.843137
fungi	aspergillus neoniveus	GC	40	12.25	35	27.75	0.81982
fungi	aspergillus nidulans	GC	40	14.5	37.5	25.5	0.901961
fungi	aspergillus niger	DD	NA	18.5	31	NA	NA
fungi	aspergillus niger	GC	42.625	11.5	34.2	31.125	0.729317
fungi	aspergillus ochraceus	GC	40	12	30	28	0.642857
fungi	aspergillus terreus var. terreus	GC	40	12	35	28	0.821429
fungi	aspergillus varians	GC	35	8	25	27	0.62963
fungi	aspergillus versicolor	GC	35	8	25	27	0.62963
fungi	aspergillus wentii	GC	37	8	33.5	29	0.87931
fungi	asteroma caryae	GC	36	5	30	31	0.806452
fungi	athelia epiphylla	DD	NA	7.18333	22.1	NA	NA
fungi	athelia epiphylla	FR	NA	NA	29	NA	NA
fungi	athelia epiphylla	GC	37.6091	10.625	28.0091	26.9841	0.644235
fungi	athelia epiphylla	IN	NA	10.775	22.1	NA	NA
fungi	athelia rolfsii	FR	33	16	30	17	0.823529
fungi	athelia rolfsii	GC	40.875	9	31	31.875	0.690196
fungi	aureobasidium pullulans	SG	23	6	NA	17	NA
fungi	berkeleyomyces basicola	DD	29.5833	15	20.4286	14.5833	0.372245
fungi	berkeleyomyces basicola	GC	35.9	9.1	26.875	26.8	0.663246
fungi	berkeleyomyces basicola	IN	29.5833	15	20.4286	14.5833	0.372245
fungi	bipolaris coicis	GC	35	7.5	29	27.5	0.781818
fungi	bipolaris leersiae	GC	35	7.5	26	27.5	0.672727
fungi	bipolaris maydis	GC	35	9.25	30.25	25.75	0.815534
fungi	bipolaris maydis	IN	NA	NA	30	NA	NA
fungi	bipolaris maydis	SG	43	5.5	29.45	37.5	0.638667
fungi	bipolaris maydis	SP	32.7143	17	24.8846	15.7143	0.501748
fungi	bipolaris oryzae	DD	36	16	26.6	20	0.53
fungi	bipolaris oryzae	GC	36.3333	9.22222	27.9375	27.1111	0.690318
fungi	bipolaris oryzae	IN	37.6	17	26.8571	20.6	0.478502
fungi	bipolaris oryzae	SG	41	2	28	39	0.666667
fungi	bipolaris oryzae	SP	33.875	10	26.45	23.875	0.689005
fungi	bipolaris panici-miliacei	GC	35	7.5	29	27.5	0.781818
fungi	bipolaris sacchari	DD	NA	NA	23.6	NA	NA
fungi	bipolaris sacchari	GC	36	NA	24.5	NA	NA
fungi	bipolaris sorokiniana	DD	35	8	30	27	0.814815
fungi	bipolaris sorokiniana	FR	29	11.5	22.25	17.5	0.614286
fungi	bipolaris sorokiniana	GC	36	5.83333	26.6429	30.1667	0.689818
fungi	bipolaris sorokiniana	IN	34.75	9	29	25.75	0.776699
fungi	bipolaris sorokiniana	SG	39	6	27	33	0.636364
fungi	bipolaris stenospila	FR	31	19	25	12	0.5
fungi	biscogniauxia marginata	GC	35	5	25	30	0.666667
fungi	bisifusarium dimerum	GC	37.5	5	21	32.5	0.492308
fungi	bjerkandera adusta	GC	35	15	21.6667	20	0.333333
fungi	bjerkandera fumosa	GC	35	4	26.25	31	0.717742
fungi	blumeria graminis	SG	26	NA	16.8333	NA	NA
fungi	blumeria graminis	SP	NA	NA	18	NA	NA
fungi	blumeriella jaapii	GC	28	4	22	24	0.75
fungi	blumeriella jaapii	IN	28	9.5	20	18.5	0.567568
fungi	blumeriella jaapii	SP	28	4	14	24	0.416667
fungi	boeremia exigua	FR	35	18	22	17	0.235294
fungi	boeremia exigua	GC	40	15	25	25	0.4
fungi	botryobasidium vagum	DD	30.1765	9.77647	21.0684	20.4	0.553527
fungi	botryobasidium vagum	GC	34.0889	8.315	26	25.7739	0.68616
fungi	botryobasidium vagum	IN	30.1765	9.77647	21.0684	20.4	0.553527
fungi	botryobasidium vagum	SG	38	10	30	28	0.714286
fungi	botryosphaeria quercuum	GC	30	10	25	20	0.75
fungi	botryotinia squamosa	DD	23	4	16.5	19	0.657895
fungi	botryotinia squamosa	GC	33	3	22.5	30	0.65
fungi	botryotinia squamosa	IN	23	4	16.5	19	0.657895
fungi	botryotinia squamosa	SG	27	6	23	21	0.809524
fungi	botryotinia squamosa	SP	20	3	16	17	0.764706
fungi	botrytis allii	DD	34.25	3.5	17.5	30.75	0.455285
fungi	botrytis allii	GC	33	3	22.5	30	0.65
fungi	botrytis allii	IN	34.25	3.5	17.5	30.75	0.455285
fungi	botrytis allii	SG	27	3	23	24	0.833333
fungi	botrytis allii	SP	25	4	14.5	21	0.5
fungi	botrytis arachidis	GC	NA	NA	22.5	NA	NA
fungi	botrytis arachidis	IN	25	17	NA	8	NA
fungi	botrytis cinerea	DD	27.7833	3.71429	20.7437	24.069	0.707525
fungi	botrytis cinerea	FR	33.5	5.66667	22.4167	27.8333	0.601796
fungi	botrytis cinerea	GC	31.3333	0.75	21.8333	30.5833	0.689373
fungi	botrytis cinerea	IN	25.6714	3.25	18.9389	22.4214	0.699727
fungi	botrytis cinerea	SG	33.125	3.16	23	29.965	0.662106
fungi	botrytis elliptica	GC	35	NA	23.5	NA	NA
fungi	botrytis elliptica	SG	35	NA	23.5	NA	NA
fungi	botrytis fabae	GC	35	NA	22.2	NA	NA
fungi	botrytis fabae	SG	35	NA	17.5	NA	NA
fungi	botrytis tulipae	SP	25	NA	NA	NA	NA
fungi	brachysporium oryzae	DD	NA	NA	23.5	NA	NA
oomycete	bremia lactucae	SG	20	NA	9	NA	NA
fungi	cadophora malorum	GC	NA	NA	23	NA	NA
fungi	calonectria morganii	GC	31	8.5	26.5	22.5	0.8
fungi	calonectria morganii	SG	36	8	25	28	0.607143
fungi	candida tropicalis	GC	NA	NA	36.5	NA	NA
fungi	ceratocystis fimbriata	DD	35.125	9.75	25	25.375	0.600985
fungi	ceratocystis fimbriata	GC	35.25	9.5	25.125	25.75	0.606796
fungi	ceratocystis fimbriata	IN	35.125	9.75	25	25.375	0.600985
fungi	ceratocystis ips	FR	NA	NA	28.5	NA	NA
fungi	ceratocystis ips	GC	35	7.33333	27.6667	27.6667	0.73494
fungi	ceratocystis minor	GC	33.1667	6	25.5	27.1667	0.717791
fungi	ceratocystis paradoxa	DD	NA	12	23	NA	NA
fungi	ceratocystis paradoxa	GC	32.4	10.5	26.45	21.9	0.728311
fungi	ceratocystis paradoxa	SG	36	5.5	35.5	30.5	0.983607
fungi	ceratocystis paradoxa	SP	NA	15	30	NA	NA
fungi	ceratocystis pilifera	GC	37	8.5	27.5	28.5	0.666667
fungi	cercospora apii	GC	35	10	27	25	0.68
fungi	cercospora apii	SG	30	10	NA	20	NA
fungi	cercospora beticola	GC	33	9.425	25.8333	23.575	0.696006
fungi	cercospora beticola	IN	NA	NA	26.65	NA	NA
fungi	cercospora beticola	SG	35	2.5	29.25	32.5	0.823077
fungi	cercospora beticola	SP	34.6	15	26.7	19.6	0.596939
fungi	cercospora carotae	SG	NA	NA	24.75	NA	NA
fungi	cercospora fusca	GC	35	5	30	30	0.833333
fungi	cercospora kikuchii	SP	NA	NA	17.5	NA	NA
fungi	cercospora nicotianae	DD	NA	NA	26.25	NA	NA
fungi	cercospora nicotianae	GC	34.3	7.23333	27.175	27.0667	0.736761
fungi	cercospora petuniae	GC	40	NA	30	NA	NA
fungi	cercospora sorghi	GC	37.5	NA	NA	NA	NA
fungi	cercospora zebrina	SG	33	3	23.5	30	0.683333
fungi	cercosporella antirrhini	GC	25	NA	18	NA	NA
fungi	cerrena unicolor	GC	40	NA	30	NA	NA
fungi	chalastospora gossypii	DD	NA	0	NA	NA	NA
fungi	choanephora cucurbitarum	GC	35	9	30	26	0.807692
fungi	choanephora cucurbitarum	SP	25	10	20	15	0.666667
fungi	chondrostereum purpureum	GC	35	5	27	30	0.733333
fungi	ciborinia allii	DD	28.5	2	17.5	26.5	0.584906
fungi	ciborinia allii	GC	33	3	22.5	30	0.65
fungi	ciborinia allii	IN	28.5	2	17.5	26.5	0.584906
fungi	ciborinia allii	SG	27	3	23	24	0.833333
fungi	ciborinia allii	SP	27	4	23	23	0.826087
fungi	cladosporium citri	DD	23.45	15.5	20.75	7.95	0.660377
fungi	cladosporium citri	GC	32	13.5	21	18.5	0.405405
fungi	cladosporium citri	IN	23.45	15.5	20.75	7.95	0.660377
fungi	cladosporium citri	SP	27.5	16	NA	11.5	NA
fungi	cladosporium cladosporioides f. pisicola	GC	32.5	5.5	21	27	0.574074
fungi	cladosporium cucumerinum	GC	32	0	20.6667	32	0.645833
fungi	cladosporium cucumerinum	IN	35	NA	20	NA	NA
fungi	cladosporium herbarum	GC	33	-2	26	35	0.8
fungi	cladosporium phlei	SG	35	3	18	32	0.46875
fungi	claviceps purpurea	GC	NA	NA	24.5	NA	NA
fungi	claviceps purpurea	SG	NA	5.5	19.625	NA	NA
fungi	climacodon pulcherrimus	GC	44	NA	32	NA	NA
fungi	cochliobolus setariae	GC	35	7.5	30.25	27.5	0.827273
fungi	colletotrichum carthami	GC	33	7.5	25.5	25.5	0.705882
fungi	colletotrichum circinans	DD	NA	10	23.6667	NA	NA
fungi	colletotrichum circinans	GC	32	2	26	30	0.8
fungi	colletotrichum circinans	IN	NA	10	24.375	NA	NA
fungi	colletotrichum circinans	SG	32	4	23	28	0.678571
fungi	colletotrichum coccodes	GC	35.8333	6.74545	26.2846	29.0879	0.671729
fungi	colletotrichum coccodes	SP	NA	NA	24	NA	NA
fungi	colletotrichum dematium	GC	34	6.25	26	27.75	0.711712
fungi	colletotrichum falcatum	GC	37.5	6.5	25	31	0.596774
fungi	colletotrichum fructi	DD	NA	0	25	NA	NA
fungi	colletotrichum fructi	GC	30	0	25	30	0.833333
fungi	colletotrichum fructi	IN	NA	NA	26.5	NA	NA
fungi	colletotrichum gloeosporioides	DD	NA	10	25.75	NA	NA
fungi	colletotrichum gloeosporioides	GC	34.3214	6.38462	26.6176	27.9368	0.724243
fungi	colletotrichum gloeosporioides	SG	34.5	10	26.25	24.5	0.663265
fungi	colletotrichum gloeosporioides	SP	NA	NA	27	NA	NA
fungi	colletotrichum glycines	GC	37.5	10	26.5	27.5	0.6
fungi	colletotrichum gossypii	DD	24.01	NA	24	NA	NA
fungi	colletotrichum gossypii	GC	37.5	10.5	27	27	0.611111
fungi	colletotrichum horii	GC	36	9	25	27	0.592593
fungi	colletotrichum japonicum	GC	33	3.5	26.5	29.5	0.779661
fungi	colletotrichum lindemuthianum	DD	28.9	9.63333	25	19.2667	0.797578
fungi	colletotrichum lindemuthianum	GC	33.5	5.14286	22.75	28.3571	0.620907
fungi	colletotrichum lindemuthianum	IN	28.8	9.63333	25	19.1667	0.801739
fungi	colletotrichum lindemuthianum	SG	36.75	2.5	25.95	34.25	0.684672
fungi	colletotrichum lindemuthianum	SP	28	4	13.5	24	0.395833
fungi	colletotrichum linicola	GC	35	10	25	25	0.6
fungi	colletotrichum musae	DD	NA	NA	32	NA	NA
fungi	colletotrichum musae	GC	37.125	7.5	26.875	29.625	0.654008
fungi	colletotrichum orbiculare	GC	33	6.5	22.8	26.5	0.615094
fungi	colletotrichum orbiculare	IN	NA	16	24	NA	NA
fungi	colletotrichum orbiculare	SG	25.25	11.2	27.25	14.05	NA
fungi	colletotrichum panacicola	GC	30	10	25	20	0.75
fungi	colletotrichum phaseolorum	GC	36	9	30	27	0.777778
fungi	colletotrichum pisi	SG	NA	7	25	NA	NA
fungi	colletotrichum trifolii	GC	35	10	28	25	0.72
fungi	colletotrichum trifolii	SG	NA	NA	25	NA	NA
fungi	colletotrichum trifolii	SP	32	16	26	16	0.625
fungi	coniella diplodiella	SG	39.5	5	27.5	34.5	0.652174
fungi	coniophora puteana	GC	35	5.5	20.2	29.5	0.498305
fungi	coniothyrium caryogenum	GC	37	2	20	35	0.514286
fungi	coniothyrium pirinum	GC	NA	NA	25	NA	NA
fungi	coniothyrium pirinum	SP	NA	NA	19	NA	NA
fungi	coniothyrium rosarum	GC	33	8	26	25	0.72
fungi	coniothyrium wernsdorffiae	GC	26	-1	20.5	27	0.796296
fungi	coniothyrium wernsdorffiae	IN	25.3	NA	12.8	NA	NA
fungi	coniothyrium wernsdorffiae	SG	26.5	0	16.5	26.5	0.622642
fungi	corticium gramineum	GC	35	NA	20	NA	NA
fungi	corynespora cassiicola	GC	36	6	25.3333	30	0.644444
fungi	corynespora cassiicola	SG	36	6	30	30	0.8
fungi	cronartium ribicola	SG	22.925	6.575	13.6667	16.35	0.433741
fungi	crustodontia chrysocreas	GC	38	NA	28	NA	NA
fungi	cryphonectria parasitica	FR	NA	12.2	NA	NA	NA
fungi	cryphonectria parasitica	GC	36.9643	6.07143	26.7143	30.8929	0.668208
fungi	cryphonectria parasitica	SG	NA	NA	18.35	NA	NA
fungi	cryptosporiopsis corticola	GC	27.5	0.5	15	27	0.537037
fungi	cumminsiella mirabilissima	DD	20	0	10	20	0.5
fungi	curvularia capsici	GC	40	NA	32	NA	NA
fungi	curvularia kusanoi	GC	35	7.5	29	27.5	0.781818
fungi	curvularia kusanoi	SP	33	20	28.5	13	0.653846
fungi	curvularia nodulosa	GC	35	7.5	29	27.5	0.781818
fungi	curvularia nodulosa	IN	37	10	31	27	0.777778
fungi	curvularia nodulosa	SP	33	15	30	18	0.833333
fungi	curvularia ovoidea	GC	40	NA	34	NA	NA
fungi	curvularia senegalensis	GC	40	10	28	30	0.6
fungi	curvularia tomato	GC	40	10	30	30	0.666667
fungi	curvularia trifolii	GC	30	13.5	24.4	16.5	0.660606
fungi	curvularia trifolii	SG	NA	NA	30	NA	NA
fungi	curvularia trifolii	SP	27.5	15.5	22	12	0.541667
fungi	cytospora chrysosperma	GC	35	3	25	32	0.6875
fungi	cytospora japonica	GC	31	5	22.75	26	0.682692
fungi	cytospora japonica	SG	28	8	21.75	20	0.6875
fungi	cytospora leucostoma	GC	38.6667	5	28.5	33.6667	0.69802
fungi	cytospora leucostoma	SG	33	8	20.5	25	0.5
fungi	cytospora mali	GC	37.5	7.5	29.5	30	0.733333
fungi	cytospora nivea	GC	35	4	25	31	0.677419
fungi	dactylaria parasitans	GC	35	16	28	19	0.631579
fungi	daedalea ambigua	GC	40	NA	30	NA	NA
fungi	daedalea quercina	GC	37	10	26.5	27	0.611111
fungi	daedaleopsis styracina	GC	35	4	30	31	0.83871
fungi	diaporthe citri	DD	30.7	13.1	20.5	17.6	0.420455
fungi	diaporthe citri	FR	26.5	10	20	16.5	0.606061
fungi	diaporthe citri	GC	34.85	7.775	24.375	27.075	0.613112
fungi	diaporthe citri	IN	NA	NA	21.25	NA	NA
fungi	diaporthe citri	SG	33	16	23.5	17	0.441176
fungi	diaporthe destruens	GC	37.3	12.6	26.05	24.7	0.544534
fungi	diaporthe destruens	SG	40.25	11.75	30.5	28.5	0.657895
fungi	diaporthe fukushii	GC	33	8	NA	25	NA
fungi	dichostereum effuscatum	GC	38	NA	28	NA	NA
fungi	dichostereum induratum	GC	38	4	27.5	34	0.691176
fungi	dichotomophthoropsis nymphaearum	FR	19.5	8.5	14.5	11	0.545455
fungi	dichotomophthoropsis nymphaearum	GC	NA	4.5	NA	NA	NA
fungi	dichotomophthoropsis nymphaearum	SG	NA	2	NA	NA	NA
oomycete	dictyuchus sterilis	GC	NA	NA	26	NA	NA
fungi	didymella applanata	GC	28	2	NA	26	NA
fungi	didymella curtisii	GC	34	3	26	31	0.741935
fungi	didymella lycopersici	GC	32	4.5	20	27.5	0.563636
fungi	didymella lycopersici	SG	32	4.5	22	27.5	0.636364
fungi	didymella pinodella	GC	33.75	0	22.5	33.75	0.666667
fungi	didymella pinodella	SG	35	10	25	25	0.6
fungi	didymella pinodes	GC	33.5	0	23.3333	33.5	0.696517
fungi	didymella pinodes	SG	35	10	22.5	25	0.5
fungi	didymella pisi	GC	33.75	0	25.25	33.75	0.748148
fungi	didymella pisi	SG	32.5	10	20	22.5	0.444444
fungi	dilophospora alopecuri	GC	32	4	25	28	0.75
fungi	dilophospora alopecuri	SG	30	8	25	22	0.772727
fungi	diplocarpon earlianum	GC	31.1	7.2	24.45	23.9	0.721757
fungi	dipodascus geotrichum	DD	32	8.5	29	23.5	0.87234
fungi	dipodascus geotrichum	GC	38	2	30	36	0.777778
fungi	dipodascus geotrichum	SG	38	2	30	36	0.777778
fungi	dissophora nadsonii	GC	36	NA	25	NA	NA
fungi	dothiora sphaeroides	FR	NA	NA	28	NA	NA
fungi	dothiora sphaeroides	GC	41.5	10.5	28	31	0.564516
fungi	dothiorella sarmentorum	GC	30	10	25	20	0.75
fungi	drechslera ocella	DD	NA	NA	23.5	NA	NA
fungi	drechslera ocella	GC	37.5	6	27.25	31.5	0.674603
fungi	drechslera ocella	SP	35	10.6	23.5	24.4	0.528689
fungi	drechslera poae	GC	32.5	3	25	29.5	0.745763
fungi	drechslera poae	SG	35	3	NA	32	NA
fungi	drechslera yamadae	GC	35	7.5	29	27.5	0.781818
fungi	drepanopeziza ribis	FR	30	4	17	26	0.5
fungi	drepanopeziza ribis	GC	32	4	20	28	0.571429
fungi	drepanopeziza ribis	SG	NA	NA	14.6667	NA	NA
fungi	duosporium yamadanum	GC	40	NA	32	NA	NA
fungi	earliella scabrosa	GC	30	4	25	26	0.807692
fungi	eballistra oryzae	GC	NA	NA	29	NA	NA
fungi	eballistra oryzae	SG	33.5	21.5	28	12	0.541667
fungi	elsinoe canavaliae	GC	NA	2.5	NA	NA	NA
fungi	elsinoe fawcettii	DD	NA	NA	19	NA	NA
fungi	elsinoe fawcettii	GC	36	2.5	22.5	33.5	0.597015
fungi	elsinoe fawcettii	IN	NA	NA	19	NA	NA
fungi	elsinoe ledi	GC	NA	5	17.5	NA	NA
fungi	elsinoe violae	GC	NA	3	23.5	NA	NA
fungi	elsinoe violae	SP	26.25	NA	23.5	NA	NA
fungi	endothia fluens	GC	35.375	8	24.5	27.375	0.60274
fungi	endothia radicalis	GC	32	8.5	23	23.5	0.617021
fungi	endothiella singularis	GC	36.875	8	24.5	28.875	0.571429
fungi	entyloma calendulae	SG	28	4	13.5	24	0.395833
fungi	entyloma serotinum	SG	NA	NA	12.5	NA	NA
fungi	epichloe typhina	SG	NA	7	19.5	NA	NA
fungi	epicoccum sorghinum	FR	31.3333	17	28	14.3333	0.767442
fungi	epicoccum sorghinum	GC	33.75	4.5	24	29.25	0.666667
fungi	epicoccum sorghinum	SG	NA	NA	37	NA	NA
fungi	eremothecium coryli	FR	NA	NA	30	NA	NA
fungi	eremothecium coryli	GC	40	11.75	25.5	28.25	0.486726
fungi	eremothecium coryli	SP	NA	NA	23.5	NA	NA
fungi	erysiphe alphitoides	SG	29	NA	19.5	NA	NA
fungi	erysiphe necator	DD	37.4	10	32.65	27.4	0.826642
fungi	erysiphe pisi	SG	NA	NA	20	NA	NA
fungi	erysiphe polygoni	DD	31.375	29.5	23.6833	1.875	NA
fungi	erysiphe polygoni	IN	31.375	29.5	23.6833	1.875	NA
fungi	erysiphe polygoni	SG	30.3333	13.5	19.625	16.8333	0.363861
fungi	exserohilum monoceras	GC	35	7.5	29	27.5	0.781818
fungi	exserohilum turcicum	GC	35	7.5	29	27.5	0.781818
fungi	exserohilum turcicum	SP	31.5	11.5	24	20	0.625
fungi	fibroporia vaillantii	GC	41	10	29.75	31	0.637097
fungi	flammulina velutipes	GC	32	NA	24	NA	NA
fungi	fomes fasciatus	GC	40	NA	29	NA	NA
fungi	fomes fomentarius	GC	35	10	25	25	0.6
fungi	fomitiporia robusta	GC	37	6.5	28.5	30.5	0.721311
fungi	fomitopsis officinalis	GC	34	NA	24	NA	NA
fungi	fomitopsis pinicola	GC	36	9	29	27	0.740741
fungi	fomitopsis pinicola	SG	35	8	28.5	27	0.759259
fungi	fulvia fulva	DD	26.7	7.2	21.55	19.5	0.735897
fungi	fulvia fulva	GC	30.85	7.4625	21.6833	23.3875	0.608053
fungi	fulvia fulva	IN	26.7	7.2	22.5333	19.5	0.786325
fungi	fulvia fulva	SG	31.6	6.625	22.7917	24.975	0.647314
fungi	fulvia fulva	SP	32.5	5.5	23.5	27	0.666667
fungi	fusarium acuminatum	DD	NA	20	24	NA	NA
fungi	fusarium acuminatum	GC	35.5714	5.5	22.3333	30.0714	0.559778
fungi	fusarium alluviale	GC	37.5	5	NA	32.5	NA
fungi	fusarium anguioides	GC	33	3	21.5	30	0.616667
fungi	fusarium anguioides	SP	25	5	14	20	0.45
fungi	fusarium annuum	GC	37	17	29	20	0.6
fungi	fusarium anthophilum	GC	37.5	5	NA	32.5	NA
fungi	fusarium arthrosporioides	GC	33	3	20.5	30	0.583333
fungi	fusarium avenaceum	GC	35.2273	3.45	25.1667	31.7773	0.683402
fungi	fusarium avenaceum	IN	NA	NA	14	NA	NA
fungi	fusarium caeruleum	DD	31.5	3.5	17.5	28	0.5
fungi	fusarium caeruleum	GC	35.25	5.83333	20	29.4167	0.481586
fungi	fusarium caeruleum	IN	NA	NA	20	NA	NA
fungi	fusarium callistephi	DD	32	17	22.5	15	0.366667
fungi	fusarium callistephi	IN	32	17	22.5	15	0.366667
fungi	fusarium camptoceras	GC	35.75	5	NA	30.75	NA
fungi	fusarium chlamydosporum	GC	37.5	5	NA	32.5	NA
fungi	fusarium citrulli	GC	NA	NA	23.5	NA	NA
fungi	fusarium commutatum	GC	34	5	NA	29	NA
fungi	fusarium cromyophthoron	GC	NA	NA	28	NA	NA
fungi	fusarium culmorum	DD	16.9	8	17.3	8.9	NA
fungi	fusarium culmorum	GC	33.7159	5.56818	26.7083	28.1477	0.751043
fungi	fusarium diversisporum	GC	35.75	5	NA	30.75	NA
fungi	fusarium ensiforme	GC	35.75	5	NA	30.75	NA
fungi	fusarium equiseti	GC	36.3333	5	NA	31.3333	NA
fungi	fusarium filiferum	GC	34	5	NA	29	NA
fungi	fusarium flocciferum	GC	35.75	5	NA	30.75	NA
fungi	fusarium fujikuroi	DD	NA	14.5	31.5833	NA	NA
fungi	fusarium fujikuroi	FR	30	10	27.125	20	0.85625
fungi	fusarium fujikuroi	GC	36.5	6.92045	27.7632	29.5795	0.704632
fungi	fusarium fujikuroi	IN	23	14.5	31.5833	8.5	NA
fungi	fusarium fujikuroi	SG	37	9.5	30	27.5	0.745455
fungi	fusarium gemmiperda	GC	37.5	5	NA	32.5	NA
fungi	fusarium gibbosum	DD	NA	14	28	NA	NA
fungi	fusarium gibbosum	GC	36.625	5	28	31.625	0.727273
fungi	fusarium graminearum	DD	30.55	10.4167	20.9091	20.1333	0.521147
fungi	fusarium graminearum	FR	33.125	6.83333	23.2	26.2917	0.622504
fungi	fusarium graminearum	GC	33.9318	5.07143	26.88	28.8604	0.755658
fungi	fusarium graminearum	IN	31.3182	10.4167	20.9091	20.9015	0.501993
fungi	fusarium graminearum	SG	32	6.33333	27.25	25.6667	0.814935
fungi	fusarium graminum	GC	35.1667	5	34	30.1667	0.961326
fungi	fusarium hyperoxysporum	GC	37.5	5	NA	32.5	NA
fungi	fusarium incarnatum	DD	NA	7.2	23.9	NA	NA
fungi	fusarium incarnatum	GC	35.6325	5.0275	23.9	30.605	0.616648
fungi	fusarium lateritium	DD	NA	NA	12.5	NA	NA
fungi	fusarium lateritium	GC	34.0882	5	23.5	29.0882	0.635996
fungi	fusarium lolii	GC	35.1667	5	NA	30.1667	NA
fungi	fusarium longipes	GC	37.5	5	NA	32.5	NA
fungi	fusarium luteum	GC	35	19	NA	16	NA
fungi	fusarium macroceras	GC	35.75	5	NA	30.75	NA
fungi	fusarium neoceras	GC	35.75	5	NA	30.75	NA
fungi	fusarium oxysporum	DD	33.2273	16.0692	27.0698	17.158	0.64113
fungi	fusarium oxysporum	GC	36.0991	7.5	27.1083	28.5991	0.685629
fungi	fusarium oxysporum	IN	33.3636	15.9514	27.439	17.4123	0.659745
fungi	fusarium oxysporum	SG	37.5	8.66667	28.1	28.8333	0.673988
fungi	fusarium oxysporum	SP	NA	14	29.5	NA	NA
fungi	fusarium oxysporum f.sp. conglutinans	DD	34	20	27.25	14	0.517857
fungi	fusarium oxysporum f.sp. conglutinans	GC	35.2	7	25.7	28.2	0.663121
fungi	fusarium oxysporum f.sp. conglutinans	IN	34	17.8333	26.5	16.1667	0.536082
fungi	fusarium oxysporum f.sp. cubense	GC	35.75	5	20	30.75	0.487805
fungi	fusarium oxysporum f.sp. dianthi	GC	NA	10	35	NA	NA
fungi	fusarium oxysporum f.sp. gladioli	GC	35	5	27.5	30	0.75
fungi	fusarium oxysporum f.sp. lini	DD	38	12.24	20	25.76	0.301242
fungi	fusarium oxysporum f.sp. lini	GC	36.5	8.83333	27.3	27.6667	0.66747
fungi	fusarium oxysporum f.sp. lini	IN	38	12.24	20	25.76	0.301242
fungi	fusarium oxysporum f.sp. lini	SG	35	7	25.5	28	0.660714
fungi	fusarium oxysporum f.sp. lycopersici	DD	33	21	28.1875	12	0.598958
fungi	fusarium oxysporum f.sp. lycopersici	GC	35.4688	9.3871	26.2742	26.0817	0.64747
fungi	fusarium oxysporum f.sp. lycopersici	IN	33	21	28.1875	12	0.598958
fungi	fusarium oxysporum f.sp. medicaginis	GC	37.5	3	25	34.5	0.637681
fungi	fusarium oxysporum f.sp. medicaginis	IN	NA	NA	25	NA	NA
fungi	fusarium oxysporum f.sp. niveum	DD	30	16.625	23.375	13.375	0.504673
fungi	fusarium oxysporum f.sp. niveum	GC	35.7778	7.32143	27.4286	28.4563	0.706596
fungi	fusarium oxysporum f.sp. niveum	IN	30	17.3	23.375	12.7	0.478346
fungi	fusarium oxysporum f.sp. niveum	SG	38	10	29	28	0.678571
fungi	fusarium oxysporum f.sp. pisi	DD	30	12.5	22	17.5	0.542857
fungi	fusarium oxysporum f.sp. pisi	GC	34.5	7.75	28.1667	26.75	0.76324
fungi	fusarium oxysporum f.sp. vasinfectum	DD	31.6	14.2	29.3	17.4	0.867816
fungi	fusarium oxysporum f.sp. vasinfectum	GC	37.625	9.6	29.9167	28.025	0.724948
fungi	fusarium oxysporum f.sp. vasinfectum	IN	31.6	14.2	29.3	17.4	0.867816
fungi	fusarium oxysporum f.sp. vasinfectum	SP	NA	NA	32.5	NA	NA
fungi	fusarium pallidoroseum	GC	37.5	5	34	32.5	0.892308
fungi	fusarium poae	GC	36.5	5	22.5	31.5	0.555556
fungi	fusarium polymorphum	GC	34	5	NA	29	NA
fungi	fusarium redolens	GC	36.75	5	22.5	31.75	0.551181
fungi	fusarium roseum	DD	30.75	0	14.1667	30.75	0.460705
fungi	fusarium roseum	GC	37.5	10.3333	27	27.1667	0.613497
fungi	fusarium roseum	IN	30.75	0	15.625	30.75	0.50813
fungi	fusarium rubrum	GC	35	19	NA	16	NA
fungi	fusarium sporotrichioides	GC	33	3	24	30	0.7
fungi	fusarium sporotrichioides	SP	33	8	23	25	0.6
fungi	fusarium sulphureum	GC	34	5	NA	29	NA
fungi	fusarium trichothecioides	DD	NA	2	18.5	NA	NA
fungi	fusarium trichothecioides	GC	33.4375	5	25.75	28.4375	0.72967
fungi	fusarium trichothecioides	IN	NA	NA	11	NA	NA
fungi	fusarium tricinctum	DD	34	2.5	20	31.5	0.555556
fungi	fusarium tricinctum	GC	34.5455	5	20	29.5455	0.507692
fungi	fusarium tricinctum	IN	NA	NA	20	NA	NA
fungi	fusarium verticillioides	GC	NA	9	30	NA	NA
fungi	fusicladium pyrorum	GC	NA	8.5	NA	NA	NA
fungi	fusicoccum putrefaciens	GC	NA	0	25	NA	NA
fungi	fusicolla aquaeductuum	GC	34	5	NA	29	NA
fungi	gaeumannomyces graminis	DD	29	13.5	15.9	15.5	0.154839
fungi	gaeumannomyces graminis	GC	33.5	3.8125	23.35	29.6875	0.658105
fungi	gaeumannomyces graminis	IN	29	13.5	18.0714	15.5	0.294931
fungi	ganoderma applanatum	GC	35.3333	12.5	28.8333	22.8333	0.715328
fungi	ganoderma lucidum	GC	43	9.5	32.5	33.5	0.686567
fungi	gibellulopsis serrae	GC	NA	NA	25	NA	NA
oomycete	globisporangium debaryanum	DD	31.5	9.66667	26.1667	21.8333	0.755725
oomycete	globisporangium debaryanum	GC	35.2	7.25	29.6667	27.95	0.802027
oomycete	globisporangium debaryanum	IN	31.5	9.66667	26.1667	21.8333	0.755725
oomycete	globisporangium nagaii	GC	33.5	NA	26	NA	NA
oomycete	globisporangium spinosum	GC	40	NA	30	NA	NA
oomycete	globisporangium splendens	GC	37.5	10	30	27.5	0.727273
oomycete	globisporangium ultimum	DD	32.25	2	17.375	30.25	0.508264
oomycete	globisporangium ultimum	GC	39.56	3.25	30.8	36.31	0.758744
oomycete	globisporangium ultimum	IN	32.25	2	17.375	30.25	0.508264
fungi	gloeodes pomigena	GC	30	0	20	30	0.666667
fungi	gloeophyllum abietinum	GC	30	10	27.5	20	0.875
fungi	gloeophyllum protractum	GC	38	16	32	22	0.727273
fungi	gloeophyllum sepiarium	GC	42	5	33.5	37	0.77027
fungi	gloeophyllum striatum	GC	44	NA	36	NA	NA
fungi	gloeophyllum subferrugineum	GC	35	4	25	31	0.677419
fungi	gloeophyllum trabeum	GC	43.6667	5	34.3333	38.6667	0.758621
fungi	gloeosporium aracearum	GC	37.5	6.5	27.5	31	0.677419
fungi	gloeosporium euonymicola	GC	32.5	5.5	21.5	27	0.592593
fungi	gloeosporium foliicolum	GC	38	10.5	26.5	27.5	0.581818
fungi	gloeosporium kawakamii	GC	32	5.5	24	26.5	0.698113
fungi	gloeosporium kawakamii	SG	30	20	25	10	0.5
fungi	gloeosporium laeticolor	GC	28.75	3	25	25.75	0.854369
fungi	gloeosporium orbiculare	GC	NA	NA	25	NA	NA
fungi	gloeosporium venetum	GC	31	11	23	20	0.6
fungi	gloeosporium venetum	SG	32	11	24	21	0.619048
fungi	glomerella cinnamomi	GC	35	5	27.5	30	0.75
fungi	glomerella miyabeana	GC	NA	NA	25	NA	NA
fungi	glomerella miyabeana	SG	50	NA	26	NA	NA
fungi	glomerella mume	GC	33.375	6.5	24.25	26.875	0.660465
fungi	glomerella mume	SG	NA	NA	26.6667	NA	NA
fungi	gnomonia dispora	GC	NA	NA	25.25	NA	NA
fungi	gnomonia pecanae	GC	NA	14	24	NA	NA
fungi	godronia cassandrae	GC	NA	0	20	NA	NA
fungi	gonapodya prolifera	GC	NA	NA	26.5	NA	NA
fungi	granulodiplodia megalospora	GC	35	10	30	25	0.8
fungi	gymnascella confluens	GC	NA	NA	24.5	NA	NA
fungi	gymnosporangium asiaticum	SG	NA	NA	20	NA	NA
fungi	gymnosporangium clavipes	SG	30	6.4	19.2857	23.6	0.546005
fungi	gymnosporangium globosum	SG	30.25	6.25	21.875	24	0.651042
fungi	gymnosporangium juniperi-virginianae	IN	NA	10	19.4	NA	NA
fungi	gymnosporangium juniperi-virginianae	SG	28.3333	7	18.9167	21.3333	0.558594
fungi	gymnosporangium yamadae	SG	27	7	19	20	0.6
fungi	helicobasidium purpureum	GC	37	NA	25.25	NA	NA
fungi	helicoma muelleri	GC	NA	NA	21.5	NA	NA
fungi	helicomyces scandens	GC	NA	NA	21.5	NA	NA
fungi	helicosporium gracile	GC	NA	NA	21.5	NA	NA
fungi	helminthosporium gibberosporum	GC	37	10	28	27	0.666667
fungi	helminthosporium hispaniolae	IN	NA	NA	42	NA	NA
fungi	helminthosporium papulosum	DD	NA	NA	28	NA	NA
fungi	helminthosporium papulosum	GC	NA	15	28	NA	NA
fungi	helminthosporium papulosum	IN	NA	NA	28	NA	NA
fungi	helminthosporium papulosum	SP	NA	NA	28	NA	NA
fungi	helminthosporium solani	GC	30	3	24	27	0.777778
fungi	helminthosporium solani	SP	27	9	NA	18	NA
fungi	hendersonia herpotricha	GC	35	4	20	31	0.516129
fungi	herpotrichia nigra	GC	24	-3	15	27	0.666667
fungi	heterobasidion annosum	GC	36.5	8	27	28.5	0.666667
fungi	heteropatella antirrhini	GC	32.5	NA	20	NA	NA
fungi	heteropatella dianthi	GC	30	NA	19.5	NA	NA
fungi	heterophoma poolensis	SG	47	18	25.5	29	0.258621
fungi	hydropisphaera arenula	GC	32	4.66667	21.5	27.3333	0.615854
fungi	hydropisphaera arenula	IN	NA	0.57	NA	NA	NA
fungi	hymenula cerealis	GC	29.5	6	22	23.5	0.680851
fungi	hypomyces perniciosus	GC	32	8	24.25	24	0.677083
fungi	hypomyces perniciosus	IN	NA	10	18	NA	NA
fungi	ilyonectria mors-panacis	GC	28	3	19	25	0.64
fungi	ilyonectria robusta	GC	28	3	24	25	0.84
fungi	inonotus mikadoi	GC	40	7	30	33	0.69697
fungi	inonotus patouillardii	GC	40	9	28	31	0.612903
fungi	inonotus tabacinus	GC	30	4	25	26	0.807692
fungi	irpex consors	GC	35	4	27.5	31	0.758065
fungi	isaria clonostachoides	DD	32	14	29	18	0.833333
fungi	isaria clonostachoides	GC	36	7	29	29	0.758621
fungi	isaria clonostachoides	IN	32	14	29	18	0.833333
fungi	isaria clonostachoides	SG	36	7	31.5	29	0.844828
oomycete	isoachlya paradoxa	SG	33	NA	24	NA	NA
fungi	kabatiella caulivora	GC	30	4	20	26	0.615385
fungi	kabatiella caulivora	IN	NA	NA	20	NA	NA
fungi	kabatiella caulivora	SP	32	4	NA	28	NA
fungi	kellermania cercosperma	FR	27.5	NA	NA	NA	NA
fungi	kellermania cercosperma	GC	32.5	NA	20	NA	NA
fungi	kellermania cercosperma	SG	32.5	NA	20	NA	NA
fungi	kuehneola uredinis	SG	NA	NA	22.5	NA	NA
fungi	lachnellula willkommii	GC	NA	NA	20.25	NA	NA
fungi	lachnellula willkommii	SG	31	NA	18.5	NA	NA
fungi	laetiporus sulphureus	GC	37	12.75	29.1667	24.25	0.676976
fungi	lambertella tubulosa	GC	NA	NA	21.5	NA	NA
fungi	lasiodiplodia theobromae	DD	37.75	12.15	28.4583	25.6	0.637044
fungi	lasiodiplodia theobromae	GC	36	9.46667	29.3333	26.5333	0.748744
fungi	laurilia sulcata	GC	32.5	NA	23.5	NA	NA
fungi	laxitextum bicolor	GC	44	NA	34	NA	NA
fungi	leiotrametes menziesii	GC	45	15	35	30	0.666667
fungi	lentinus tigrinus	GC	43	7	33.5	36	0.736111
fungi	lenzites betulina	GC	35	7	28.75	28	0.776786
fungi	lenzites betulinus	GC	44	NA	32	NA	NA
fungi	lenzites tigrinus	GC	43	3	33.5	40	0.7625
fungi	lenzites yoshinagae	GC	35	4	27.5	31	0.758065
fungi	leptosphaeria avenaria	GC	32	2	23	30	0.7
fungi	leptosphaeria avenaria	SG	36	4	22	32	0.5625
fungi	leptosphaeria maculans	GC	NA	NA	24	NA	NA
fungi	leptosphaerulina trifolii	FR	NA	NA	20	NA	NA
fungi	leptosphaerulina trifolii	GC	35	NA	20	NA	NA
fungi	leptotrochila medicaginis	GC	29	2	20.5	27	0.685185
fungi	leptotrochila medicaginis	SG	29	2.5	19	26.5	0.622642
fungi	macrophomina phaseolina	DD	NA	NA	40	NA	NA
fungi	macrophomina phaseolina	GC	41	8	31	33	0.69697
fungi	macrophomina phaseolina	IN	37	18.775	34.6667	18.225	0.871971
fungi	marssonina graminicola	GC	30.5	2.5	20	28	0.625
fungi	marssonina graminicola	SG	30.5	2.5	20	28	0.625
fungi	melampsora laricis-caprearum	SG	NA	6	NA	NA	NA
fungi	melampsora lini	FR	30	7	NA	23	NA
fungi	melampsora lini	IN	30	7	19	23	0.521739
fungi	melampsora lini	SG	26.5	0.5	18	26	0.673077
fungi	melampsora populnea	SG	NA	NA	15	NA	NA
fungi	melogramma gyrosum	GC	36.25	8.16667	24	28.0833	0.563798
fungi	meruliporia incrassata	GC	34	NA	28	NA	NA
fungi	microascus brevicaulis	GC	NA	NA	21.5	NA	NA
fungi	microdochium nivale	GC	30.6667	0.666667	21.3333	30	0.688889
fungi	microdochium nivale	IN	17.5	NA	2.5	NA	NA
fungi	microdochium panattonianum	GC	30	NA	NA	NA	NA
fungi	microdochium panattonianum	IN	32	NA	NA	NA	NA
fungi	microdochium panattonianum	SG	32	5	26	27	0.777778
fungi	monascus ruber	GC	42.5	NA	32.5	NA	NA
fungi	monilinia fructicola	GC	32.4667	3	25.2	29.4667	0.753394
fungi	monilinia fructicola	SG	NA	0	23	NA	NA
fungi	monilinia fructigena	DD	35	5	NA	30	NA
fungi	monilinia fructigena	FR	30	5.41667	30.5	24.5833	NA
fungi	monilinia fructigena	GC	31.5	2.16667	24.5	29.3333	0.761364
fungi	monilinia fructigena	IN	35	5	NA	30	NA
fungi	monilinia fructigena	SG	NA	NA	25	NA	NA
fungi	monilinia laxa	DD	NA	1.25	20	NA	NA
fungi	monilinia laxa	GC	31.5	1.5	25	30	0.783333
fungi	monilinia laxa	SG	NA	NA	25	NA	NA
fungi	monilochaetes infuscans	GC	31	6.5	NA	24.5	NA
fungi	mucor racemosus	DD	7	1	NA	6	NA
fungi	mucor racemosus	GC	33	0	25	33	0.757576
fungi	mycosphaerella brassicicola	GC	32.5	0	18.5	32.5	0.569231
fungi	mycosphaerella brassicicola	SG	28	2.2	18.5	25.8	0.631783
fungi	mycosphaerella caryigena	GC	NA	5	25	NA	NA
fungi	mycosphaerella cerasella	GC	NA	NA	26	NA	NA
fungi	mycosphaerella iridis	SG	30	4	24	26	0.769231
fungi	mycosphaerella linicola	GC	31	5	21.8333	26	0.647436
fungi	mycosphaerella musicola	GC	32	9	25.5	23	0.717391
fungi	mycosphaerella musicola	SG	NA	15	29	NA	NA
fungi	mycosphaerella pomi	GC	30	NA	23	NA	NA
fungi	mycosphaerella rabiei	GC	32.5	NA	22.5	NA	NA
fungi	mycosphaerella rabiei	SG	32.75	10	21.25	22.75	0.494505
fungi	mycosphaerella rubi	GC	32	2	21.5	30	0.65
fungi	mycosphaerella rubi	SG	32	2	23	30	0.7
fungi	mycosphaerella tassiana	DD	NA	NA	23.5	NA	NA
fungi	nakataea oryzae	GC	33.625	13	28.125	20.625	0.733333
fungi	nectria cinnabarina	GC	31	3	21	28	0.642857
fungi	nectria cinnabarina	SG	31.75	3.25	20.5	28.5	0.605263
fungi	nectria pseudotrichia	GC	37	6	29	31	0.741935
fungi	nematogonum ferrugineum	GC	40	13.5	30	26.5	0.622642
fungi	neoantrodia serialis	GC	34.5	4	25.5	30.5	0.704918
fungi	neocamarosporium calvescens	GC	NA	NA	25	NA	NA
fungi	neocosmospora phaseoli	GC	34.7	5	NA	29.7	NA
fungi	neocosmospora pisi	GC	37.5	5	NA	32.5	NA
fungi	neocosmospora solani	DD	30	11.0917	26.375	18.9083	0.808286
fungi	neocosmospora solani	GC	37.1554	5.30263	30.75	31.8528	0.798906
fungi	neocosmospora solani	IN	30	NA	22.5	NA	NA
fungi	neocosmospora solani	SP	35.75	7.75	19	28	0.401786
fungi	neocosmospora theobromae	GC	37.5	5	NA	32.5	NA
fungi	neofabraea malicorticis	DD	NA	0	20	NA	NA
fungi	neofabraea malicorticis	GC	30	0	20	30	0.666667
fungi	neofabraea malicorticis	SG	30	NA	20	NA	NA
fungi	neofabraea perennans	SG	30	NA	20	NA	NA
fungi	neofabraea vagabunda	GC	NA	NA	18	NA	NA
fungi	neofusicoccum ribis	DD	32.8	15.5	24.25	17.3	0.50578
fungi	neofusicoccum ribis	GC	33.5	10	29	23.5	0.808511
fungi	neolentinus lepideus	GC	38.25	9	27.6667	29.25	0.638177
fungi	neonectria ditissima	GC	37.5	5	24.6667	32.5	0.605128
fungi	neoscytalidium dimidiatum	GC	NA	NA	32.5	NA	NA
fungi	neurospora sitophila	SG	35	10	NA	25	NA
fungi	nigrospora canescens	GC	32	6.5	28	25.5	0.843137
fungi	nigrospora musae	GC	32.5	5	19	27.5	0.509091
fungi	nigrospora oryzae	DD	NA	11	21.6	NA	NA
fungi	nigrospora oryzae	GC	36.76	10.12	28.4	26.64	0.686186
fungi	nigrospora oryzae	IN	NA	11	NA	NA	NA
fungi	nigrospora oryzae	SG	41	11.3333	27.5	29.6667	0.544944
fungi	oculimacula yallundae	DD	NA	NA	7	NA	NA
fungi	oculimacula yallundae	GC	30	-2.5	21.5	32.5	0.738462
fungi	olpidiaster brassicae	IN	20	15	NA	5	NA
fungi	onnia orientalis	GC	38	12	29	26	0.653846
fungi	ophiosphaerella herpotricha	GC	35	4	25	31	0.677419
fungi	ophiostoma ulmi	GC	35.3333	8	24.375	27.3333	0.599085
fungi	panus rudis	GC	46	NA	36	NA	NA
fungi	paraconiothyrium fuckelii	GC	33.5	1	25.5	32.5	0.753846
fungi	parastagonospora nodorum	GC	32	4	22	28	0.642857
fungi	parastagonospora nodorum	SG	NA	NA	20	NA	NA
fungi	passalora cajani	GC	37.5	5.5	27.5	32	0.6875
fungi	passalora cajani	IN	NA	NA	22.5	NA	NA
fungi	passalora cajani	SP	NA	NA	22.5	NA	NA
fungi	passalora dissiliens	SG	NA	NA	31	NA	NA
fungi	passalora koepkei	DD	NA	NA	26.25	NA	NA
fungi	passalora koepkei	GC	31	16	28	15	0.8
fungi	passalora koepkei	SG	31	16	28	15	0.8
fungi	penicillium aurantiogriseum	SG	38	NA	NA	NA	NA
fungi	penicillium chrysogenum	SG	37.5	1	25	36.5	0.657534
fungi	penicillium commune	GC	36	7	25	29	0.62069
fungi	penicillium commune	SG	31.5	7	24	24.5	0.693878
fungi	penicillium digitatum	DD	32.5	8	20.5375	24.5	0.511735
fungi	penicillium digitatum	GC	31.25	9	24.3833	22.25	0.691386
fungi	penicillium digitatum	SG	35	0	23.5	35	0.671429
fungi	penicillium expansum	DD	NA	0	25	NA	NA
fungi	penicillium expansum	GC	30	3.5	25.5	26.5	0.830189
fungi	penicillium fructigenum	GC	33	7	26	26	0.730769
fungi	penicillium gladioli	DD	NA	NA	17.5	NA	NA
fungi	penicillium gladioli	FR	27	7.5	15	19.5	0.384615
fungi	penicillium gladioli	GC	30	5	15	25	0.4
fungi	penicillium gladioli	IN	10	NA	2.25	NA	NA
fungi	penicillium glaucum	GC	36	2	21	34	0.558824
fungi	penicillium glaucum	SG	37.5	1.5	NA	36	NA
fungi	penicillium glaucum	SP	40	3	NA	37	NA
fungi	penicillium italicum	DD	32.5	8	23.1667	24.5	0.619048
fungi	penicillium italicum	GC	29.1667	6.7	22.575	22.4667	0.706602
fungi	penicillium lehmanii	GC	NA	NA	34	NA	NA
fungi	penicillium oxalicum	DD	NA	16	27	NA	NA
fungi	penicillium oxalicum	IN	NA	16	27	NA	NA
fungi	perenniporia fraxinea	GC	33	10	26	23	0.695652
oomycete	peronosclerospora philippinensis	SG	25	6.5	22	18.5	0.837838
oomycete	peronosclerospora sorghi	SG	30	11.625	15	18.375	0.183673
oomycete	peronosclerospora sorghi	SP	NA	NA	21	NA	NA
oomycete	peronospora arborescens	SG	25.5	5.5	17.5	20	0.6
oomycete	peronospora destructor	SG	27.5	4	10.5	23.5	0.276596
oomycete	peronospora destructor	SP	25	6	15	19	0.473684
oomycete	peronospora farinosa	IN	30	NA	10.25	NA	NA
oomycete	peronospora farinosa	SG	29	2.5	10.3	26.5	0.29434
oomycete	peronospora farinosa	SP	20	5	10	15	0.333333
oomycete	peronospora hyoscyami	DD	27.5	7	NA	20.5	NA
oomycete	peronospora hyoscyami	FR	19.7	10	16.15	9.7	0.634021
oomycete	peronospora hyoscyami	IN	29.5333	4.56667	NA	24.9667	NA
oomycete	peronospora hyoscyami	SG	28.0333	1	19	27.0333	0.665845
oomycete	peronospora hyoscyami	SP	22.75	2.2	17.4	20.55	0.739659
oomycete	peronospora parasitica	IN	8	NA	3.5	NA	NA
oomycete	peronospora parasitica	SG	29	NA	10	NA	NA
oomycete	peronospora trifoliorum	DD	NA	NA	18.5	NA	NA
oomycete	peronospora trifoliorum	SG	28	4	18	24	0.583333
oomycete	peronospora viciae	IN	NA	NA	15.6	NA	NA
fungi	pesotum piceae	GC	35.3333	3.66667	26.3333	31.6667	0.715789
fungi	pestalotia diospyri	GC	38	10	28	28	0.642857
fungi	peyronellaea obtusa	GC	NA	NA	25	NA	NA
fungi	peyronellaea obtusa	SG	NA	15.5	NA	NA	NA
fungi	phacidiopycnis tuberivora	GC	NA	3.34	22.5	NA	NA
fungi	phaeolus schweinitzii	GC	34.1667	9.375	26	24.7917	0.670588
fungi	phaeosphaeria herpotrichoides	GC	35	4	20	31	0.516129
fungi	phellinus everhartii	GC	40	NA	29	NA	NA
fungi	phellinus gilvus	GC	35	7	28.3333	28	0.761905
fungi	phellinus igniarius	GC	42	NA	31	NA	NA
fungi	phellinus pini	GC	35.3333	10	22.5	25.3333	0.493421
fungi	phellinus rimosus	GC	40	NA	30	NA	NA
fungi	phellopilus nigrolimitatus	GC	32	NA	20	NA	NA
fungi	phialophora cinerescens	GC	35	1.5	NA	33.5	NA
fungi	phlebia radiata	GC	34	NA	24	NA	NA
fungi	phlebia tremellosa	GC	42	NA	28	NA	NA
fungi	phlebiopsis gigantea	GC	34	NA	30	NA	NA
fungi	pholiota adiposa	GC	NA	NA	25	NA	NA
fungi	phoma eriobotryae	GC	NA	NA	25	NA	NA
fungi	phoma eriobotryae	SG	NA	NA	25	NA	NA
fungi	phoma panacicola	GC	20	5	15	15	0.666667
fungi	phomopsis kalmiae	FR	28	12	NA	16	NA
fungi	phomopsis kalmiae	GC	36	5	22.5	31	0.564516
fungi	phomopsis kalmiae	SG	37.5	5	25	32.5	0.615385
fungi	phomopsis phaseoli	FR	NA	NA	23.5	NA	NA
fungi	phomopsis phaseoli	GC	36.6	6.8	28.325	29.8	0.722315
fungi	phomopsis phaseoli	SG	34.8	4.9	28	29.9	0.772575
fungi	phomopsis vaccinii	GC	NA	3.75	28	NA	NA
fungi	phycomyces nitens	FR	34	0	NA	34	NA
fungi	phycomyces nitens	GC	32	0	26.5	32	0.828125
fungi	phyllactinia guttata	SG	35	4	15	31	0.354839
fungi	phyllactinia guttata	SP	NA	NA	21.5	NA	NA
fungi	phyllosticta ampelicida	FR	35	10.5	22.5	24.5	0.489796
fungi	phyllosticta ampelicida	GC	NA	NA	25	NA	NA
fungi	phyllosticta citricarpa	GC	34.6667	12.3333	25	22.3333	0.567164
fungi	phyllosticta nicotianae	GC	35	15	25	20	0.5
fungi	phyllosticta nicotianae	SP	30	20	25	10	0.5
fungi	phyllosticta solitaria	FR	32.5	7.5	24.375	25	0.675
fungi	phyllosticta solitaria	GC	33	8.33333	27.5	24.6667	0.777027
fungi	phyllosticta solitaria	SG	35.75	8.1	25.25	27.65	0.620253
fungi	phyllostictina vaccinii	GC	30	3.75	25	26.25	0.809524
fungi	physoderma maydis	SG	30	23	28.5	7	0.785714
oomycete	phytophthora boehmeriae	GC	32.5	9.66667	21.25	22.8333	0.507299
oomycete	phytophthora cactorum	DD	29.5	9.5	22.3333	20	0.641667
oomycete	phytophthora cactorum	GC	32.6739	7.09643	26.1552	25.5775	0.745138
oomycete	phytophthora cactorum	IN	29.5	9.5	22.3333	20	0.641667
oomycete	phytophthora cactorum	SG	NA	NA	26	NA	NA
oomycete	phytophthora cambivora	GC	33.75	9	25	24.75	0.646465
oomycete	phytophthora capsici	GC	36.3	9.2	28.75	27.1	0.721402
oomycete	phytophthora capsici	SG	NA	NA	19	NA	NA
oomycete	phytophthora cinnamomi	FR	35	NA	25	NA	NA
oomycete	phytophthora cinnamomi	GC	33.75	8.16667	25.2857	25.5833	0.669148
oomycete	phytophthora citricola	GC	31.1	6.5	25.4167	24.6	0.76897
oomycete	phytophthora citrophthora	DD	32.8	6	24.25	26.8	0.68097
oomycete	phytophthora citrophthora	GC	32.4312	6.33636	26.2188	26.0949	0.761927
oomycete	phytophthora colocasiae	GC	34.375	9	28.125	25.375	0.753695
oomycete	phytophthora colocasiae	SG	28.5	NA	17.5	NA	NA
oomycete	phytophthora cryptogea	GC	31.5	5	27.5	26.5	0.849057
oomycete	phytophthora cyperi-rotundati	DD	NA	NA	28	NA	NA
oomycete	phytophthora drechsleri	GC	36.8333	5.25	30.375	31.5833	0.795515
oomycete	phytophthora erythroseptica	GC	30.5	5	27.5	25.5	0.882353
oomycete	phytophthora erythroseptica	SG	NA	NA	26	NA	NA
oomycete	phytophthora fagopyri	GC	40	10	36	30	0.866667
oomycete	phytophthora hibernalis	GC	31.5	6.5	NA	25	NA
oomycete	phytophthora infestans	DD	27.65	4.21667	20.17	23.4333	0.680797
oomycete	phytophthora infestans	FR	24.8	3	20.4286	21.8	0.799476
oomycete	phytophthora infestans	GC	27.7	6.32	19.1187	21.38	0.598632
oomycete	phytophthora infestans	IN	32.6667	4.275	18.6	28.3917	0.504549
oomycete	phytophthora infestans	SG	27.2143	5.09231	15.8375	22.122	0.485725
oomycete	phytophthora japonica	GC	NA	10	27	NA	NA
oomycete	phytophthora japonica	IN	35	18	NA	17	NA
oomycete	phytophthora meadii	GC	35	8	31	27	0.851852
oomycete	phytophthora megasperma	GC	31.75	NA	26	NA	NA
oomycete	phytophthora megasperma	IN	35	18	NA	17	NA
oomycete	phytophthora mexicana	FR	20	NA	9	NA	NA
oomycete	phytophthora mexicana	GC	37	8	NA	29	NA
oomycete	phytophthora nicotianae	DD	34	20	28	14	0.571429
oomycete	phytophthora nicotianae	FR	35	20	NA	15	NA
oomycete	phytophthora nicotianae	GC	37.055	7.66952	30.6711	29.3854	0.782754
oomycete	phytophthora nicotianae	IN	34	20	28	14	0.571429
oomycete	phytophthora nicotianae	SG	NA	NA	26	NA	NA
oomycete	phytophthora palmivora	GC	34.6642	8.93824	27.9136	25.7259	0.737598
oomycete	phytophthora palmivora	SG	30.5	7	23.3125	23.5	0.694149
oomycete	phytophthora pini	GC	35	8	NA	27	NA
oomycete	phytophthora porri	GC	29	6.5	20.375	22.5	0.616667
oomycete	phytophthora richardiae	GC	30.5	9	20	21.5	0.511628
oomycete	phytophthora syringae	GC	25	NA	15	NA	NA
oomycete	phytopythium vexans	GC	35.5	5	30	30.5	0.819672
oomycete	plasmopara viticola	DD	30	9.16667	22.125	20.8333	0.622
oomycete	plasmopara viticola	IN	29	10.1667	22.75	18.8333	0.668142
oomycete	plasmopara viticola	SG	32.49	9.85714	23.35	22.6329	0.596162
oomycete	plasmopara viticola	SP	30	9	20	21	0.52381
fungi	pleiochaeta setosa	SG	33.5	NA	24	NA	NA
fungi	pleiochaeta setosa	SP	NA	NA	12.5	NA	NA
fungi	plenodomus fuscomaculans	FR	30	8	NA	22	NA
fungi	plenodomus meliloti	FR	27	0	16	27	0.592593
fungi	plenodomus meliloti	GC	27	0	15.5	27	0.574074
fungi	plenodomus meliloti	IN	12	NA	9	NA	NA
fungi	plenodomus tracheiphilus	FR	27.5	12	NA	15.5	NA
fungi	plenodomus tracheiphilus	GC	28	10	NA	18	NA
fungi	plenodomus tracheiphilus	SG	30	15.5	19	14.5	0.241379
fungi	pleospora bjoerlingii	DD	NA	NA	19	NA	NA
fungi	pleospora lycopersici	DD	26.7	7.2	21.1	19.5	0.712821
fungi	pleospora lycopersici	GC	30.6	0.55	22.5	30.05	0.730449
fungi	pleospora lycopersici	IN	26.7	7.2	21.1	19.5	0.712821
fungi	pleurotus dryinus	GC	NA	10	27	NA	NA
fungi	pleurotus dryinus	SG	NA	NA	27	NA	NA
fungi	pleurotus ostreatus	GC	38.5	NA	29.25	NA	NA
fungi	plurivorosphaerella nawae	GC	NA	NA	25	NA	NA
fungi	podosphaera leucotricha	IN	26.5	11.5	NA	15	NA
fungi	podosphaera leucotricha	SG	29.75	7.5	17.6667	22.25	0.456929
fungi	podosphaera pannosa	SG	NA	6	NA	NA	NA
fungi	polyscytalum pustulans	GC	NA	NA	12	NA	NA
fungi	porostereum spadiceum	GC	35	5	25	30	0.666667
fungi	proxipyricularia zingiberis	GC	34.5	8.5	23.5	26	0.576923
oomycete	pseudoperonospora cubensis	DD	29	10	19.5	19	0.5
oomycete	pseudoperonospora cubensis	IN	29.3333	7.625	19.6667	21.7083	0.554702
oomycete	pseudoperonospora cubensis	SG	28.75	4.62	18.625	24.13	0.580398
oomycete	pseudoperonospora cubensis	SP	28.8333	7.4	19.15	21.4333	0.548212
fungi	pseudopestalotiopsis theae	GC	38	10	28	28	0.642857
fungi	pseudopeziza trifolii	FR	NA	NA	17.5	NA	NA
fungi	puccinia antirrhini	DD	24	NA	10	NA	NA
fungi	puccinia antirrhini	SG	24	2.5	11.9	21.5	0.437209
fungi	puccinia chrysanthemi	SG	30	6	NA	24	NA
fungi	puccinia coronata	DD	NA	13.9	22.775	NA	NA
fungi	puccinia coronata	IN	NA	13.9	22.775	NA	NA
fungi	puccinia coronata	SG	33	4.3125	18.625	28.6875	0.498911
fungi	puccinia coronifera	IN	36	NA	NA	NA	NA
fungi	puccinia coronifera	SG	32.5	3.16667	18.125	29.3333	0.509943
fungi	puccinia graminis	DD	27.075	13.3083	21.0208	13.7667	0.56023
fungi	puccinia graminis	IN	27.075	13.3083	21.0269	13.7667	0.560672
fungi	puccinia graminis	SG	30.2727	4.10714	16.1071	26.1656	0.458618
fungi	puccinia helianthi	IN	NA	10	NA	NA	NA
fungi	puccinia helianthi	SG	28	6	18	22	0.545455
fungi	puccinia hieracii	DD	NA	NA	19	NA	NA
fungi	puccinia hieracii	SG	NA	NA	19	NA	NA
fungi	puccinia hordei	DD	30	8	18	22	0.454545
fungi	puccinia hordei	IN	27.1667	8	17.875	19.1667	0.515217
fungi	puccinia hordei	SG	23	NA	14	NA	NA
fungi	puccinia malvacearum	SG	26	2	14	24	0.5
fungi	puccinia menthae	SG	27.5	NA	18	NA	NA
fungi	puccinia recondita	DD	25.5	15	18.5	10.5	0.333333
fungi	puccinia recondita	IN	29.5	15	20.6667	14.5	0.390805
fungi	puccinia recondita	SG	29.8214	3.5	15.1667	26.3214	0.443238
fungi	puccinia sorghi	DD	30	NA	20	NA	NA
fungi	puccinia sorghi	IN	32	8	18	24	0.416667
fungi	puccinia sorghi	SG	29.6667	4	16.8333	25.6667	0.5
fungi	puccinia striiformis	DD	20	NA	12.5	NA	NA
fungi	puccinia striiformis	IN	21.34	NA	12.5	NA	NA
fungi	puccinia striiformis	SG	24.75	0.833333	12.3333	23.9167	0.480836
fungi	puccinia striiformis	SP	20	0	12.25	20	0.6125
fungi	puccinia suaveolens	SG	NA	NA	20	NA	NA
fungi	pumilus medullae	GC	NA	NA	22.5	NA	NA
fungi	punctularia strigosozonata	GC	40	NA	34	NA	NA
fungi	pycnoporus sanguineus	GC	45	4	32.5	41	0.695122
fungi	pyrenopeziza brassicae	GC	NA	NA	19.5	NA	NA
fungi	pyrenophora avenae	GC	30	NA	20	NA	NA
fungi	pyrenophora catenaria	FR	10	4.4	7.05	5.6	0.473214
fungi	pyrenophora catenaria	GC	34	5	31.5	29	0.913793
fungi	pyrenophora chaetomioides	GC	33	3.25	25	29.75	0.731092
fungi	pyrenophora chaetomioides	SG	34.75	6.83333	22.6667	27.9167	0.567164
fungi	pyrenophora graminea	DD	22	NA	16.4	NA	NA
fungi	pyrenophora graminea	GC	32.3333	6.125	24.125	26.2083	0.686804
fungi	pyrenophora graminea	IN	22	NA	15	NA	NA
fungi	pyrenophora nisikadoi	GC	34	5	26	29	0.724138
fungi	pyrenophora teres	FR	30	7.5	NA	22.5	NA
fungi	pyrenophora teres	GC	33	4	25.75	29	0.75
fungi	pyrenophora teres	IN	NA	NA	25	NA	NA
fungi	pyrenophora teres	SG	NA	5	25	NA	NA
fungi	pyrenophora tritici-repentis	GC	35	7.5	26	27.5	0.672727
fungi	pyricularia grisea	GC	36.75	9.25	27	27.5	0.645455
fungi	pyricularia oryzae	DD	33	NA	25.0625	NA	NA
fungi	pyricularia oryzae	GC	36.9	11.625	26.8333	25.275	0.601714
fungi	pyricularia oryzae	IN	33.1429	NA	25.1667	NA	NA
fungi	pyricularia oryzae	SG	34	NA	27	NA	NA
fungi	pyricularia oryzae	SP	35.3333	13.75	25.3333	21.5833	0.53668
fungi	pyricularia setariae	GC	36.5	8.5	27	28	0.660714
fungi	pyricularia setariae	SG	NA	NA	25	NA	NA
oomycete	pythium aphanidermatum	DD	NA	15	32.75	NA	NA
oomycete	pythium aphanidermatum	FR	30	16.6667	27.8333	13.3333	0.8375
oomycete	pythium aphanidermatum	GC	41.7	7.75	32.125	33.95	0.717968
oomycete	pythium aphanidermatum	IN	NA	15	32.5	NA	NA
oomycete	pythium arrhenomanes	GC	41	5	32.75	36	0.770833
oomycete	pythium arrhenomanes	IN	38	12	16	26	0.153846
oomycete	pythium butleri	DD	35.6	15.25	34.1667	20.35	0.929566
oomycete	pythium butleri	GC	38.8	6	32	32.8	0.792683
oomycete	pythium diclinum	GC	NA	NA	26.5	NA	NA
oomycete	pythium echinocarpum	GC	33.5	NA	26	NA	NA
oomycete	pythium epigynum	GC	36	3.5	28	32.5	0.753846
oomycete	pythium monospermum	GC	35	7	30	28	0.821429
oomycete	pythium oryzae	GC	33.5	NA	26	NA	NA
oomycete	pythium scleroteichum	GC	38.5	8	29	30.5	0.688525
oomycete	pythium tenue	GC	NA	NA	26.5	NA	NA
fungi	ramularia betae	GC	NA	NA	19	NA	NA
fungi	ramularia grevilleana	GC	27.2	0	20.25	27.2	0.744485
fungi	ramularia panacicola	GC	27	4	19	23	0.652174
fungi	rectifusarium ventricosum	DD	25	0	17.5	25	0.7
fungi	rectifusarium ventricosum	GC	37	5	22.5	32	0.546875
fungi	rectifusarium ventricosum	IN	NA	NA	20	NA	NA
fungi	remotididymella destructiva	DD	NA	7.2	21.8	NA	NA
fungi	remotididymella destructiva	GC	31.4667	5.46667	25.7	26	0.778205
fungi	rhabdocline laricis	GC	25	5	17.5	20	0.625
fungi	rhabdocline laricis	IN	30	0	17.5	30	0.583333
oomycete	rhipidium interruptum	SG	22	12	17	10	0.5
fungi	rhizoctonia oryzae-sativae	FR	NA	NA	28	NA	NA
fungi	rhizoctonia oryzae-sativae	GC	41	10	30	31	0.645161
fungi	rhizoctonia oryzae-sativae	IN	NA	NA	26	NA	NA
fungi	rhizoctonia solani	DD	32.7333	13.2667	28.3875	19.4667	0.776755
fungi	rhizoctonia solani	FR	24.3	15.95	18.7333	8.35	0.333333
fungi	rhizoctonia solani	GC	36.68	8.33571	26.131	28.3443	0.627827
fungi	rhizoctonia solani	IN	34.1	21.0727	26.9433	13.0273	0.45064
fungi	rhizoctonia solani	SG	36	16	27.5	20	0.575
fungi	rhizomucor pusillus	GC	42.6667	19.75	39.5	22.9167	0.861818
fungi	rhizomucor pusillus	SP	49	20	35	29	0.517241
fungi	rhizopus acidus	GC	48	15	33	33	0.545455
fungi	rhizopus acidus	SP	41	15	33	26	0.692308
fungi	rhizopus arrhizus	DD	41.1	13.2333	30.2	27.8667	0.608852
fungi	rhizopus arrhizus	GC	43.535	12.9939	32.4	30.5411	0.635409
fungi	rhizopus arrhizus	IN	NA	NA	30	NA	NA
fungi	rhizopus arrhizus	SG	45.5	4.07	36.1667	41.43	0.77472
fungi	rhizopus arrhizus	SP	40.625	14.8281	32.1333	25.7969	0.670826
fungi	rhizopus candidus	GC	NA	NA	30	NA	NA
fungi	rhizopus candidus	SP	NA	NA	30	NA	NA
fungi	rhizopus lyococcus	DD	32.25	7.7	21.125	24.55	0.546843
fungi	rhizopus lyococcus	GC	35.5	8.25	23.875	27.25	0.573394
fungi	rhizopus lyococcus	SG	38	1.5	31	36.5	0.808219
fungi	rhizopus lyococcus	SP	31.875	12.05	27.25	19.825	0.766709
fungi	rhizopus microsporus	DD	NA	NA	30	NA	NA
fungi	rhizopus microsporus	GC	42	8.48333	33	33.5167	0.731477
fungi	rhizopus microsporus	SG	43	5.375	35.5	37.625	0.800664
fungi	rhizopus microsporus	SP	46.25	14.5	35.8333	31.75	0.671916
fungi	rhizopus microsporus var. rhizopodiformis	GC	50	12.5	37	37.5	0.653333
fungi	rhizopus niveus	GC	42	15	31.5	27	0.611111
fungi	rhizopus niveus	SP	41	14	31.5	27	0.648148
fungi	rhizopus stolonifer	DD	28.0667	7.54	20.375	20.5267	0.625284
fungi	rhizopus stolonifer	FR	NA	NA	17.5	NA	NA
fungi	rhizopus stolonifer	GC	32.3879	7.53	26.2933	24.8579	0.754823
fungi	rhizopus stolonifer	IN	27.23	7.52222	20.2917	19.7078	0.647939
fungi	rhizopus stolonifer	SG	34.7857	2.22273	30.3565	32.563	0.863981
fungi	rhizopus stolonifer	SP	31.5	13.3125	25.8	18.1875	0.686598
fungi	rhodofomes cajanderi	GC	38	NA	29	NA	NA
fungi	rhodofomes roseus	GC	36	NA	26	NA	NA
fungi	rhodofomitopsis feei	GC	32	16	28	16	0.75
fungi	rigidoporus ulmarius	GC	44	16.5	36	27.5	0.709091
fungi	saccharicola taiwanensis	GC	34	16	26.5	18	0.583333
fungi	saccharomycopsis fibuligera	GC	NA	8	20	NA	NA
oomycete	saprolegnia glomerata	SG	32	16	26	16	0.625
oomycete	saprolegnia mixta	FR	26.5	1.5	22	25	0.82
oomycete	saprolegnia mixta	SG	32.5	1.5	26	31	0.790323
fungi	sarcodontia pachyodon	GC	44	NA	30	NA	NA
fungi	sarocladium strictum	GC	NA	NA	30	NA	NA
fungi	schizophyllum commune	GC	43.25	4	24.5	39.25	0.522293
oomycete	sclerospora graminicola	IN	34	11	19.25	23	0.358696
oomycete	sclerospora graminicola	SG	33.7462	8.80769	22.3219	24.9385	0.541901
oomycete	sclerospora graminicola	SP	29	8.2	19.5	20.8	0.543269
fungi	sclerotinia minor	DD	32	0.25	NA	31.75	NA
fungi	sclerotinia minor	FR	30	NA	NA	NA	NA
fungi	sclerotinia minor	GC	31	0	19	31	0.612903
fungi	sclerotinia miyabeana	GC	NA	NA	22.5	NA	NA
fungi	sclerotinia miyabeana	IN	25	19	NA	6	NA
fungi	sclerotinia nicotianae	GC	37	NA	24	NA	NA
fungi	sclerotinia ricini	GC	35	12	25	23	0.565217
fungi	sclerotinia sclerotiorum	DD	30.4	4.875	18.2083	25.525	0.522364
fungi	sclerotinia sclerotiorum	FR	NA	NA	22.5	NA	NA
fungi	sclerotinia sclerotiorum	GC	32	2.5	25	29.5	0.762712
fungi	sclerotinia sclerotiorum	IN	28.1667	0.166667	21	28	0.744048
fungi	sclerotinia sclerotiorum	SG	30.3333	3	25	27.3333	0.804878
fungi	sclerotium delphinii	GC	NA	10	29	NA	NA
fungi	sclerotium perniciosum	GC	30	5	20	25	0.6
fungi	septoria apiicola	GC	26	12	22	14	0.714286
fungi	septoria apiicola	SG	NA	NA	20.5	NA	NA
fungi	septoria callistephi	GC	32	6	26	26	0.769231
fungi	septoria cannabis	GC	35	9	25	26	0.615385
fungi	septoria chrysanthemella	GC	32	8.25	26	23.75	0.747368
fungi	septoria lilii	FR	30	15	17	15	0.133333
fungi	septoria lilii	GC	32	3	22	29	0.655172
fungi	septoria lilii	SG	NA	NA	24	NA	NA
fungi	septoria lycopersici	FR	26.9	15	25	11.9	0.840336
fungi	septoria lycopersici	GC	34.4	1.7	25	32.7	0.712538
fungi	septoria menthae	FR	32	16	NA	16	NA
fungi	septoria menthae	GC	36	7.5	24	28.5	0.578947
fungi	septoria menthae	SG	NA	NA	28	NA	NA
fungi	septoria obesa	GC	32	8.25	24	23.75	0.663158
fungi	serpula himantioides	GC	34.6	5.5	24.4545	29.1	0.651359
fungi	serpula lacrymans	GC	27.2857	6.25	21.5	21.0357	0.724958
fungi	serpula lacrymans	SG	NA	NA	24.5	NA	NA
fungi	setophoma terrestris	DD	NA	13	26	NA	NA
fungi	setophoma terrestris	GC	NA	11.5	26	NA	NA
fungi	sorosporium paspali	GC	36	19	30	17	0.647059
fungi	sphaceloma mattiroloanum	GC	NA	5	22.5	NA	NA
fungi	sphaceloma symphoricarpi	GC	NA	5	22.5	NA	NA
fungi	sphaeropsis tumefaciens	GC	37.9	3.5	30	34.4	0.770349
fungi	sphaerulina azaleae	GC	36	-1	24	37	0.675676
fungi	sphaerulina azaleae	SG	NA	NA	24	NA	NA
fungi	sphaerulina myriadea	GC	31	16	27	15	0.733333
fungi	sphaerulina oryzina	GC	34.5	2	26.5	32.5	0.753846
fungi	sporisorium cruentum	IN	35	15	23	20	0.4
fungi	sporisorium cruentum	SG	42	12	23.6667	30	0.388889
fungi	sporisorium destruens	SG	36.25	8.75	28	27.5	0.7
fungi	sporisorium reilianum	GC	33.75	NA	29	NA	NA
fungi	sporisorium reilianum	IN	36	16	24	20	0.4
fungi	sporisorium sorghi	IN	35	12.5	23.5	22.5	0.488889
fungi	sporisorium sorghi	SG	NA	NA	21	NA	NA
fungi	sporonema oxycocci	GC	NA	2.5	20	NA	NA
fungi	steccherinum ochraceum	GC	34	NA	28	NA	NA
fungi	stemphylium congestum	DD	NA	0	NA	NA	NA
fungi	stemphylium congestum	IN	NA	0	NA	NA	NA
fungi	stemphylium cucurbitacearum	GC	30	15	21.5	15	0.433333
fungi	stemphylium solani	GC	35	10	24.5	25	0.58
fungi	stemphylium solani	SP	NA	NA	32	NA	NA
fungi	stemphylium vesicarium	GC	35	4	21.5	31	0.564516
fungi	stemphylium vesicarium	SG	37	0	17.5	37	0.472973
fungi	stenocarpella macrospora	GC	36	8.25	26.75	27.75	0.666667
fungi	stenocarpella macrospora	SG	37	6.5	28.5	30.5	0.721311
fungi	stenocarpella maydis	DD	NA	16.5	26.1667	NA	NA
fungi	stenocarpella maydis	GC	36	12.36	29.6667	23.64	0.732092
fungi	stenocarpella maydis	IN	NA	16.5	26.1667	NA	NA
fungi	stereum gausapatum	GC	38	NA	24	NA	NA
fungi	stereum hirsutum	GC	34.6667	3.5	25.1667	31.1667	0.695187
fungi	stereum necator	GC	36	NA	22.5	NA	NA
fungi	stereum ostrea	GC	40	NA	28	NA	NA
fungi	stereum rugosum	GC	30	NA	20	NA	NA
fungi	sterigmatocystis alborosea	GC	32	NA	22	NA	NA
fungi	sterigmatocystis basidiosepta	GC	38	8	26	30	0.6
fungi	stigmina carpophila	SG	37.5	4	27	33.5	0.686567
fungi	strionemadiplodia frumenti	GC	39	15	28.5	24	0.5625
fungi	strionemadiplodia frumenti	SG	39	8	28.5	31	0.66129
fungi	stromatinia cepivora	DD	24	NA	15	NA	NA
fungi	stromatinia cepivora	GC	29	5	22	24	0.708333
fungi	stromatinia cepivora	IN	24	NA	15	NA	NA
fungi	stromatinia gladioli	GC	35	0	25	35	0.714286
fungi	subplenodomus apiicola	FR	33	4.25	29	28.75	0.86087
fungi	subplenodomus apiicola	GC	28	0	18	28	0.642857
fungi	subplenodomus apiicola	SG	26	4	17	22	0.590909
fungi	sultanimyces vitiphyllus	SG	NA	NA	31	NA	NA
fungi	synchytrium endobioticum	DD	30	3.5	18	26.5	0.54717
fungi	synchytrium endobioticum	IN	26.175	9.6	15.6	16.575	0.361991
fungi	synchytrium endobioticum	SG	25	5	16.6667	20	0.583333
fungi	synchytrium fulgens	SG	30	5	20	25	0.6
fungi	syzygites megalocarpus	GC	30	5	24	25	0.76
fungi	talaromyces purpureogenus	GC	40	15	30	25	0.6
fungi	talaromyces ruber	GC	NA	15	32.5	NA	NA
fungi	taphridium umbelliferarum	GC	28.5	8.5	22.5	20	0.7
fungi	taphrina deformans	GC	28	10	20	18	0.555556
fungi	taphrina deformans	IN	NA	8.5	15	NA	NA
fungi	taphrina mirabilis	GC	30	18	20	12	0.166667
fungi	tapinella panuoides	GC	33	6	24	27	0.666667
fungi	thaxteriella pezizula	GC	NA	NA	26	NA	NA
fungi	tilletia barclayana	SG	40	19	29.5	21	0.5
fungi	tilletia laevis	GC	NA	NA	20	NA	NA
fungi	tilletia laevis	IN	22.5	NA	7.5	NA	NA
fungi	tilletia laevis	SG	25.3333	4.5	18.6667	20.8333	0.68
fungi	tilletia tritici	GC	34.5	7.85714	23.3571	26.6429	0.581769
fungi	tilletia tritici	IN	30	10	24	20	0.7
fungi	tilletia tritici	SG	31.7	6.4	23.9	25.3	0.6917
fungi	tilletia tritici	SP	24	19	NA	5	NA
fungi	trametes gibbosa	GC	40	10	30	30	0.666667
fungi	trametes hirsuta	GC	43	9.5	31.6667	33.5	0.661692
fungi	trametes maxima	GC	40	NA	30	NA	NA
fungi	trametes versicolor	GC	36.8	4.25	25.8333	32.55	0.663082
fungi	tranzschelia pruni-spinosae	SG	38	8	19.5	30	0.383333
fungi	trichaptum abietinum	GC	37	NA	25.5	NA	NA
fungi	trichoderma viride	DD	30.5	18	25	12.5	0.56
fungi	tricholoma matsutake	GC	31	5	24	26	0.730769
fungi	tricholoma matsutake	SG	27.5	12.5	24	15	0.766667
fungi	trichothecium candidum	GC	NA	NA	26.5	NA	NA
fungi	trichothecium plasmoparae	GC	38	-8.5	21.5	46.5	0.645161
fungi	trichothecium roseum	DD	NA	0	25	NA	NA
fungi	trichothecium roseum	GC	33.625	6.83333	22.375	26.7917	0.580093
fungi	trichothecium roseum	SG	35	9.75	23	25.25	0.524752
fungi	typhula graminum	GC	25	NA	5.625	NA	NA
fungi	typhula setipes	FR	NA	NA	16.25	NA	NA
fungi	typhula setipes	GC	NA	NA	16	NA	NA
fungi	urocystis anemones	IN	NA	NA	13.5	NA	NA
fungi	urocystis cepulae	DD	27.25	10	17.5	17.25	0.434783
fungi	urocystis cepulae	GC	28	9	18	19	0.473684
fungi	urocystis cepulae	IN	27.2	10	17.5	17.2	0.436047
fungi	urocystis cepulae	SG	30	6.5	16.75	23.5	0.43617
fungi	urocystis tritici	IN	24	7	15.5	17	0.5
fungi	urocystis tritici	SG	32	0	21	32	0.65625
fungi	uromyces dianthi	SG	29	4	14.5	25	0.42
fungi	uromyces fallens	SG	27.5714	7.16667	17.25	20.4048	0.494166
fungi	uromyces hybridi	SG	28.8	6.8	18.7	22	0.540909
fungi	uromyces phaseoli var. typica	IN	27	NA	17	NA	NA
fungi	uromyces phaseoli var. typica	SG	34.5	1.8	14.5	32.7	0.388379
fungi	uromyces trifolii-repentis	SG	27.75	7.75	18	20	0.5125
fungi	uromyces viciae-fabae	FR	NA	NA	19	NA	NA
fungi	uromyces viciae-fabae	IN	33	4	20	29	0.551724
fungi	uromyces viciae-fabae	SG	30.5	0	18.625	30.5	0.610656
fungi	ustilago avenae	GC	32.8333	5.83333	21.6667	27	0.58642
fungi	ustilago avenae	IN	30.3333	5.28571	20.0375	25.0476	0.58895
fungi	ustilago avenae	SG	31.4643	4.92857	22.5333	26.5357	0.663437
fungi	ustilago bullata	IN	28	3	NA	25	NA
fungi	ustilago bullata	SG	29.5	8	12.5	21.5	0.209302
fungi	ustilago hordei	GC	33.4	6.2	19.5	27.2	0.488971
fungi	ustilago hordei	SG	31.875	3.875	21.2	28	0.61875
fungi	ustilago maydis	GC	34	10	24	24	0.583333
fungi	ustilago maydis	IN	NA	NA	30.85	NA	NA
fungi	ustilago maydis	SG	37.375	10.1667	26.7857	27.2083	0.610807
fungi	ustilago nuda	GC	33.75	10	22.5	23.75	0.526316
fungi	ustilago nuda	SG	29.5	5.16667	21.5	24.3333	0.671233
fungi	ustilago striaeformis	SG	35.5	8.25	22.75	27.25	0.53211
fungi	ustilago tritici	GC	25	2	20	23	0.782609
fungi	ustilago tritici	IN	21.6667	NA	9.85	NA	NA
fungi	ustilago tritici	SG	26.7278	5.15625	17.9433	21.5715	0.592776
fungi	valsa paulowniae	GC	31	5	24.5	26	0.75
fungi	vanderbylia robiniophila	GC	38	NA	28	NA	NA
fungi	vankya heufleri	SG	30	NA	17.5	NA	NA
fungi	venturia carpophila	GC	32.5	2	24.25	30.5	0.729508
fungi	venturia carpophila	SG	34	1	25.5	33	0.742424
fungi	venturia cerasi	GC	29.5	NA	22.5	NA	NA
fungi	venturia cerasi	SG	36	0	21.5	36	0.597222
fungi	venturia effusa	GC	30	15	25	15	0.666667
fungi	venturia effusa	SG	NA	NA	15	NA	NA
fungi	venturia inaequalis	DD	26	6	19.25	20	0.6625
fungi	venturia inaequalis	GC	30	4	20	26	0.615385
fungi	venturia inaequalis	IN	26	6	19.8687	20	0.693438
fungi	venturia inaequalis	SG	32.3	1.3	18.375	31	0.550806
fungi	venturia inaequalis	SP	21	0	14.4167	21	0.686508
fungi	venturia saliciperda	GC	NA	1.5	20	NA	NA
fungi	venturia saliciperda	SG	28	NA	14	NA	NA
fungi	verpa bohemica	GC	30	0	25	30	0.833333
fungi	verticillium albo-atrum	DD	31.2	13	23.9833	18.2	0.60348
fungi	verticillium albo-atrum	FR	30	11.1667	24.8	18.8333	0.723894
fungi	verticillium albo-atrum	GC	32.4423	7.95417	24.67	24.4881	0.682609
fungi	verticillium dahliae	DD	31.75	11.65	NA	20.1	NA
fungi	verticillium dahliae	GC	33.75	8.16667	24.75	25.5833	0.648208
fungi	verticillium dahliae	IN	31.75	11.65	NA	20.1	NA
fungi	verticillium lycopersici	GC	NA	12	NA	NA	NA
fungi	waitea circinata	GC	41	12.5	33	28.5	0.719298
fungi	xanthoporia radiata	GC	34	NA	28	NA	NA
fungi	xylaria arbuscula	GC	35	5	30	30	0.833333
fungi	xylaria hypoxylon	GC	30	0	20	30	0.666667
fungi	xylaria polymorpha	GC	30	5	20.5	25	0.62
fungi	xylobolus frustulatus	GC	34.6667	7	26.8333	27.6667	0.716867
fungi	zymoseptoria tritici	GC	32.1	4.4	22.95	27.7	0.669675
fungi	zymoseptoria tritici	SG	32	2.5	24	29.5	0.728814

## Sheet: Fig. 2 Comparison to GC
min.dif	opt.dif	max.dif	range.dif	skew.dif	process	species
NA	NA	NA	NA	NA	DD	acanthohelicospora aurea
NA	NA	NA	NA	NA	DD	acrostalagmus luteoalbus
NA	NA	NA	NA	NA	DD	albonectria rigidiuscula
NA	NA	NA	NA	NA	DD	albugo candida
NA	NA	NA	NA	NA	DD	albugo ipomoeae-panduratae
17.6	0.7	-5	-22.6	-0.0945017	DD	alternaria alternata
-3.06667	7	-0.15	2.91667	0.263265	DD	alternaria brassicae
NA	NA	NA	NA	NA	DD	alternaria brassicicola
NA	3.5	NA	NA	NA	DD	alternaria citri
NA	NA	NA	NA	NA	DD	alternaria cucumerina
NA	NA	NA	NA	NA	DD	alternaria dauci
0	1.5625	-3	-3	0.125497	DD	alternaria gaisen
NA	NA	NA	NA	NA	DD	alternaria grossulariae
NA	NA	NA	NA	NA	DD	alternaria humicola var. gossypii
NA	-0.75	-7.5	NA	NA	DD	alternaria longipes
NA	NA	NA	NA	NA	DD	alternaria nelumbii
NA	NA	NA	NA	NA	DD	alternaria nobilis
NA	NA	NA	NA	NA	DD	alternaria oryzae
NA	NA	NA	NA	NA	DD	alternaria panax
NA	NA	NA	NA	NA	DD	alternaria papavericola
NA	NA	NA	NA	NA	DD	alternaria peglionii
0	0	0	0	0	DD	alternaria porri
-0.1	0.375	-2.15	-2.05	0.0591953	DD	alternaria radicina
3.825	-8.265	-12.9333	-16.7583	0.0101748	DD	alternaria solani
NA	NA	NA	NA	NA	DD	alternaria sonchi
0.8	0	NA	NA	NA	DD	alternaria tomato
NA	NA	NA	NA	NA	DD	ampelomyces quisqualis
NA	NA	NA	NA	NA	DD	amyloporia sinuosa
NA	NA	NA	NA	NA	DD	annulohypoxylon annulatum
NA	NA	NA	NA	NA	DD	anthracocystis ehrenbergii
NA	NA	NA	NA	NA	DD	antrodia heteromorpha
NA	NA	NA	NA	NA	DD	antrodia xantha
0	-2	-7	-7	0.087963	DD	aphanomyces euteiches
NA	NA	NA	NA	NA	DD	aphanomyces raphani
NA	NA	NA	NA	NA	DD	apiognomonia veneta
NA	NA	NA	NA	NA	DD	apodachlya brachynema
NA	NA	NA	NA	NA	DD	armillaria mellea
NA	NA	NA	NA	NA	DD	arthuriomyces peckianus
NA	NA	NA	NA	NA	DD	ascochyta boehmeriae
NA	NA	NA	NA	NA	DD	ascochyta corticola
NA	NA	NA	NA	NA	DD	ascochyta fagopyri
NA	NA	NA	NA	NA	DD	ascochyta gossypiicola
3	4	0	-3	0.138182	DD	aspergillus alliaceus
NA	NA	NA	NA	NA	DD	aspergillus awamori
NA	NA	NA	NA	NA	DD	aspergillus carbonarius
NA	NA	NA	NA	NA	DD	aspergillus clavatus
NA	NA	NA	NA	NA	DD	aspergillus conicus
NA	NA	NA	NA	NA	DD	aspergillus elegans
NA	NA	NA	NA	NA	DD	aspergillus flavipes
NA	NA	NA	NA	NA	DD	aspergillus flavus
NA	NA	NA	NA	NA	DD	aspergillus fumigatus
NA	NA	NA	NA	NA	DD	aspergillus glaucus
NA	NA	NA	NA	NA	DD	aspergillus japonicus
NA	NA	NA	NA	NA	DD	aspergillus malignus
NA	NA	NA	NA	NA	DD	aspergillus neoniveus
NA	NA	NA	NA	NA	DD	aspergillus nidulans
7	-3.2	NA	NA	NA	DD	aspergillus niger
NA	NA	NA	NA	NA	DD	aspergillus ochraceus
NA	NA	NA	NA	NA	DD	aspergillus terreus var. terreus
NA	NA	NA	NA	NA	DD	aspergillus varians
NA	NA	NA	NA	NA	DD	aspergillus versicolor
NA	NA	NA	NA	NA	DD	aspergillus wentii
NA	NA	NA	NA	NA	DD	asteroma caryae
-3.44167	-5.90909	NA	NA	NA	DD	athelia epiphylla
NA	NA	NA	NA	NA	DD	athelia rolfsii
NA	NA	NA	NA	NA	DD	aureobasidium pullulans
5.9	-6.44643	-6.31667	-12.2167	-0.291001	DD	berkeleyomyces basicola
NA	NA	NA	NA	NA	DD	bipolaris coicis
NA	NA	NA	NA	NA	DD	bipolaris leersiae
NA	NA	NA	NA	NA	DD	bipolaris maydis
6.77778	-1.3375	-0.333333	-7.11111	-0.160318	DD	bipolaris oryzae
NA	NA	NA	NA	NA	DD	bipolaris panici-miliacei
NA	-0.9	NA	NA	NA	DD	bipolaris sacchari
2.16667	3.35714	-1	-3.16667	0.124996	DD	bipolaris sorokiniana
NA	NA	NA	NA	NA	DD	bipolaris stenospila
NA	NA	NA	NA	NA	DD	biscogniauxia marginata
NA	NA	NA	NA	NA	DD	bisifusarium dimerum
NA	NA	NA	NA	NA	DD	bjerkandera adusta
NA	NA	NA	NA	NA	DD	bjerkandera fumosa
NA	NA	NA	NA	NA	DD	blumeria graminis
NA	NA	NA	NA	NA	DD	blumeriella jaapii
NA	NA	NA	NA	NA	DD	boeremia exigua
1.46147	-4.93158	-3.91242	-5.37389	-0.132633	DD	botryobasidium vagum
NA	NA	NA	NA	NA	DD	botryosphaeria quercuum
1	-6	-10	-11	0.00789474	DD	botryotinia squamosa
0.5	-5	1.25	0.75	-0.194715	DD	botrytis allii
NA	NA	NA	NA	NA	DD	botrytis arachidis
2.96429	-1.08958	-3.55	-6.51429	0.0181522	DD	botrytis cinerea
NA	NA	NA	NA	NA	DD	botrytis elliptica
NA	NA	NA	NA	NA	DD	botrytis fabae
NA	NA	NA	NA	NA	DD	botrytis tulipae
NA	NA	NA	NA	NA	DD	brachysporium oryzae
NA	NA	NA	NA	NA	DD	bremia lactucae
NA	NA	NA	NA	NA	DD	cadophora malorum
NA	NA	NA	NA	NA	DD	calonectria morganii
NA	NA	NA	NA	NA	DD	candida tropicalis
0.25	-0.125	-0.125	-0.375	-0.00581089	DD	ceratocystis fimbriata
NA	NA	NA	NA	NA	DD	ceratocystis ips
NA	NA	NA	NA	NA	DD	ceratocystis minor
1.5	-3.45	NA	NA	NA	DD	ceratocystis paradoxa
NA	NA	NA	NA	NA	DD	ceratocystis pilifera
NA	NA	NA	NA	NA	DD	cercospora apii
NA	NA	NA	NA	NA	DD	cercospora beticola
NA	NA	NA	NA	NA	DD	cercospora carotae
NA	NA	NA	NA	NA	DD	cercospora fusca
NA	NA	NA	NA	NA	DD	cercospora kikuchii
NA	-0.925	NA	NA	NA	DD	cercospora nicotianae
NA	NA	NA	NA	NA	DD	cercospora petuniae
NA	NA	NA	NA	NA	DD	cercospora sorghi
NA	NA	NA	NA	NA	DD	cercospora zebrina
NA	NA	NA	NA	NA	DD	cercosporella antirrhini
NA	NA	NA	NA	NA	DD	cerrena unicolor
NA	NA	NA	NA	NA	DD	chalastospora gossypii
NA	NA	NA	NA	NA	DD	choanephora cucurbitarum
NA	NA	NA	NA	NA	DD	chondrostereum purpureum
-1	-5	-4.5	-3.5	-0.0650943	DD	ciborinia allii
2	-0.25	-8.55	-10.55	0.254972	DD	cladosporium citri
NA	NA	NA	NA	NA	DD	cladosporium cladosporioides f. pisicola
NA	NA	NA	NA	NA	DD	cladosporium cucumerinum
NA	NA	NA	NA	NA	DD	cladosporium herbarum
NA	NA	NA	NA	NA	DD	cladosporium phlei
NA	NA	NA	NA	NA	DD	claviceps purpurea
NA	NA	NA	NA	NA	DD	climacodon pulcherrimus
NA	NA	NA	NA	NA	DD	cochliobolus setariae
NA	NA	NA	NA	NA	DD	colletotrichum carthami
8	-2.33333	NA	NA	NA	DD	colletotrichum circinans
NA	NA	NA	NA	NA	DD	colletotrichum coccodes
NA	NA	NA	NA	NA	DD	colletotrichum dematium
NA	NA	NA	NA	NA	DD	colletotrichum falcatum
0	0	NA	NA	NA	DD	colletotrichum fructi
3.61538	-0.867647	NA	NA	NA	DD	colletotrichum gloeosporioides
NA	NA	NA	NA	NA	DD	colletotrichum glycines
NA	-3	-13.49	NA	NA	DD	colletotrichum gossypii
NA	NA	NA	NA	NA	DD	colletotrichum horii
NA	NA	NA	NA	NA	DD	colletotrichum japonicum
4.49048	2.25	-4.6	-9.09048	0.176671	DD	colletotrichum lindemuthianum
NA	NA	NA	NA	NA	DD	colletotrichum linicola
NA	5.125	NA	NA	NA	DD	colletotrichum musae
NA	NA	NA	NA	NA	DD	colletotrichum orbiculare
NA	NA	NA	NA	NA	DD	colletotrichum panacicola
NA	NA	NA	NA	NA	DD	colletotrichum phaseolorum
NA	NA	NA	NA	NA	DD	colletotrichum pisi
NA	NA	NA	NA	NA	DD	colletotrichum trifolii
NA	NA	NA	NA	NA	DD	coniella diplodiella
NA	NA	NA	NA	NA	DD	coniophora puteana
NA	NA	NA	NA	NA	DD	coniothyrium caryogenum
NA	NA	NA	NA	NA	DD	coniothyrium pirinum
NA	NA	NA	NA	NA	DD	coniothyrium rosarum
NA	NA	NA	NA	NA	DD	coniothyrium wernsdorffiae
NA	NA	NA	NA	NA	DD	corticium gramineum
NA	NA	NA	NA	NA	DD	corynespora cassiicola
NA	NA	NA	NA	NA	DD	cronartium ribicola
NA	NA	NA	NA	NA	DD	crustodontia chrysocreas
NA	NA	NA	NA	NA	DD	cryphonectria parasitica
NA	NA	NA	NA	NA	DD	cryptosporiopsis corticola
NA	NA	NA	NA	NA	DD	cumminsiella mirabilissima
NA	NA	NA	NA	NA	DD	curvularia capsici
NA	NA	NA	NA	NA	DD	curvularia kusanoi
NA	NA	NA	NA	NA	DD	curvularia nodulosa
NA	NA	NA	NA	NA	DD	curvularia ovoidea
NA	NA	NA	NA	NA	DD	curvularia senegalensis
NA	NA	NA	NA	NA	DD	curvularia tomato
NA	NA	NA	NA	NA	DD	curvularia trifolii
NA	NA	NA	NA	NA	DD	cytospora chrysosperma
NA	NA	NA	NA	NA	DD	cytospora japonica
NA	NA	NA	NA	NA	DD	cytospora leucostoma
NA	NA	NA	NA	NA	DD	cytospora mali
NA	NA	NA	NA	NA	DD	cytospora nivea
NA	NA	NA	NA	NA	DD	dactylaria parasitans
NA	NA	NA	NA	NA	DD	daedalea ambigua
NA	NA	NA	NA	NA	DD	daedalea quercina
NA	NA	NA	NA	NA	DD	daedaleopsis styracina
5.325	-3.875	-4.15	-9.475	-0.192657	DD	diaporthe citri
NA	NA	NA	NA	NA	DD	diaporthe destruens
NA	NA	NA	NA	NA	DD	diaporthe fukushii
NA	NA	NA	NA	NA	DD	dichostereum effuscatum
NA	NA	NA	NA	NA	DD	dichostereum induratum
NA	NA	NA	NA	NA	DD	dichotomophthoropsis nymphaearum
NA	NA	NA	NA	NA	DD	dictyuchus sterilis
NA	NA	NA	NA	NA	DD	didymella applanata
NA	NA	NA	NA	NA	DD	didymella curtisii
NA	NA	NA	NA	NA	DD	didymella lycopersici
NA	NA	NA	NA	NA	DD	didymella pinodella
NA	NA	NA	NA	NA	DD	didymella pinodes
NA	NA	NA	NA	NA	DD	didymella pisi
NA	NA	NA	NA	NA	DD	dilophospora alopecuri
NA	NA	NA	NA	NA	DD	diplocarpon earlianum
6.5	-1	-6	-12.5	0.0945626	DD	dipodascus geotrichum
NA	NA	NA	NA	NA	DD	dissophora nadsonii
NA	NA	NA	NA	NA	DD	dothiora sphaeroides
NA	NA	NA	NA	NA	DD	dothiorella sarmentorum
NA	-3.75	NA	NA	NA	DD	drechslera ocella
NA	NA	NA	NA	NA	DD	drechslera poae
NA	NA	NA	NA	NA	DD	drechslera yamadae
NA	NA	NA	NA	NA	DD	drepanopeziza ribis
NA	NA	NA	NA	NA	DD	duosporium yamadanum
NA	NA	NA	NA	NA	DD	earliella scabrosa
NA	NA	NA	NA	NA	DD	eballistra oryzae
NA	NA	NA	NA	NA	DD	elsinoe canavaliae
NA	-3.5	NA	NA	NA	DD	elsinoe fawcettii
NA	NA	NA	NA	NA	DD	elsinoe ledi
NA	NA	NA	NA	NA	DD	elsinoe violae
NA	NA	NA	NA	NA	DD	endothia fluens
NA	NA	NA	NA	NA	DD	endothia radicalis
NA	NA	NA	NA	NA	DD	endothiella singularis
NA	NA	NA	NA	NA	DD	entyloma calendulae
NA	NA	NA	NA	NA	DD	entyloma serotinum
NA	NA	NA	NA	NA	DD	epichloe typhina
NA	NA	NA	NA	NA	DD	epicoccum sorghinum
NA	NA	NA	NA	NA	DD	eremothecium coryli
NA	NA	NA	NA	NA	DD	erysiphe alphitoides
NA	NA	NA	NA	NA	DD	erysiphe necator
NA	NA	NA	NA	NA	DD	erysiphe pisi
NA	NA	NA	NA	NA	DD	erysiphe polygoni
NA	NA	NA	NA	NA	DD	exserohilum monoceras
NA	NA	NA	NA	NA	DD	exserohilum turcicum
NA	NA	NA	NA	NA	DD	fibroporia vaillantii
NA	NA	NA	NA	NA	DD	flammulina velutipes
NA	NA	NA	NA	NA	DD	fomes fasciatus
NA	NA	NA	NA	NA	DD	fomes fomentarius
NA	NA	NA	NA	NA	DD	fomitiporia robusta
NA	NA	NA	NA	NA	DD	fomitopsis officinalis
NA	NA	NA	NA	NA	DD	fomitopsis pinicola
-0.2625	-0.133333	-4.15	-3.8875	0.127845	DD	fulvia fulva
14.5	1.66667	NA	NA	NA	DD	fusarium acuminatum
NA	NA	NA	NA	NA	DD	fusarium alluviale
NA	NA	NA	NA	NA	DD	fusarium anguioides
NA	NA	NA	NA	NA	DD	fusarium annuum
NA	NA	NA	NA	NA	DD	fusarium anthophilum
NA	NA	NA	NA	NA	DD	fusarium arthrosporioides
NA	NA	NA	NA	NA	DD	fusarium avenaceum
-2.33333	-2.5	-3.75	-1.41667	0.0184136	DD	fusarium caeruleum
NA	NA	NA	NA	NA	DD	fusarium callistephi
NA	NA	NA	NA	NA	DD	fusarium camptoceras
NA	NA	NA	NA	NA	DD	fusarium chlamydosporum
NA	NA	NA	NA	NA	DD	fusarium citrulli
NA	NA	NA	NA	NA	DD	fusarium commutatum
NA	NA	NA	NA	NA	DD	fusarium cromyophthoron
2.43182	-9.40833	-16.8159	-19.2477	NA	DD	fusarium culmorum
NA	NA	NA	NA	NA	DD	fusarium diversisporum
NA	NA	NA	NA	NA	DD	fusarium ensiforme
NA	NA	NA	NA	NA	DD	fusarium equiseti
NA	NA	NA	NA	NA	DD	fusarium filiferum
NA	NA	NA	NA	NA	DD	fusarium flocciferum
7.57955	3.82018	NA	NA	NA	DD	fusarium fujikuroi
NA	NA	NA	NA	NA	DD	fusarium gemmiperda
9	0	NA	NA	NA	DD	fusarium gibbosum
5.34524	-5.97091	-3.38182	-8.72706	-0.234511	DD	fusarium graminearum
NA	NA	NA	NA	NA	DD	fusarium graminum
NA	NA	NA	NA	NA	DD	fusarium hyperoxysporum
2.1725	0	NA	NA	NA	DD	fusarium incarnatum
NA	-11	NA	NA	NA	DD	fusarium lateritium
NA	NA	NA	NA	NA	DD	fusarium lolii
NA	NA	NA	NA	NA	DD	fusarium longipes
NA	NA	NA	NA	NA	DD	fusarium luteum
NA	NA	NA	NA	NA	DD	fusarium macroceras
NA	NA	NA	NA	NA	DD	fusarium neoceras
8.56923	-0.0385659	-2.87178	-11.441	-0.0444986	DD	fusarium oxysporum
NA	NA	NA	NA	NA	DD	fusarium pallidoroseum
NA	NA	NA	NA	NA	DD	fusarium poae
NA	NA	NA	NA	NA	DD	fusarium polymorphum
NA	NA	NA	NA	NA	DD	fusarium redolens
-10.3333	-12.8333	-6.75	3.58333	-0.152792	DD	fusarium roseum
NA	NA	NA	NA	NA	DD	fusarium rubrum
NA	NA	NA	NA	NA	DD	fusarium sporotrichioides
NA	NA	NA	NA	NA	DD	fusarium sulphureum
-3	-7.25	NA	NA	NA	DD	fusarium trichothecioides
-2.5	0	-0.545455	1.95455	0.0478632	DD	fusarium tricinctum
NA	NA	NA	NA	NA	DD	fusarium verticillioides
NA	NA	NA	NA	NA	DD	fusicladium pyrorum
NA	NA	NA	NA	NA	DD	fusicoccum putrefaciens
NA	NA	NA	NA	NA	DD	fusicolla aquaeductuum
9.6875	-7.45	-4.5	-14.1875	-0.503267	DD	gaeumannomyces graminis
NA	NA	NA	NA	NA	DD	ganoderma applanatum
NA	NA	NA	NA	NA	DD	ganoderma lucidum
NA	NA	NA	NA	NA	DD	gibellulopsis serrae
2.41667	-3.5	-3.7	-6.11667	-0.0463022	DD	globisporangium debaryanum
NA	NA	NA	NA	NA	DD	globisporangium nagaii
NA	NA	NA	NA	NA	DD	globisporangium spinosum
NA	NA	NA	NA	NA	DD	globisporangium splendens
-1.25	-13.425	-7.31	-6.06	-0.25048	DD	globisporangium ultimum
NA	NA	NA	NA	NA	DD	gloeodes pomigena
NA	NA	NA	NA	NA	DD	gloeophyllum abietinum
NA	NA	NA	NA	NA	DD	gloeophyllum protractum
NA	NA	NA	NA	NA	DD	gloeophyllum sepiarium
NA	NA	NA	NA	NA	DD	gloeophyllum striatum
NA	NA	NA	NA	NA	DD	gloeophyllum subferrugineum
NA	NA	NA	NA	NA	DD	gloeophyllum trabeum
NA	NA	NA	NA	NA	DD	gloeosporium aracearum
NA	NA	NA	NA	NA	DD	gloeosporium euonymicola
NA	NA	NA	NA	NA	DD	gloeosporium foliicolum
NA	NA	NA	NA	NA	DD	gloeosporium kawakamii
NA	NA	NA	NA	NA	DD	gloeosporium laeticolor
NA	NA	NA	NA	NA	DD	gloeosporium orbiculare
NA	NA	NA	NA	NA	DD	gloeosporium venetum
NA	NA	NA	NA	NA	DD	glomerella cinnamomi
NA	NA	NA	NA	NA	DD	glomerella miyabeana
NA	NA	NA	NA	NA	DD	glomerella mume
NA	NA	NA	NA	NA	DD	gnomonia dispora
NA	NA	NA	NA	NA	DD	gnomonia pecanae
NA	NA	NA	NA	NA	DD	godronia cassandrae
NA	NA	NA	NA	NA	DD	gonapodya prolifera
NA	NA	NA	NA	NA	DD	granulodiplodia megalospora
NA	NA	NA	NA	NA	DD	gymnascella confluens
NA	NA	NA	NA	NA	DD	gymnosporangium asiaticum
NA	NA	NA	NA	NA	DD	gymnosporangium clavipes
NA	NA	NA	NA	NA	DD	gymnosporangium globosum
NA	NA	NA	NA	NA	DD	gymnosporangium juniperi-virginianae
NA	NA	NA	NA	NA	DD	gymnosporangium yamadae
NA	NA	NA	NA	NA	DD	helicobasidium purpureum
NA	NA	NA	NA	NA	DD	helicoma muelleri
NA	NA	NA	NA	NA	DD	helicomyces scandens
NA	NA	NA	NA	NA	DD	helicosporium gracile
NA	NA	NA	NA	NA	DD	helminthosporium gibberosporum
NA	NA	NA	NA	NA	DD	helminthosporium hispaniolae
NA	0	NA	NA	NA	DD	helminthosporium papulosum
NA	NA	NA	NA	NA	DD	helminthosporium solani
NA	NA	NA	NA	NA	DD	hendersonia herpotricha
NA	NA	NA	NA	NA	DD	herpotrichia nigra
NA	NA	NA	NA	NA	DD	heterobasidion annosum
NA	NA	NA	NA	NA	DD	heteropatella antirrhini
NA	NA	NA	NA	NA	DD	heteropatella dianthi
NA	NA	NA	NA	NA	DD	heterophoma poolensis
NA	NA	NA	NA	NA	DD	hydropisphaera arenula
NA	NA	NA	NA	NA	DD	hymenula cerealis
NA	NA	NA	NA	NA	DD	hypomyces perniciosus
NA	NA	NA	NA	NA	DD	ilyonectria mors-panacis
NA	NA	NA	NA	NA	DD	ilyonectria robusta
NA	NA	NA	NA	NA	DD	inonotus mikadoi
NA	NA	NA	NA	NA	DD	inonotus patouillardii
NA	NA	NA	NA	NA	DD	inonotus tabacinus
NA	NA	NA	NA	NA	DD	irpex consors
7	0	-4	-11	0.0747126	DD	isaria clonostachoides
NA	NA	NA	NA	NA	DD	isoachlya paradoxa
NA	NA	NA	NA	NA	DD	kabatiella caulivora
NA	NA	NA	NA	NA	DD	kellermania cercosperma
NA	NA	NA	NA	NA	DD	kuehneola uredinis
NA	NA	NA	NA	NA	DD	lachnellula willkommii
NA	NA	NA	NA	NA	DD	laetiporus sulphureus
NA	NA	NA	NA	NA	DD	lambertella tubulosa
2.68333	-0.875	1.75	-0.933333	-0.111699	DD	lasiodiplodia theobromae
NA	NA	NA	NA	NA	DD	laurilia sulcata
NA	NA	NA	NA	NA	DD	laxitextum bicolor
NA	NA	NA	NA	NA	DD	leiotrametes menziesii
NA	NA	NA	NA	NA	DD	lentinus tigrinus
NA	NA	NA	NA	NA	DD	lenzites betulina
NA	NA	NA	NA	NA	DD	lenzites betulinus
NA	NA	NA	NA	NA	DD	lenzites tigrinus
NA	NA	NA	NA	NA	DD	lenzites yoshinagae
NA	NA	NA	NA	NA	DD	leptosphaeria avenaria
NA	NA	NA	NA	NA	DD	leptosphaeria maculans
NA	NA	NA	NA	NA	DD	leptosphaerulina trifolii
NA	NA	NA	NA	NA	DD	leptotrochila medicaginis
NA	9	NA	NA	NA	DD	macrophomina phaseolina
NA	NA	NA	NA	NA	DD	marssonina graminicola
NA	NA	NA	NA	NA	DD	melampsora laricis-caprearum
NA	NA	NA	NA	NA	DD	melampsora lini
NA	NA	NA	NA	NA	DD	melampsora populnea
NA	NA	NA	NA	NA	DD	melogramma gyrosum
NA	NA	NA	NA	NA	DD	meruliporia incrassata
NA	NA	NA	NA	NA	DD	microascus brevicaulis
NA	NA	NA	NA	NA	DD	microdochium nivale
NA	NA	NA	NA	NA	DD	microdochium panattonianum
NA	NA	NA	NA	NA	DD	monascus ruber
NA	NA	NA	NA	NA	DD	monilinia fructicola
2.83333	NA	3.5	0.666667	NA	DD	monilinia fructigena
-0.25	-5	NA	NA	NA	DD	monilinia laxa
NA	NA	NA	NA	NA	DD	monilochaetes infuscans
1	NA	-26	-27	NA	DD	mucor racemosus
NA	NA	NA	NA	NA	DD	mycosphaerella brassicicola
NA	NA	NA	NA	NA	DD	mycosphaerella caryigena
NA	NA	NA	NA	NA	DD	mycosphaerella cerasella
NA	NA	NA	NA	NA	DD	mycosphaerella iridis
NA	NA	NA	NA	NA	DD	mycosphaerella linicola
NA	NA	NA	NA	NA	DD	mycosphaerella musicola
NA	NA	NA	NA	NA	DD	mycosphaerella pomi
NA	NA	NA	NA	NA	DD	mycosphaerella rabiei
NA	NA	NA	NA	NA	DD	mycosphaerella rubi
NA	NA	NA	NA	NA	DD	mycosphaerella tassiana
NA	NA	NA	NA	NA	DD	nakataea oryzae
NA	NA	NA	NA	NA	DD	nectria cinnabarina
NA	NA	NA	NA	NA	DD	nectria pseudotrichia
NA	NA	NA	NA	NA	DD	nematogonum ferrugineum
NA	NA	NA	NA	NA	DD	neoantrodia serialis
NA	NA	NA	NA	NA	DD	neocamarosporium calvescens
NA	NA	NA	NA	NA	DD	neocosmospora phaseoli
NA	NA	NA	NA	NA	DD	neocosmospora pisi
5.78904	-4.375	-7.15541	-12.9444	0.0093797	DD	neocosmospora solani
NA	NA	NA	NA	NA	DD	neocosmospora theobromae
0	0	NA	NA	NA	DD	neofabraea malicorticis
NA	NA	NA	NA	NA	DD	neofabraea perennans
NA	NA	NA	NA	NA	DD	neofabraea vagabunda
5.5	-4.75	-0.7	-6.2	-0.30273	DD	neofusicoccum ribis
NA	NA	NA	NA	NA	DD	neolentinus lepideus
NA	NA	NA	NA	NA	DD	neonectria ditissima
NA	NA	NA	NA	NA	DD	neoscytalidium dimidiatum
NA	NA	NA	NA	NA	DD	neurospora sitophila
NA	NA	NA	NA	NA	DD	nigrospora canescens
NA	NA	NA	NA	NA	DD	nigrospora musae
0.88	-6.8	NA	NA	NA	DD	nigrospora oryzae
NA	-14.5	NA	NA	NA	DD	oculimacula yallundae
NA	NA	NA	NA	NA	DD	olpidiaster brassicae
NA	NA	NA	NA	NA	DD	onnia orientalis
NA	NA	NA	NA	NA	DD	ophiosphaerella herpotricha
NA	NA	NA	NA	NA	DD	ophiostoma ulmi
NA	NA	NA	NA	NA	DD	panus rudis
NA	NA	NA	NA	NA	DD	paraconiothyrium fuckelii
NA	NA	NA	NA	NA	DD	parastagonospora nodorum
NA	NA	NA	NA	NA	DD	passalora cajani
NA	NA	NA	NA	NA	DD	passalora dissiliens
NA	-1.75	NA	NA	NA	DD	passalora koepkei
NA	NA	NA	NA	NA	DD	penicillium aurantiogriseum
NA	NA	NA	NA	NA	DD	penicillium chrysogenum
NA	NA	NA	NA	NA	DD	penicillium commune
-1	-3.84583	1.25	2.25	-0.179651	DD	penicillium digitatum
-3.5	-0.5	NA	NA	NA	DD	penicillium expansum
NA	NA	NA	NA	NA	DD	penicillium fructigenum
NA	2.5	NA	NA	NA	DD	penicillium gladioli
NA	NA	NA	NA	NA	DD	penicillium glaucum
1.3	0.591667	3.33333	2.03333	-0.0875548	DD	penicillium italicum
NA	NA	NA	NA	NA	DD	penicillium lehmanii
NA	NA	NA	NA	NA	DD	penicillium oxalicum
NA	NA	NA	NA	NA	DD	perenniporia fraxinea
NA	NA	NA	NA	NA	DD	peronosclerospora philippinensis
NA	NA	NA	NA	NA	DD	peronosclerospora sorghi
NA	NA	NA	NA	NA	DD	peronospora arborescens
NA	NA	NA	NA	NA	DD	peronospora destructor
NA	NA	NA	NA	NA	DD	peronospora farinosa
NA	NA	NA	NA	NA	DD	peronospora hyoscyami
NA	NA	NA	NA	NA	DD	peronospora parasitica
NA	NA	NA	NA	NA	DD	peronospora trifoliorum
NA	NA	NA	NA	NA	DD	peronospora viciae
NA	NA	NA	NA	NA	DD	pesotum piceae
NA	NA	NA	NA	NA	DD	pestalotia diospyri
NA	NA	NA	NA	NA	DD	peyronellaea obtusa
NA	NA	NA	NA	NA	DD	phacidiopycnis tuberivora
NA	NA	NA	NA	NA	DD	phaeolus schweinitzii
NA	NA	NA	NA	NA	DD	phaeosphaeria herpotrichoides
NA	NA	NA	NA	NA	DD	phellinus everhartii
NA	NA	NA	NA	NA	DD	phellinus gilvus
NA	NA	NA	NA	NA	DD	phellinus igniarius
NA	NA	NA	NA	NA	DD	phellinus pini
NA	NA	NA	NA	NA	DD	phellinus rimosus
NA	NA	NA	NA	NA	DD	phellopilus nigrolimitatus
NA	NA	NA	NA	NA	DD	phialophora cinerescens
NA	NA	NA	NA	NA	DD	phlebia radiata
NA	NA	NA	NA	NA	DD	phlebia tremellosa
NA	NA	NA	NA	NA	DD	phlebiopsis gigantea
NA	NA	NA	NA	NA	DD	pholiota adiposa
NA	NA	NA	NA	NA	DD	phoma eriobotryae
NA	NA	NA	NA	NA	DD	phoma panacicola
NA	NA	NA	NA	NA	DD	phomopsis kalmiae
NA	NA	NA	NA	NA	DD	phomopsis phaseoli
NA	NA	NA	NA	NA	DD	phomopsis vaccinii
NA	NA	NA	NA	NA	DD	phycomyces nitens
NA	NA	NA	NA	NA	DD	phyllactinia guttata
NA	NA	NA	NA	NA	DD	phyllosticta ampelicida
NA	NA	NA	NA	NA	DD	phyllosticta citricarpa
NA	NA	NA	NA	NA	DD	phyllosticta nicotianae
NA	NA	NA	NA	NA	DD	phyllosticta solitaria
NA	NA	NA	NA	NA	DD	phyllostictina vaccinii
NA	NA	NA	NA	NA	DD	physoderma maydis
NA	NA	NA	NA	NA	DD	phytophthora boehmeriae
2.40357	-3.82184	-3.17391	-5.57748	-0.103471	DD	phytophthora cactorum
NA	NA	NA	NA	NA	DD	phytophthora cambivora
NA	NA	NA	NA	NA	DD	phytophthora capsici
NA	NA	NA	NA	NA	DD	phytophthora cinnamomi
NA	NA	NA	NA	NA	DD	phytophthora citricola
-0.336364	-1.96875	0.36875	0.705114	-0.0809564	DD	phytophthora citrophthora
NA	NA	NA	NA	NA	DD	phytophthora colocasiae
NA	NA	NA	NA	NA	DD	phytophthora cryptogea
NA	NA	NA	NA	NA	DD	phytophthora cyperi-rotundati
NA	NA	NA	NA	NA	DD	phytophthora drechsleri
NA	NA	NA	NA	NA	DD	phytophthora erythroseptica
NA	NA	NA	NA	NA	DD	phytophthora fagopyri
NA	NA	NA	NA	NA	DD	phytophthora hibernalis
-2.10333	1.05125	-0.05	2.05333	0.0821647	DD	phytophthora infestans
NA	NA	NA	NA	NA	DD	phytophthora japonica
NA	NA	NA	NA	NA	DD	phytophthora meadii
NA	NA	NA	NA	NA	DD	phytophthora megasperma
NA	NA	NA	NA	NA	DD	phytophthora mexicana
12.3305	-2.67108	-3.05495	-15.3854	-0.211325	DD	phytophthora nicotianae
NA	NA	NA	NA	NA	DD	phytophthora palmivora
NA	NA	NA	NA	NA	DD	phytophthora pini
NA	NA	NA	NA	NA	DD	phytophthora porri
NA	NA	NA	NA	NA	DD	phytophthora richardiae
NA	NA	NA	NA	NA	DD	phytophthora syringae
NA	NA	NA	NA	NA	DD	phytopythium vexans
NA	NA	NA	NA	NA	DD	plasmopara viticola
NA	NA	NA	NA	NA	DD	pleiochaeta setosa
NA	NA	NA	NA	NA	DD	plenodomus fuscomaculans
NA	NA	NA	NA	NA	DD	plenodomus meliloti
NA	NA	NA	NA	NA	DD	plenodomus tracheiphilus
NA	NA	NA	NA	NA	DD	pleospora bjoerlingii
6.65	-1.4	-3.9	-10.55	-0.0176287	DD	pleospora lycopersici
NA	NA	NA	NA	NA	DD	pleurotus dryinus
NA	NA	NA	NA	NA	DD	pleurotus ostreatus
NA	NA	NA	NA	NA	DD	plurivorosphaerella nawae
NA	NA	NA	NA	NA	DD	podosphaera leucotricha
NA	NA	NA	NA	NA	DD	podosphaera pannosa
NA	NA	NA	NA	NA	DD	polyscytalum pustulans
NA	NA	NA	NA	NA	DD	porostereum spadiceum
NA	NA	NA	NA	NA	DD	proxipyricularia zingiberis
NA	NA	NA	NA	NA	DD	pseudoperonospora cubensis
NA	NA	NA	NA	NA	DD	pseudopestalotiopsis theae
NA	NA	NA	NA	NA	DD	pseudopeziza trifolii
NA	NA	NA	NA	NA	DD	puccinia antirrhini
NA	NA	NA	NA	NA	DD	puccinia chrysanthemi
NA	NA	NA	NA	NA	DD	puccinia coronata
NA	NA	NA	NA	NA	DD	puccinia coronifera
NA	NA	NA	NA	NA	DD	puccinia graminis
NA	NA	NA	NA	NA	DD	puccinia helianthi
NA	NA	NA	NA	NA	DD	puccinia hieracii
NA	NA	NA	NA	NA	DD	puccinia hordei
NA	NA	NA	NA	NA	DD	puccinia malvacearum
NA	NA	NA	NA	NA	DD	puccinia menthae
NA	NA	NA	NA	NA	DD	puccinia recondita
NA	NA	NA	NA	NA	DD	puccinia sorghi
NA	NA	NA	NA	NA	DD	puccinia striiformis
NA	NA	NA	NA	NA	DD	puccinia suaveolens
NA	NA	NA	NA	NA	DD	pumilus medullae
NA	NA	NA	NA	NA	DD	punctularia strigosozonata
NA	NA	NA	NA	NA	DD	pycnoporus sanguineus
NA	NA	NA	NA	NA	DD	pyrenopeziza brassicae
NA	NA	NA	NA	NA	DD	pyrenophora avenae
NA	NA	NA	NA	NA	DD	pyrenophora catenaria
NA	NA	NA	NA	NA	DD	pyrenophora chaetomioides
NA	-7.725	-10.3333	NA	NA	DD	pyrenophora graminea
NA	NA	NA	NA	NA	DD	pyrenophora nisikadoi
NA	NA	NA	NA	NA	DD	pyrenophora teres
NA	NA	NA	NA	NA	DD	pyrenophora tritici-repentis
NA	NA	NA	NA	NA	DD	pyricularia grisea
NA	-1.77083	-3.9	NA	NA	DD	pyricularia oryzae
NA	NA	NA	NA	NA	DD	pyricularia setariae
7.25	0.625	NA	NA	NA	DD	pythium aphanidermatum
NA	NA	NA	NA	NA	DD	pythium arrhenomanes
9.25	2.16667	-3.2	-12.45	0.136883	DD	pythium butleri
NA	NA	NA	NA	NA	DD	pythium diclinum
NA	NA	NA	NA	NA	DD	pythium echinocarpum
NA	NA	NA	NA	NA	DD	pythium epigynum
NA	NA	NA	NA	NA	DD	pythium monospermum
NA	NA	NA	NA	NA	DD	pythium oryzae
NA	NA	NA	NA	NA	DD	pythium scleroteichum
NA	NA	NA	NA	NA	DD	pythium tenue
NA	NA	NA	NA	NA	DD	ramularia betae
NA	NA	NA	NA	NA	DD	ramularia grevilleana
NA	NA	NA	NA	NA	DD	ramularia panacicola
-5	-5	-12	-7	0.153125	DD	rectifusarium ventricosum
1.73333	-3.9	NA	NA	NA	DD	remotididymella destructiva
NA	NA	NA	NA	NA	DD	rhabdocline laricis
NA	NA	NA	NA	NA	DD	rhipidium interruptum
NA	NA	NA	NA	NA	DD	rhizoctonia oryzae-sativae
4.93095	2.25647	-3.94667	-8.87762	0.148928	DD	rhizoctonia solani
NA	NA	NA	NA	NA	DD	rhizomucor pusillus
NA	NA	NA	NA	NA	DD	rhizopus acidus
0.239394	-2.2	-2.435	-2.67439	-0.0265572	DD	rhizopus arrhizus
NA	NA	NA	NA	NA	DD	rhizopus candidus
-0.55	-2.75	-3.25	-2.7	-0.0265513	DD	rhizopus lyococcus
NA	-3	NA	NA	NA	DD	rhizopus microsporus
NA	NA	NA	NA	NA	DD	rhizopus microsporus var. rhizopodiformis
NA	NA	NA	NA	NA	DD	rhizopus niveus
0.01	-5.91833	-4.32126	-4.33126	-0.129539	DD	rhizopus stolonifer
NA	NA	NA	NA	NA	DD	rhodofomes cajanderi
NA	NA	NA	NA	NA	DD	rhodofomes roseus
NA	NA	NA	NA	NA	DD	rhodofomitopsis feei
NA	NA	NA	NA	NA	DD	rigidoporus ulmarius
NA	NA	NA	NA	NA	DD	saccharicola taiwanensis
NA	NA	NA	NA	NA	DD	saccharomycopsis fibuligera
NA	NA	NA	NA	NA	DD	saprolegnia glomerata
NA	NA	NA	NA	NA	DD	saprolegnia mixta
NA	NA	NA	NA	NA	DD	sarcodontia pachyodon
NA	NA	NA	NA	NA	DD	sarocladium strictum
NA	NA	NA	NA	NA	DD	schizophyllum commune
NA	NA	NA	NA	NA	DD	sclerospora graminicola
0.25	NA	1	0.75	NA	DD	sclerotinia minor
NA	NA	NA	NA	NA	DD	sclerotinia miyabeana
NA	NA	NA	NA	NA	DD	sclerotinia nicotianae
NA	NA	NA	NA	NA	DD	sclerotinia ricini
2.375	-6.79167	-1.6	-3.975	-0.240348	DD	sclerotinia sclerotiorum
NA	NA	NA	NA	NA	DD	sclerotium delphinii
NA	NA	NA	NA	NA	DD	sclerotium perniciosum
NA	NA	NA	NA	NA	DD	septoria apiicola
NA	NA	NA	NA	NA	DD	septoria callistephi
NA	NA	NA	NA	NA	DD	septoria cannabis
NA	NA	NA	NA	NA	DD	septoria chrysanthemella
NA	NA	NA	NA	NA	DD	septoria lilii
NA	NA	NA	NA	NA	DD	septoria lycopersici
NA	NA	NA	NA	NA	DD	septoria menthae
NA	NA	NA	NA	NA	DD	septoria obesa
NA	NA	NA	NA	NA	DD	serpula himantioides
NA	NA	NA	NA	NA	DD	serpula lacrymans
1.5	0	NA	NA	NA	DD	setophoma terrestris
NA	NA	NA	NA	NA	DD	sorosporium paspali
NA	NA	NA	NA	NA	DD	sphaceloma mattiroloanum
NA	NA	NA	NA	NA	DD	sphaceloma symphoricarpi
NA	NA	NA	NA	NA	DD	sphaeropsis tumefaciens
NA	NA	NA	NA	NA	DD	sphaerulina azaleae
NA	NA	NA	NA	NA	DD	sphaerulina myriadea
NA	NA	NA	NA	NA	DD	sphaerulina oryzina
NA	NA	NA	NA	NA	DD	sporisorium cruentum
NA	NA	NA	NA	NA	DD	sporisorium destruens
NA	NA	NA	NA	NA	DD	sporisorium reilianum
NA	NA	NA	NA	NA	DD	sporisorium sorghi
NA	NA	NA	NA	NA	DD	sporonema oxycocci
NA	NA	NA	NA	NA	DD	steccherinum ochraceum
NA	NA	NA	NA	NA	DD	stemphylium congestum
NA	NA	NA	NA	NA	DD	stemphylium cucurbitacearum
NA	NA	NA	NA	NA	DD	stemphylium solani
NA	NA	NA	NA	NA	DD	stemphylium vesicarium
NA	NA	NA	NA	NA	DD	stenocarpella macrospora
4.14	-3.5	NA	NA	NA	DD	stenocarpella maydis
NA	NA	NA	NA	NA	DD	stereum gausapatum
NA	NA	NA	NA	NA	DD	stereum hirsutum
NA	NA	NA	NA	NA	DD	stereum necator
NA	NA	NA	NA	NA	DD	stereum ostrea
NA	NA	NA	NA	NA	DD	stereum rugosum
NA	NA	NA	NA	NA	DD	sterigmatocystis alborosea
NA	NA	NA	NA	NA	DD	sterigmatocystis basidiosepta
NA	NA	NA	NA	NA	DD	stigmina carpophila
NA	NA	NA	NA	NA	DD	strionemadiplodia frumenti
NA	-7	-5	NA	NA	DD	stromatinia cepivora
NA	NA	NA	NA	NA	DD	stromatinia gladioli
NA	NA	NA	NA	NA	DD	subplenodomus apiicola
NA	NA	NA	NA	NA	DD	sultanimyces vitiphyllus
NA	NA	NA	NA	NA	DD	synchytrium endobioticum
NA	NA	NA	NA	NA	DD	synchytrium fulgens
NA	NA	NA	NA	NA	DD	syzygites megalocarpus
NA	NA	NA	NA	NA	DD	talaromyces purpureogenus
NA	NA	NA	NA	NA	DD	talaromyces ruber
NA	NA	NA	NA	NA	DD	taphridium umbelliferarum
NA	NA	NA	NA	NA	DD	taphrina deformans
NA	NA	NA	NA	NA	DD	taphrina mirabilis
NA	NA	NA	NA	NA	DD	tapinella panuoides
NA	NA	NA	NA	NA	DD	thaxteriella pezizula
NA	NA	NA	NA	NA	DD	tilletia barclayana
NA	NA	NA	NA	NA	DD	tilletia laevis
NA	NA	NA	NA	NA	DD	tilletia tritici
NA	NA	NA	NA	NA	DD	trametes gibbosa
NA	NA	NA	NA	NA	DD	trametes hirsuta
NA	NA	NA	NA	NA	DD	trametes maxima
NA	NA	NA	NA	NA	DD	trametes versicolor
NA	NA	NA	NA	NA	DD	tranzschelia pruni-spinosae
NA	NA	NA	NA	NA	DD	trichaptum abietinum
NA	NA	NA	NA	NA	DD	trichoderma viride
NA	NA	NA	NA	NA	DD	tricholoma matsutake
NA	NA	NA	NA	NA	DD	trichothecium candidum
NA	NA	NA	NA	NA	DD	trichothecium plasmoparae
-6.83333	2.625	NA	NA	NA	DD	trichothecium roseum
NA	NA	NA	NA	NA	DD	typhula graminum
NA	NA	NA	NA	NA	DD	typhula setipes
NA	NA	NA	NA	NA	DD	urocystis anemones
1	-0.5	-0.75	-1.75	-0.0389016	DD	urocystis cepulae
NA	NA	NA	NA	NA	DD	urocystis tritici
NA	NA	NA	NA	NA	DD	uromyces dianthi
NA	NA	NA	NA	NA	DD	uromyces fallens
NA	NA	NA	NA	NA	DD	uromyces hybridi
NA	NA	NA	NA	NA	DD	uromyces phaseoli var. typica
NA	NA	NA	NA	NA	DD	uromyces trifolii-repentis
NA	NA	NA	NA	NA	DD	uromyces viciae-fabae
NA	NA	NA	NA	NA	DD	ustilago avenae
NA	NA	NA	NA	NA	DD	ustilago bullata
NA	NA	NA	NA	NA	DD	ustilago hordei
NA	NA	NA	NA	NA	DD	ustilago maydis
NA	NA	NA	NA	NA	DD	ustilago nuda
NA	NA	NA	NA	NA	DD	ustilago striaeformis
NA	NA	NA	NA	NA	DD	ustilago tritici
NA	NA	NA	NA	NA	DD	valsa paulowniae
NA	NA	NA	NA	NA	DD	vanderbylia robiniophila
NA	NA	NA	NA	NA	DD	vankya heufleri
NA	NA	NA	NA	NA	DD	venturia carpophila
NA	NA	NA	NA	NA	DD	venturia cerasi
NA	NA	NA	NA	NA	DD	venturia effusa
2	-0.75	-4	-6	0.0471154	DD	venturia inaequalis
NA	NA	NA	NA	NA	DD	venturia saliciperda
NA	NA	NA	NA	NA	DD	verpa bohemica
5.04583	-0.686667	-1.24231	-6.28814	-0.0791295	DD	verticillium albo-atrum
3.48333	NA	-2	-5.48333	NA	DD	verticillium dahliae
NA	NA	NA	NA	NA	DD	verticillium lycopersici
NA	NA	NA	NA	NA	DD	waitea circinata
NA	NA	NA	NA	NA	DD	xanthoporia radiata
NA	NA	NA	NA	NA	DD	xylaria arbuscula
NA	NA	NA	NA	NA	DD	xylaria hypoxylon
NA	NA	NA	NA	NA	DD	xylaria polymorpha
NA	NA	NA	NA	NA	DD	xylobolus frustulatus
NA	NA	NA	NA	NA	DD	zymoseptoria tritici
NA	NA	NA	NA	NA	FR	acanthohelicospora aurea
NA	NA	NA	NA	NA	FR	acrostalagmus luteoalbus
NA	NA	NA	NA	NA	FR	albonectria rigidiuscula
NA	NA	NA	NA	NA	FR	albugo candida
NA	NA	NA	NA	NA	FR	albugo ipomoeae-panduratae
NA	NA	NA	NA	NA	FR	alternaria alternata
NA	NA	NA	NA	NA	FR	alternaria brassicae
NA	NA	NA	NA	NA	FR	alternaria brassicicola
NA	NA	NA	NA	NA	FR	alternaria citri
NA	NA	NA	NA	NA	FR	alternaria cucumerina
NA	NA	NA	NA	NA	FR	alternaria dauci
NA	NA	NA	NA	NA	FR	alternaria gaisen
NA	NA	NA	NA	NA	FR	alternaria grossulariae
NA	NA	NA	NA	NA	FR	alternaria humicola var. gossypii
NA	NA	NA	NA	NA	FR	alternaria longipes
NA	NA	NA	NA	NA	FR	alternaria nelumbii
NA	NA	NA	NA	NA	FR	alternaria nobilis
NA	NA	NA	NA	NA	FR	alternaria oryzae
NA	NA	NA	NA	NA	FR	alternaria panax
NA	NA	NA	NA	NA	FR	alternaria papavericola
NA	NA	NA	NA	NA	FR	alternaria peglionii
NA	NA	NA	NA	NA	FR	alternaria porri
NA	NA	NA	NA	NA	FR	alternaria radicina
NA	NA	NA	NA	NA	FR	alternaria solani
NA	NA	NA	NA	NA	FR	alternaria sonchi
NA	NA	NA	NA	NA	FR	alternaria tomato
NA	NA	NA	NA	NA	FR	ampelomyces quisqualis
NA	NA	NA	NA	NA	FR	amyloporia sinuosa
NA	NA	NA	NA	NA	FR	annulohypoxylon annulatum
NA	NA	NA	NA	NA	FR	anthracocystis ehrenbergii
NA	NA	NA	NA	NA	FR	antrodia heteromorpha
NA	NA	NA	NA	NA	FR	antrodia xantha
NA	NA	NA	NA	NA	FR	aphanomyces euteiches
NA	NA	NA	NA	NA	FR	aphanomyces raphani
NA	NA	NA	NA	NA	FR	apiognomonia veneta
NA	NA	NA	NA	NA	FR	apodachlya brachynema
NA	NA	NA	NA	NA	FR	armillaria mellea
NA	NA	NA	NA	NA	FR	arthuriomyces peckianus
NA	NA	NA	NA	NA	FR	ascochyta boehmeriae
NA	NA	NA	NA	NA	FR	ascochyta corticola
NA	NA	NA	NA	NA	FR	ascochyta fagopyri
NA	NA	NA	NA	NA	FR	ascochyta gossypiicola
NA	4	0	NA	NA	FR	aspergillus alliaceus
NA	NA	NA	NA	NA	FR	aspergillus awamori
NA	NA	NA	NA	NA	FR	aspergillus carbonarius
NA	NA	NA	NA	NA	FR	aspergillus clavatus
NA	NA	NA	NA	NA	FR	aspergillus conicus
NA	NA	NA	NA	NA	FR	aspergillus elegans
NA	NA	NA	NA	NA	FR	aspergillus flavipes
NA	NA	NA	NA	NA	FR	aspergillus flavus
NA	NA	NA	NA	NA	FR	aspergillus fumigatus
6.5	1.625	2.5	-4	-0.0965909	FR	aspergillus glaucus
NA	NA	NA	NA	NA	FR	aspergillus japonicus
NA	NA	NA	NA	NA	FR	aspergillus malignus
NA	NA	NA	NA	NA	FR	aspergillus neoniveus
NA	NA	NA	NA	NA	FR	aspergillus nidulans
NA	NA	NA	NA	NA	FR	aspergillus niger
NA	NA	NA	NA	NA	FR	aspergillus ochraceus
NA	NA	NA	NA	NA	FR	aspergillus terreus var. terreus
NA	NA	NA	NA	NA	FR	aspergillus varians
NA	NA	NA	NA	NA	FR	aspergillus versicolor
NA	NA	NA	NA	NA	FR	aspergillus wentii
NA	NA	NA	NA	NA	FR	asteroma caryae
NA	0.990909	NA	NA	NA	FR	athelia epiphylla
7	-1	-7.875	-14.875	0.133333	FR	athelia rolfsii
NA	NA	NA	NA	NA	FR	aureobasidium pullulans
NA	NA	NA	NA	NA	FR	berkeleyomyces basicola
NA	NA	NA	NA	NA	FR	bipolaris coicis
NA	NA	NA	NA	NA	FR	bipolaris leersiae
NA	NA	NA	NA	NA	FR	bipolaris maydis
NA	NA	NA	NA	NA	FR	bipolaris oryzae
NA	NA	NA	NA	NA	FR	bipolaris panici-miliacei
NA	NA	NA	NA	NA	FR	bipolaris sacchari
5.66667	-4.39286	-7	-12.6667	-0.0755328	FR	bipolaris sorokiniana
NA	NA	NA	NA	NA	FR	bipolaris stenospila
NA	NA	NA	NA	NA	FR	biscogniauxia marginata
NA	NA	NA	NA	NA	FR	bisifusarium dimerum
NA	NA	NA	NA	NA	FR	bjerkandera adusta
NA	NA	NA	NA	NA	FR	bjerkandera fumosa
NA	NA	NA	NA	NA	FR	blumeria graminis
NA	NA	NA	NA	NA	FR	blumeriella jaapii
3	-3	-5	-8	-0.164706	FR	boeremia exigua
NA	NA	NA	NA	NA	FR	botryobasidium vagum
NA	NA	NA	NA	NA	FR	botryosphaeria quercuum
NA	NA	NA	NA	NA	FR	botryotinia squamosa
NA	NA	NA	NA	NA	FR	botrytis allii
NA	NA	NA	NA	NA	FR	botrytis arachidis
4.91667	0.583333	2.16667	-2.75	-0.0875769	FR	botrytis cinerea
NA	NA	NA	NA	NA	FR	botrytis elliptica
NA	NA	NA	NA	NA	FR	botrytis fabae
NA	NA	NA	NA	NA	FR	botrytis tulipae
NA	NA	NA	NA	NA	FR	brachysporium oryzae
NA	NA	NA	NA	NA	FR	bremia lactucae
NA	NA	NA	NA	NA	FR	cadophora malorum
NA	NA	NA	NA	NA	FR	calonectria morganii
NA	NA	NA	NA	NA	FR	candida tropicalis
NA	NA	NA	NA	NA	FR	ceratocystis fimbriata
NA	0.833333	NA	NA	NA	FR	ceratocystis ips
NA	NA	NA	NA	NA	FR	ceratocystis minor
NA	NA	NA	NA	NA	FR	ceratocystis paradoxa
NA	NA	NA	NA	NA	FR	ceratocystis pilifera
NA	NA	NA	NA	NA	FR	cercospora apii
NA	NA	NA	NA	NA	FR	cercospora beticola
NA	NA	NA	NA	NA	FR	cercospora carotae
NA	NA	NA	NA	NA	FR	cercospora fusca
NA	NA	NA	NA	NA	FR	cercospora kikuchii
NA	NA	NA	NA	NA	FR	cercospora nicotianae
NA	NA	NA	NA	NA	FR	cercospora petuniae
NA	NA	NA	NA	NA	FR	cercospora sorghi
NA	NA	NA	NA	NA	FR	cercospora zebrina
NA	NA	NA	NA	NA	FR	cercosporella antirrhini
NA	NA	NA	NA	NA	FR	cerrena unicolor
NA	NA	NA	NA	NA	FR	chalastospora gossypii
NA	NA	NA	NA	NA	FR	choanephora cucurbitarum
NA	NA	NA	NA	NA	FR	chondrostereum purpureum
NA	NA	NA	NA	NA	FR	ciborinia allii
NA	NA	NA	NA	NA	FR	cladosporium citri
NA	NA	NA	NA	NA	FR	cladosporium cladosporioides f. pisicola
NA	NA	NA	NA	NA	FR	cladosporium cucumerinum
NA	NA	NA	NA	NA	FR	cladosporium herbarum
NA	NA	NA	NA	NA	FR	cladosporium phlei
NA	NA	NA	NA	NA	FR	claviceps purpurea
NA	NA	NA	NA	NA	FR	climacodon pulcherrimus
NA	NA	NA	NA	NA	FR	cochliobolus setariae
NA	NA	NA	NA	NA	FR	colletotrichum carthami
NA	NA	NA	NA	NA	FR	colletotrichum circinans
NA	NA	NA	NA	NA	FR	colletotrichum coccodes
NA	NA	NA	NA	NA	FR	colletotrichum dematium
NA	NA	NA	NA	NA	FR	colletotrichum falcatum
NA	NA	NA	NA	NA	FR	colletotrichum fructi
NA	NA	NA	NA	NA	FR	colletotrichum gloeosporioides
NA	NA	NA	NA	NA	FR	colletotrichum glycines
NA	NA	NA	NA	NA	FR	colletotrichum gossypii
NA	NA	NA	NA	NA	FR	colletotrichum horii
NA	NA	NA	NA	NA	FR	colletotrichum japonicum
NA	NA	NA	NA	NA	FR	colletotrichum lindemuthianum
NA	NA	NA	NA	NA	FR	colletotrichum linicola
NA	NA	NA	NA	NA	FR	colletotrichum musae
NA	NA	NA	NA	NA	FR	colletotrichum orbiculare
NA	NA	NA	NA	NA	FR	colletotrichum panacicola
NA	NA	NA	NA	NA	FR	colletotrichum phaseolorum
NA	NA	NA	NA	NA	FR	colletotrichum pisi
NA	NA	NA	NA	NA	FR	colletotrichum trifolii
NA	NA	NA	NA	NA	FR	coniella diplodiella
NA	NA	NA	NA	NA	FR	coniophora puteana
NA	NA	NA	NA	NA	FR	coniothyrium caryogenum
NA	NA	NA	NA	NA	FR	coniothyrium pirinum
NA	NA	NA	NA	NA	FR	coniothyrium rosarum
NA	NA	NA	NA	NA	FR	coniothyrium wernsdorffiae
NA	NA	NA	NA	NA	FR	corticium gramineum
NA	NA	NA	NA	NA	FR	corynespora cassiicola
NA	NA	NA	NA	NA	FR	cronartium ribicola
NA	NA	NA	NA	NA	FR	crustodontia chrysocreas
6.12857	NA	NA	NA	NA	FR	cryphonectria parasitica
NA	NA	NA	NA	NA	FR	cryptosporiopsis corticola
NA	NA	NA	NA	NA	FR	cumminsiella mirabilissima
NA	NA	NA	NA	NA	FR	curvularia capsici
NA	NA	NA	NA	NA	FR	curvularia kusanoi
NA	NA	NA	NA	NA	FR	curvularia nodulosa
NA	NA	NA	NA	NA	FR	curvularia ovoidea
NA	NA	NA	NA	NA	FR	curvularia senegalensis
NA	NA	NA	NA	NA	FR	curvularia tomato
NA	NA	NA	NA	NA	FR	curvularia trifolii
NA	NA	NA	NA	NA	FR	cytospora chrysosperma
NA	NA	NA	NA	NA	FR	cytospora japonica
NA	NA	NA	NA	NA	FR	cytospora leucostoma
NA	NA	NA	NA	NA	FR	cytospora mali
NA	NA	NA	NA	NA	FR	cytospora nivea
NA	NA	NA	NA	NA	FR	dactylaria parasitans
NA	NA	NA	NA	NA	FR	daedalea ambigua
NA	NA	NA	NA	NA	FR	daedalea quercina
NA	NA	NA	NA	NA	FR	daedaleopsis styracina
2.225	-4.375	-8.35	-10.575	-0.00705112	FR	diaporthe citri
NA	NA	NA	NA	NA	FR	diaporthe destruens
NA	NA	NA	NA	NA	FR	diaporthe fukushii
NA	NA	NA	NA	NA	FR	dichostereum effuscatum
NA	NA	NA	NA	NA	FR	dichostereum induratum
4	NA	NA	NA	NA	FR	dichotomophthoropsis nymphaearum
NA	NA	NA	NA	NA	FR	dictyuchus sterilis
NA	NA	NA	NA	NA	FR	didymella applanata
NA	NA	NA	NA	NA	FR	didymella curtisii
NA	NA	NA	NA	NA	FR	didymella lycopersici
NA	NA	NA	NA	NA	FR	didymella pinodella
NA	NA	NA	NA	NA	FR	didymella pinodes
NA	NA	NA	NA	NA	FR	didymella pisi
NA	NA	NA	NA	NA	FR	dilophospora alopecuri
NA	NA	NA	NA	NA	FR	diplocarpon earlianum
NA	NA	NA	NA	NA	FR	dipodascus geotrichum
NA	NA	NA	NA	NA	FR	dissophora nadsonii
NA	0	NA	NA	NA	FR	dothiora sphaeroides
NA	NA	NA	NA	NA	FR	dothiorella sarmentorum
NA	NA	NA	NA	NA	FR	drechslera ocella
NA	NA	NA	NA	NA	FR	drechslera poae
NA	NA	NA	NA	NA	FR	drechslera yamadae
0	-3	-2	-2	-0.0714286	FR	drepanopeziza ribis
NA	NA	NA	NA	NA	FR	duosporium yamadanum
NA	NA	NA	NA	NA	FR	earliella scabrosa
NA	NA	NA	NA	NA	FR	eballistra oryzae
NA	NA	NA	NA	NA	FR	elsinoe canavaliae
NA	NA	NA	NA	NA	FR	elsinoe fawcettii
NA	NA	NA	NA	NA	FR	elsinoe ledi
NA	NA	NA	NA	NA	FR	elsinoe violae
NA	NA	NA	NA	NA	FR	endothia fluens
NA	NA	NA	NA	NA	FR	endothia radicalis
NA	NA	NA	NA	NA	FR	endothiella singularis
NA	NA	NA	NA	NA	FR	entyloma calendulae
NA	NA	NA	NA	NA	FR	entyloma serotinum
NA	NA	NA	NA	NA	FR	epichloe typhina
12.5	4	-2.41667	-14.9167	0.100775	FR	epicoccum sorghinum
NA	4.5	NA	NA	NA	FR	eremothecium coryli
NA	NA	NA	NA	NA	FR	erysiphe alphitoides
NA	NA	NA	NA	NA	FR	erysiphe necator
NA	NA	NA	NA	NA	FR	erysiphe pisi
NA	NA	NA	NA	NA	FR	erysiphe polygoni
NA	NA	NA	NA	NA	FR	exserohilum monoceras
NA	NA	NA	NA	NA	FR	exserohilum turcicum
NA	NA	NA	NA	NA	FR	fibroporia vaillantii
NA	NA	NA	NA	NA	FR	flammulina velutipes
NA	NA	NA	NA	NA	FR	fomes fasciatus
NA	NA	NA	NA	NA	FR	fomes fomentarius
NA	NA	NA	NA	NA	FR	fomitiporia robusta
NA	NA	NA	NA	NA	FR	fomitopsis officinalis
NA	NA	NA	NA	NA	FR	fomitopsis pinicola
NA	NA	NA	NA	NA	FR	fulvia fulva
NA	NA	NA	NA	NA	FR	fusarium acuminatum
NA	NA	NA	NA	NA	FR	fusarium alluviale
NA	NA	NA	NA	NA	FR	fusarium anguioides
NA	NA	NA	NA	NA	FR	fusarium annuum
NA	NA	NA	NA	NA	FR	fusarium anthophilum
NA	NA	NA	NA	NA	FR	fusarium arthrosporioides
NA	NA	NA	NA	NA	FR	fusarium avenaceum
NA	NA	NA	NA	NA	FR	fusarium caeruleum
NA	NA	NA	NA	NA	FR	fusarium callistephi
NA	NA	NA	NA	NA	FR	fusarium camptoceras
NA	NA	NA	NA	NA	FR	fusarium chlamydosporum
NA	NA	NA	NA	NA	FR	fusarium citrulli
NA	NA	NA	NA	NA	FR	fusarium commutatum
NA	NA	NA	NA	NA	FR	fusarium cromyophthoron
NA	NA	NA	NA	NA	FR	fusarium culmorum
NA	NA	NA	NA	NA	FR	fusarium diversisporum
NA	NA	NA	NA	NA	FR	fusarium ensiforme
NA	NA	NA	NA	NA	FR	fusarium equiseti
NA	NA	NA	NA	NA	FR	fusarium filiferum
NA	NA	NA	NA	NA	FR	fusarium flocciferum
3.07955	-0.638158	-6.5	-9.57955	0.151618	FR	fusarium fujikuroi
NA	NA	NA	NA	NA	FR	fusarium gemmiperda
NA	NA	NA	NA	NA	FR	fusarium gibbosum
1.7619	-3.68	-0.806818	-2.56872	-0.133154	FR	fusarium graminearum
NA	NA	NA	NA	NA	FR	fusarium graminum
NA	NA	NA	NA	NA	FR	fusarium hyperoxysporum
NA	NA	NA	NA	NA	FR	fusarium incarnatum
NA	NA	NA	NA	NA	FR	fusarium lateritium
NA	NA	NA	NA	NA	FR	fusarium lolii
NA	NA	NA	NA	NA	FR	fusarium longipes
NA	NA	NA	NA	NA	FR	fusarium luteum
NA	NA	NA	NA	NA	FR	fusarium macroceras
NA	NA	NA	NA	NA	FR	fusarium neoceras
NA	NA	NA	NA	NA	FR	fusarium oxysporum
NA	NA	NA	NA	NA	FR	fusarium pallidoroseum
NA	NA	NA	NA	NA	FR	fusarium poae
NA	NA	NA	NA	NA	FR	fusarium polymorphum
NA	NA	NA	NA	NA	FR	fusarium redolens
NA	NA	NA	NA	NA	FR	fusarium roseum
NA	NA	NA	NA	NA	FR	fusarium rubrum
NA	NA	NA	NA	NA	FR	fusarium sporotrichioides
NA	NA	NA	NA	NA	FR	fusarium sulphureum
NA	NA	NA	NA	NA	FR	fusarium trichothecioides
NA	NA	NA	NA	NA	FR	fusarium tricinctum
NA	NA	NA	NA	NA	FR	fusarium verticillioides
NA	NA	NA	NA	NA	FR	fusicladium pyrorum
NA	NA	NA	NA	NA	FR	fusicoccum putrefaciens
NA	NA	NA	NA	NA	FR	fusicolla aquaeductuum
NA	NA	NA	NA	NA	FR	gaeumannomyces graminis
NA	NA	NA	NA	NA	FR	ganoderma applanatum
NA	NA	NA	NA	NA	FR	ganoderma lucidum
NA	NA	NA	NA	NA	FR	gibellulopsis serrae
NA	NA	NA	NA	NA	FR	globisporangium debaryanum
NA	NA	NA	NA	NA	FR	globisporangium nagaii
NA	NA	NA	NA	NA	FR	globisporangium spinosum
NA	NA	NA	NA	NA	FR	globisporangium splendens
NA	NA	NA	NA	NA	FR	globisporangium ultimum
NA	NA	NA	NA	NA	FR	gloeodes pomigena
NA	NA	NA	NA	NA	FR	gloeophyllum abietinum
NA	NA	NA	NA	NA	FR	gloeophyllum protractum
NA	NA	NA	NA	NA	FR	gloeophyllum sepiarium
NA	NA	NA	NA	NA	FR	gloeophyllum striatum
NA	NA	NA	NA	NA	FR	gloeophyllum subferrugineum
NA	NA	NA	NA	NA	FR	gloeophyllum trabeum
NA	NA	NA	NA	NA	FR	gloeosporium aracearum
NA	NA	NA	NA	NA	FR	gloeosporium euonymicola
NA	NA	NA	NA	NA	FR	gloeosporium foliicolum
NA	NA	NA	NA	NA	FR	gloeosporium kawakamii
NA	NA	NA	NA	NA	FR	gloeosporium laeticolor
NA	NA	NA	NA	NA	FR	gloeosporium orbiculare
NA	NA	NA	NA	NA	FR	gloeosporium venetum
NA	NA	NA	NA	NA	FR	glomerella cinnamomi
NA	NA	NA	NA	NA	FR	glomerella miyabeana
NA	NA	NA	NA	NA	FR	glomerella mume
NA	NA	NA	NA	NA	FR	gnomonia dispora
NA	NA	NA	NA	NA	FR	gnomonia pecanae
NA	NA	NA	NA	NA	FR	godronia cassandrae
NA	NA	NA	NA	NA	FR	gonapodya prolifera
NA	NA	NA	NA	NA	FR	granulodiplodia megalospora
NA	NA	NA	NA	NA	FR	gymnascella confluens
NA	NA	NA	NA	NA	FR	gymnosporangium asiaticum
NA	NA	NA	NA	NA	FR	gymnosporangium clavipes
NA	NA	NA	NA	NA	FR	gymnosporangium globosum
NA	NA	NA	NA	NA	FR	gymnosporangium juniperi-virginianae
NA	NA	NA	NA	NA	FR	gymnosporangium yamadae
NA	NA	NA	NA	NA	FR	helicobasidium purpureum
NA	NA	NA	NA	NA	FR	helicoma muelleri
NA	NA	NA	NA	NA	FR	helicomyces scandens
NA	NA	NA	NA	NA	FR	helicosporium gracile
NA	NA	NA	NA	NA	FR	helminthosporium gibberosporum
NA	NA	NA	NA	NA	FR	helminthosporium hispaniolae
NA	NA	NA	NA	NA	FR	helminthosporium papulosum
NA	NA	NA	NA	NA	FR	helminthosporium solani
NA	NA	NA	NA	NA	FR	hendersonia herpotricha
NA	NA	NA	NA	NA	FR	herpotrichia nigra
NA	NA	NA	NA	NA	FR	heterobasidion annosum
NA	NA	NA	NA	NA	FR	heteropatella antirrhini
NA	NA	NA	NA	NA	FR	heteropatella dianthi
NA	NA	NA	NA	NA	FR	heterophoma poolensis
NA	NA	NA	NA	NA	FR	hydropisphaera arenula
NA	NA	NA	NA	NA	FR	hymenula cerealis
NA	NA	NA	NA	NA	FR	hypomyces perniciosus
NA	NA	NA	NA	NA	FR	ilyonectria mors-panacis
NA	NA	NA	NA	NA	FR	ilyonectria robusta
NA	NA	NA	NA	NA	FR	inonotus mikadoi
NA	NA	NA	NA	NA	FR	inonotus patouillardii
NA	NA	NA	NA	NA	FR	inonotus tabacinus
NA	NA	NA	NA	NA	FR	irpex consors
NA	NA	NA	NA	NA	FR	isaria clonostachoides
NA	NA	NA	NA	NA	FR	isoachlya paradoxa
NA	NA	NA	NA	NA	FR	kabatiella caulivora
NA	NA	-5	NA	NA	FR	kellermania cercosperma
NA	NA	NA	NA	NA	FR	kuehneola uredinis
NA	NA	NA	NA	NA	FR	lachnellula willkommii
NA	NA	NA	NA	NA	FR	laetiporus sulphureus
NA	NA	NA	NA	NA	FR	lambertella tubulosa
NA	NA	NA	NA	NA	FR	lasiodiplodia theobromae
NA	NA	NA	NA	NA	FR	laurilia sulcata
NA	NA	NA	NA	NA	FR	laxitextum bicolor
NA	NA	NA	NA	NA	FR	leiotrametes menziesii
NA	NA	NA	NA	NA	FR	lentinus tigrinus
NA	NA	NA	NA	NA	FR	lenzites betulina
NA	NA	NA	NA	NA	FR	lenzites betulinus
NA	NA	NA	NA	NA	FR	lenzites tigrinus
NA	NA	NA	NA	NA	FR	lenzites yoshinagae
NA	NA	NA	NA	NA	FR	leptosphaeria avenaria
NA	NA	NA	NA	NA	FR	leptosphaeria maculans
NA	0	NA	NA	NA	FR	leptosphaerulina trifolii
NA	NA	NA	NA	NA	FR	leptotrochila medicaginis
NA	NA	NA	NA	NA	FR	macrophomina phaseolina
NA	NA	NA	NA	NA	FR	marssonina graminicola
NA	NA	NA	NA	NA	FR	melampsora laricis-caprearum
NA	NA	NA	NA	NA	FR	melampsora lini
NA	NA	NA	NA	NA	FR	melampsora populnea
NA	NA	NA	NA	NA	FR	melogramma gyrosum
NA	NA	NA	NA	NA	FR	meruliporia incrassata
NA	NA	NA	NA	NA	FR	microascus brevicaulis
NA	NA	NA	NA	NA	FR	microdochium nivale
NA	NA	NA	NA	NA	FR	microdochium panattonianum
NA	NA	NA	NA	NA	FR	monascus ruber
NA	NA	NA	NA	NA	FR	monilinia fructicola
3.25	6	-1.5	-4.75	NA	FR	monilinia fructigena
NA	NA	NA	NA	NA	FR	monilinia laxa
NA	NA	NA	NA	NA	FR	monilochaetes infuscans
NA	NA	NA	NA	NA	FR	mucor racemosus
NA	NA	NA	NA	NA	FR	mycosphaerella brassicicola
NA	NA	NA	NA	NA	FR	mycosphaerella caryigena
NA	NA	NA	NA	NA	FR	mycosphaerella cerasella
NA	NA	NA	NA	NA	FR	mycosphaerella iridis
NA	NA	NA	NA	NA	FR	mycosphaerella linicola
NA	NA	NA	NA	NA	FR	mycosphaerella musicola
NA	NA	NA	NA	NA	FR	mycosphaerella pomi
NA	NA	NA	NA	NA	FR	mycosphaerella rabiei
NA	NA	NA	NA	NA	FR	mycosphaerella rubi
NA	NA	NA	NA	NA	FR	mycosphaerella tassiana
NA	NA	NA	NA	NA	FR	nakataea oryzae
NA	NA	NA	NA	NA	FR	nectria cinnabarina
NA	NA	NA	NA	NA	FR	nectria pseudotrichia
NA	NA	NA	NA	NA	FR	nematogonum ferrugineum
NA	NA	NA	NA	NA	FR	neoantrodia serialis
NA	NA	NA	NA	NA	FR	neocamarosporium calvescens
NA	NA	NA	NA	NA	FR	neocosmospora phaseoli
NA	NA	NA	NA	NA	FR	neocosmospora pisi
NA	NA	NA	NA	NA	FR	neocosmospora solani
NA	NA	NA	NA	NA	FR	neocosmospora theobromae
NA	NA	NA	NA	NA	FR	neofabraea malicorticis
NA	NA	NA	NA	NA	FR	neofabraea perennans
NA	NA	NA	NA	NA	FR	neofabraea vagabunda
NA	NA	NA	NA	NA	FR	neofusicoccum ribis
NA	NA	NA	NA	NA	FR	neolentinus lepideus
NA	NA	NA	NA	NA	FR	neonectria ditissima
NA	NA	NA	NA	NA	FR	neoscytalidium dimidiatum
NA	NA	NA	NA	NA	FR	neurospora sitophila
NA	NA	NA	NA	NA	FR	nigrospora canescens
NA	NA	NA	NA	NA	FR	nigrospora musae
NA	NA	NA	NA	NA	FR	nigrospora oryzae
NA	NA	NA	NA	NA	FR	oculimacula yallundae
NA	NA	NA	NA	NA	FR	olpidiaster brassicae
NA	NA	NA	NA	NA	FR	onnia orientalis
NA	NA	NA	NA	NA	FR	ophiosphaerella herpotricha
NA	NA	NA	NA	NA	FR	ophiostoma ulmi
NA	NA	NA	NA	NA	FR	panus rudis
NA	NA	NA	NA	NA	FR	paraconiothyrium fuckelii
NA	NA	NA	NA	NA	FR	parastagonospora nodorum
NA	NA	NA	NA	NA	FR	passalora cajani
NA	NA	NA	NA	NA	FR	passalora dissiliens
NA	NA	NA	NA	NA	FR	passalora koepkei
NA	NA	NA	NA	NA	FR	penicillium aurantiogriseum
NA	NA	NA	NA	NA	FR	penicillium chrysogenum
NA	NA	NA	NA	NA	FR	penicillium commune
NA	NA	NA	NA	NA	FR	penicillium digitatum
NA	NA	NA	NA	NA	FR	penicillium expansum
NA	NA	NA	NA	NA	FR	penicillium fructigenum
2.5	0	-3	-5.5	-0.0153846	FR	penicillium gladioli
NA	NA	NA	NA	NA	FR	penicillium glaucum
NA	NA	NA	NA	NA	FR	penicillium italicum
NA	NA	NA	NA	NA	FR	penicillium lehmanii
NA	NA	NA	NA	NA	FR	penicillium oxalicum
NA	NA	NA	NA	NA	FR	perenniporia fraxinea
NA	NA	NA	NA	NA	FR	peronosclerospora philippinensis
NA	NA	NA	NA	NA	FR	peronosclerospora sorghi
NA	NA	NA	NA	NA	FR	peronospora arborescens
NA	NA	NA	NA	NA	FR	peronospora destructor
NA	NA	NA	NA	NA	FR	peronospora farinosa
NA	NA	NA	NA	NA	FR	peronospora hyoscyami
NA	NA	NA	NA	NA	FR	peronospora parasitica
NA	NA	NA	NA	NA	FR	peronospora trifoliorum
NA	NA	NA	NA	NA	FR	peronospora viciae
NA	NA	NA	NA	NA	FR	pesotum piceae
NA	NA	NA	NA	NA	FR	pestalotia diospyri
NA	NA	NA	NA	NA	FR	peyronellaea obtusa
NA	NA	NA	NA	NA	FR	phacidiopycnis tuberivora
NA	NA	NA	NA	NA	FR	phaeolus schweinitzii
NA	NA	NA	NA	NA	FR	phaeosphaeria herpotrichoides
NA	NA	NA	NA	NA	FR	phellinus everhartii
NA	NA	NA	NA	NA	FR	phellinus gilvus
NA	NA	NA	NA	NA	FR	phellinus igniarius
NA	NA	NA	NA	NA	FR	phellinus pini
NA	NA	NA	NA	NA	FR	phellinus rimosus
NA	NA	NA	NA	NA	FR	phellopilus nigrolimitatus
NA	NA	NA	NA	NA	FR	phialophora cinerescens
NA	NA	NA	NA	NA	FR	phlebia radiata
NA	NA	NA	NA	NA	FR	phlebia tremellosa
NA	NA	NA	NA	NA	FR	phlebiopsis gigantea
NA	NA	NA	NA	NA	FR	pholiota adiposa
NA	NA	NA	NA	NA	FR	phoma eriobotryae
NA	NA	NA	NA	NA	FR	phoma panacicola
7	NA	-8	-15	NA	FR	phomopsis kalmiae
NA	-4.825	NA	NA	NA	FR	phomopsis phaseoli
NA	NA	NA	NA	NA	FR	phomopsis vaccinii
0	NA	2	2	NA	FR	phycomyces nitens
NA	NA	NA	NA	NA	FR	phyllactinia guttata
NA	-2.5	NA	NA	NA	FR	phyllosticta ampelicida
NA	NA	NA	NA	NA	FR	phyllosticta citricarpa
NA	NA	NA	NA	NA	FR	phyllosticta nicotianae
-0.833333	-3.125	-0.5	0.333333	-0.102027	FR	phyllosticta solitaria
NA	NA	NA	NA	NA	FR	phyllostictina vaccinii
NA	NA	NA	NA	NA	FR	physoderma maydis
NA	NA	NA	NA	NA	FR	phytophthora boehmeriae
NA	NA	NA	NA	NA	FR	phytophthora cactorum
NA	NA	NA	NA	NA	FR	phytophthora cambivora
NA	NA	NA	NA	NA	FR	phytophthora capsici
NA	-0.285714	1.25	NA	NA	FR	phytophthora cinnamomi
NA	NA	NA	NA	NA	FR	phytophthora citricola
NA	NA	NA	NA	NA	FR	phytophthora citrophthora
NA	NA	NA	NA	NA	FR	phytophthora colocasiae
NA	NA	NA	NA	NA	FR	phytophthora cryptogea
NA	NA	NA	NA	NA	FR	phytophthora cyperi-rotundati
NA	NA	NA	NA	NA	FR	phytophthora drechsleri
NA	NA	NA	NA	NA	FR	phytophthora erythroseptica
NA	NA	NA	NA	NA	FR	phytophthora fagopyri
NA	NA	NA	NA	NA	FR	phytophthora hibernalis
-3.32	1.30982	-2.9	0.42	0.200844	FR	phytophthora infestans
NA	NA	NA	NA	NA	FR	phytophthora japonica
NA	NA	NA	NA	NA	FR	phytophthora meadii
NA	NA	NA	NA	NA	FR	phytophthora megasperma
NA	NA	-17	NA	NA	FR	phytophthora mexicana
12.3305	NA	-2.05495	-14.3854	NA	FR	phytophthora nicotianae
NA	NA	NA	NA	NA	FR	phytophthora palmivora
NA	NA	NA	NA	NA	FR	phytophthora pini
NA	NA	NA	NA	NA	FR	phytophthora porri
NA	NA	NA	NA	NA	FR	phytophthora richardiae
NA	NA	NA	NA	NA	FR	phytophthora syringae
NA	NA	NA	NA	NA	FR	phytopythium vexans
NA	NA	NA	NA	NA	FR	plasmopara viticola
NA	NA	NA	NA	NA	FR	pleiochaeta setosa
NA	NA	NA	NA	NA	FR	plenodomus fuscomaculans
0	0.5	0	0	0.0185185	FR	plenodomus meliloti
2	NA	-0.5	-2.5	NA	FR	plenodomus tracheiphilus
NA	NA	NA	NA	NA	FR	pleospora bjoerlingii
NA	NA	NA	NA	NA	FR	pleospora lycopersici
NA	NA	NA	NA	NA	FR	pleurotus dryinus
NA	NA	NA	NA	NA	FR	pleurotus ostreatus
NA	NA	NA	NA	NA	FR	plurivorosphaerella nawae
NA	NA	NA	NA	NA	FR	podosphaera leucotricha
NA	NA	NA	NA	NA	FR	podosphaera pannosa
NA	NA	NA	NA	NA	FR	polyscytalum pustulans
NA	NA	NA	NA	NA	FR	porostereum spadiceum
NA	NA	NA	NA	NA	FR	proxipyricularia zingiberis
NA	NA	NA	NA	NA	FR	pseudoperonospora cubensis
NA	NA	NA	NA	NA	FR	pseudopestalotiopsis theae
NA	NA	NA	NA	NA	FR	pseudopeziza trifolii
NA	NA	NA	NA	NA	FR	puccinia antirrhini
NA	NA	NA	NA	NA	FR	puccinia chrysanthemi
NA	NA	NA	NA	NA	FR	puccinia coronata
NA	NA	NA	NA	NA	FR	puccinia coronifera
NA	NA	NA	NA	NA	FR	puccinia graminis
NA	NA	NA	NA	NA	FR	puccinia helianthi
NA	NA	NA	NA	NA	FR	puccinia hieracii
NA	NA	NA	NA	NA	FR	puccinia hordei
NA	NA	NA	NA	NA	FR	puccinia malvacearum
NA	NA	NA	NA	NA	FR	puccinia menthae
NA	NA	NA	NA	NA	FR	puccinia recondita
NA	NA	NA	NA	NA	FR	puccinia sorghi
NA	NA	NA	NA	NA	FR	puccinia striiformis
NA	NA	NA	NA	NA	FR	puccinia suaveolens
NA	NA	NA	NA	NA	FR	pumilus medullae
NA	NA	NA	NA	NA	FR	punctularia strigosozonata
NA	NA	NA	NA	NA	FR	pycnoporus sanguineus
NA	NA	NA	NA	NA	FR	pyrenopeziza brassicae
NA	NA	NA	NA	NA	FR	pyrenophora avenae
-0.6	-24.45	-24	-23.4	-0.440579	FR	pyrenophora catenaria
NA	NA	NA	NA	NA	FR	pyrenophora chaetomioides
NA	NA	NA	NA	NA	FR	pyrenophora graminea
NA	NA	NA	NA	NA	FR	pyrenophora nisikadoi
3.5	NA	-3	-6.5	NA	FR	pyrenophora teres
NA	NA	NA	NA	NA	FR	pyrenophora tritici-repentis
NA	NA	NA	NA	NA	FR	pyricularia grisea
NA	NA	NA	NA	NA	FR	pyricularia oryzae
NA	NA	NA	NA	NA	FR	pyricularia setariae
8.91667	-4.29167	-11.7	-20.6167	0.119532	FR	pythium aphanidermatum
NA	NA	NA	NA	NA	FR	pythium arrhenomanes
NA	NA	NA	NA	NA	FR	pythium butleri
NA	NA	NA	NA	NA	FR	pythium diclinum
NA	NA	NA	NA	NA	FR	pythium echinocarpum
NA	NA	NA	NA	NA	FR	pythium epigynum
NA	NA	NA	NA	NA	FR	pythium monospermum
NA	NA	NA	NA	NA	FR	pythium oryzae
NA	NA	NA	NA	NA	FR	pythium scleroteichum
NA	NA	NA	NA	NA	FR	pythium tenue
NA	NA	NA	NA	NA	FR	ramularia betae
NA	NA	NA	NA	NA	FR	ramularia grevilleana
NA	NA	NA	NA	NA	FR	ramularia panacicola
NA	NA	NA	NA	NA	FR	rectifusarium ventricosum
NA	NA	NA	NA	NA	FR	remotididymella destructiva
NA	NA	NA	NA	NA	FR	rhabdocline laricis
NA	NA	NA	NA	NA	FR	rhipidium interruptum
NA	-2	NA	NA	NA	FR	rhizoctonia oryzae-sativae
7.61429	-7.3977	-12.38	-19.9943	-0.294494	FR	rhizoctonia solani
NA	NA	NA	NA	NA	FR	rhizomucor pusillus
NA	NA	NA	NA	NA	FR	rhizopus acidus
NA	NA	NA	NA	NA	FR	rhizopus arrhizus
NA	NA	NA	NA	NA	FR	rhizopus candidus
NA	NA	NA	NA	NA	FR	rhizopus lyococcus
NA	NA	NA	NA	NA	FR	rhizopus microsporus
NA	NA	NA	NA	NA	FR	rhizopus microsporus var. rhizopodiformis
NA	NA	NA	NA	NA	FR	rhizopus niveus
NA	-8.79333	NA	NA	NA	FR	rhizopus stolonifer
NA	NA	NA	NA	NA	FR	rhodofomes cajanderi
NA	NA	NA	NA	NA	FR	rhodofomes roseus
NA	NA	NA	NA	NA	FR	rhodofomitopsis feei
NA	NA	NA	NA	NA	FR	rigidoporus ulmarius
NA	NA	NA	NA	NA	FR	saccharicola taiwanensis
NA	NA	NA	NA	NA	FR	saccharomycopsis fibuligera
NA	NA	NA	NA	NA	FR	saprolegnia glomerata
NA	NA	NA	NA	NA	FR	saprolegnia mixta
NA	NA	NA	NA	NA	FR	sarcodontia pachyodon
NA	NA	NA	NA	NA	FR	sarocladium strictum
NA	NA	NA	NA	NA	FR	schizophyllum commune
NA	NA	NA	NA	NA	FR	sclerospora graminicola
NA	NA	-1	NA	NA	FR	sclerotinia minor
NA	NA	NA	NA	NA	FR	sclerotinia miyabeana
NA	NA	NA	NA	NA	FR	sclerotinia nicotianae
NA	NA	NA	NA	NA	FR	sclerotinia ricini
NA	-2.5	NA	NA	NA	FR	sclerotinia sclerotiorum
NA	NA	NA	NA	NA	FR	sclerotium delphinii
NA	NA	NA	NA	NA	FR	sclerotium perniciosum
NA	NA	NA	NA	NA	FR	septoria apiicola
NA	NA	NA	NA	NA	FR	septoria callistephi
NA	NA	NA	NA	NA	FR	septoria cannabis
NA	NA	NA	NA	NA	FR	septoria chrysanthemella
12	-5	-2	-14	-0.521839	FR	septoria lilii
13.3	0	-7.5	-20.8	0.127798	FR	septoria lycopersici
8.5	NA	-4	-12.5	NA	FR	septoria menthae
NA	NA	NA	NA	NA	FR	septoria obesa
NA	NA	NA	NA	NA	FR	serpula himantioides
NA	NA	NA	NA	NA	FR	serpula lacrymans
NA	NA	NA	NA	NA	FR	setophoma terrestris
NA	NA	NA	NA	NA	FR	sorosporium paspali
NA	NA	NA	NA	NA	FR	sphaceloma mattiroloanum
NA	NA	NA	NA	NA	FR	sphaceloma symphoricarpi
NA	NA	NA	NA	NA	FR	sphaeropsis tumefaciens
NA	NA	NA	NA	NA	FR	sphaerulina azaleae
NA	NA	NA	NA	NA	FR	sphaerulina myriadea
NA	NA	NA	NA	NA	FR	sphaerulina oryzina
NA	NA	NA	NA	NA	FR	sporisorium cruentum
NA	NA	NA	NA	NA	FR	sporisorium destruens
NA	NA	NA	NA	NA	FR	sporisorium reilianum
NA	NA	NA	NA	NA	FR	sporisorium sorghi
NA	NA	NA	NA	NA	FR	sporonema oxycocci
NA	NA	NA	NA	NA	FR	steccherinum ochraceum
NA	NA	NA	NA	NA	FR	stemphylium congestum
NA	NA	NA	NA	NA	FR	stemphylium cucurbitacearum
NA	NA	NA	NA	NA	FR	stemphylium solani
NA	NA	NA	NA	NA	FR	stemphylium vesicarium
NA	NA	NA	NA	NA	FR	stenocarpella macrospora
NA	NA	NA	NA	NA	FR	stenocarpella maydis
NA	NA	NA	NA	NA	FR	stereum gausapatum
NA	NA	NA	NA	NA	FR	stereum hirsutum
NA	NA	NA	NA	NA	FR	stereum necator
NA	NA	NA	NA	NA	FR	stereum ostrea
NA	NA	NA	NA	NA	FR	stereum rugosum
NA	NA	NA	NA	NA	FR	sterigmatocystis alborosea
NA	NA	NA	NA	NA	FR	sterigmatocystis basidiosepta
NA	NA	NA	NA	NA	FR	stigmina carpophila
NA	NA	NA	NA	NA	FR	strionemadiplodia frumenti
NA	NA	NA	NA	NA	FR	stromatinia cepivora
NA	NA	NA	NA	NA	FR	stromatinia gladioli
4.25	11	5	0.75	0.218012	FR	subplenodomus apiicola
NA	NA	NA	NA	NA	FR	sultanimyces vitiphyllus
NA	NA	NA	NA	NA	FR	synchytrium endobioticum
NA	NA	NA	NA	NA	FR	synchytrium fulgens
NA	NA	NA	NA	NA	FR	syzygites megalocarpus
NA	NA	NA	NA	NA	FR	talaromyces purpureogenus
NA	NA	NA	NA	NA	FR	talaromyces ruber
NA	NA	NA	NA	NA	FR	taphridium umbelliferarum
NA	NA	NA	NA	NA	FR	taphrina deformans
NA	NA	NA	NA	NA	FR	taphrina mirabilis
NA	NA	NA	NA	NA	FR	tapinella panuoides
NA	NA	NA	NA	NA	FR	thaxteriella pezizula
NA	NA	NA	NA	NA	FR	tilletia barclayana
NA	NA	NA	NA	NA	FR	tilletia laevis
NA	NA	NA	NA	NA	FR	tilletia tritici
NA	NA	NA	NA	NA	FR	trametes gibbosa
NA	NA	NA	NA	NA	FR	trametes hirsuta
NA	NA	NA	NA	NA	FR	trametes maxima
NA	NA	NA	NA	NA	FR	trametes versicolor
NA	NA	NA	NA	NA	FR	tranzschelia pruni-spinosae
NA	NA	NA	NA	NA	FR	trichaptum abietinum
NA	NA	NA	NA	NA	FR	trichoderma viride
NA	NA	NA	NA	NA	FR	tricholoma matsutake
NA	NA	NA	NA	NA	FR	trichothecium candidum
NA	NA	NA	NA	NA	FR	trichothecium plasmoparae
NA	NA	NA	NA	NA	FR	trichothecium roseum
NA	NA	NA	NA	NA	FR	typhula graminum
NA	0.25	NA	NA	NA	FR	typhula setipes
NA	NA	NA	NA	NA	FR	urocystis anemones
NA	NA	NA	NA	NA	FR	urocystis cepulae
NA	NA	NA	NA	NA	FR	urocystis tritici
NA	NA	NA	NA	NA	FR	uromyces dianthi
NA	NA	NA	NA	NA	FR	uromyces fallens
NA	NA	NA	NA	NA	FR	uromyces hybridi
NA	NA	NA	NA	NA	FR	uromyces phaseoli var. typica
NA	NA	NA	NA	NA	FR	uromyces trifolii-repentis
NA	NA	NA	NA	NA	FR	uromyces viciae-fabae
NA	NA	NA	NA	NA	FR	ustilago avenae
NA	NA	NA	NA	NA	FR	ustilago bullata
NA	NA	NA	NA	NA	FR	ustilago hordei
NA	NA	NA	NA	NA	FR	ustilago maydis
NA	NA	NA	NA	NA	FR	ustilago nuda
NA	NA	NA	NA	NA	FR	ustilago striaeformis
NA	NA	NA	NA	NA	FR	ustilago tritici
NA	NA	NA	NA	NA	FR	valsa paulowniae
NA	NA	NA	NA	NA	FR	vanderbylia robiniophila
NA	NA	NA	NA	NA	FR	vankya heufleri
NA	NA	NA	NA	NA	FR	venturia carpophila
NA	NA	NA	NA	NA	FR	venturia cerasi
NA	NA	NA	NA	NA	FR	venturia effusa
NA	NA	NA	NA	NA	FR	venturia inaequalis
NA	NA	NA	NA	NA	FR	venturia saliciperda
NA	NA	NA	NA	NA	FR	verpa bohemica
3.2125	0.13	-2.44231	-5.65481	0.0412845	FR	verticillium albo-atrum
NA	NA	NA	NA	NA	FR	verticillium dahliae
NA	NA	NA	NA	NA	FR	verticillium lycopersici
NA	NA	NA	NA	NA	FR	waitea circinata
NA	NA	NA	NA	NA	FR	xanthoporia radiata
NA	NA	NA	NA	NA	FR	xylaria arbuscula
NA	NA	NA	NA	NA	FR	xylaria hypoxylon
NA	NA	NA	NA	NA	FR	xylaria polymorpha
NA	NA	NA	NA	NA	FR	xylobolus frustulatus
NA	NA	NA	NA	NA	FR	zymoseptoria tritici
NA	NA	NA	NA	NA	IN	acanthohelicospora aurea
NA	NA	NA	NA	NA	IN	acrostalagmus luteoalbus
NA	NA	NA	NA	NA	IN	albonectria rigidiuscula
NA	NA	NA	NA	NA	IN	albugo candida
NA	NA	NA	NA	NA	IN	albugo ipomoeae-panduratae
NA	NA	NA	NA	NA	IN	alternaria alternata
-1.6	7	-0.15	1.45	0.253252	IN	alternaria brassicae
NA	NA	NA	NA	NA	IN	alternaria brassicicola
NA	3.5	NA	NA	NA	IN	alternaria citri
NA	NA	NA	NA	NA	IN	alternaria cucumerina
NA	NA	NA	NA	NA	IN	alternaria dauci
7	1.5625	-6	-13	0.12069	IN	alternaria gaisen
NA	NA	NA	NA	NA	IN	alternaria grossulariae
NA	NA	NA	NA	NA	IN	alternaria humicola var. gossypii
NA	-0.75	-7.5	NA	NA	IN	alternaria longipes
NA	NA	NA	NA	NA	IN	alternaria nelumbii
NA	NA	NA	NA	NA	IN	alternaria nobilis
NA	NA	NA	NA	NA	IN	alternaria oryzae
NA	NA	NA	NA	NA	IN	alternaria panax
NA	NA	NA	NA	NA	IN	alternaria papavericola
NA	NA	NA	NA	NA	IN	alternaria peglionii
NA	NA	NA	NA	NA	IN	alternaria porri
-0.1	0.375	-2.15	-2.05	0.0591953	IN	alternaria radicina
3.825	-8.265	-12.9333	-16.7583	0.0101748	IN	alternaria solani
NA	NA	NA	NA	NA	IN	alternaria sonchi
NA	NA	NA	NA	NA	IN	alternaria tomato
NA	NA	NA	NA	NA	IN	ampelomyces quisqualis
NA	NA	NA	NA	NA	IN	amyloporia sinuosa
NA	NA	NA	NA	NA	IN	annulohypoxylon annulatum
NA	NA	NA	NA	NA	IN	anthracocystis ehrenbergii
NA	NA	NA	NA	NA	IN	antrodia heteromorpha
NA	NA	NA	NA	NA	IN	antrodia xantha
0	-2	-7	-7	0.087963	IN	aphanomyces euteiches
NA	NA	NA	NA	NA	IN	aphanomyces raphani
NA	NA	NA	NA	NA	IN	apiognomonia veneta
NA	NA	NA	NA	NA	IN	apodachlya brachynema
NA	NA	NA	NA	NA	IN	armillaria mellea
NA	NA	NA	NA	NA	IN	arthuriomyces peckianus
NA	NA	NA	NA	NA	IN	ascochyta boehmeriae
NA	NA	NA	NA	NA	IN	ascochyta corticola
NA	NA	NA	NA	NA	IN	ascochyta fagopyri
NA	NA	NA	NA	NA	IN	ascochyta gossypiicola
3	4	0	-3	0.138182	IN	aspergillus alliaceus
NA	NA	NA	NA	NA	IN	aspergillus awamori
NA	NA	NA	NA	NA	IN	aspergillus carbonarius
NA	NA	NA	NA	NA	IN	aspergillus clavatus
NA	NA	NA	NA	NA	IN	aspergillus conicus
NA	NA	NA	NA	NA	IN	aspergillus elegans
NA	NA	NA	NA	NA	IN	aspergillus flavipes
NA	NA	NA	NA	NA	IN	aspergillus flavus
NA	NA	NA	NA	NA	IN	aspergillus fumigatus
NA	NA	NA	NA	NA	IN	aspergillus glaucus
NA	NA	NA	NA	NA	IN	aspergillus japonicus
NA	NA	NA	NA	NA	IN	aspergillus malignus
NA	NA	NA	NA	NA	IN	aspergillus neoniveus
NA	NA	NA	NA	NA	IN	aspergillus nidulans
NA	NA	NA	NA	NA	IN	aspergillus niger
NA	NA	NA	NA	NA	IN	aspergillus ochraceus
NA	NA	NA	NA	NA	IN	aspergillus terreus var. terreus
NA	NA	NA	NA	NA	IN	aspergillus varians
NA	NA	NA	NA	NA	IN	aspergillus versicolor
NA	NA	NA	NA	NA	IN	aspergillus wentii
NA	NA	NA	NA	NA	IN	asteroma caryae
0.15	-5.90909	NA	NA	NA	IN	athelia epiphylla
NA	NA	NA	NA	NA	IN	athelia rolfsii
NA	NA	NA	NA	NA	IN	aureobasidium pullulans
5.9	-6.44643	-6.31667	-12.2167	-0.291001	IN	berkeleyomyces basicola
NA	NA	NA	NA	NA	IN	bipolaris coicis
NA	NA	NA	NA	NA	IN	bipolaris leersiae
NA	-0.25	NA	NA	NA	IN	bipolaris maydis
7.77778	-1.08036	1.26667	-6.51111	-0.211816	IN	bipolaris oryzae
NA	NA	NA	NA	NA	IN	bipolaris panici-miliacei
NA	NA	NA	NA	NA	IN	bipolaris sacchari
3.16667	2.35714	-1.25	-4.41667	0.0868806	IN	bipolaris sorokiniana
NA	NA	NA	NA	NA	IN	bipolaris stenospila
NA	NA	NA	NA	NA	IN	biscogniauxia marginata
NA	NA	NA	NA	NA	IN	bisifusarium dimerum
NA	NA	NA	NA	NA	IN	bjerkandera adusta
NA	NA	NA	NA	NA	IN	bjerkandera fumosa
NA	NA	NA	NA	NA	IN	blumeria graminis
5.5	-2	0	-5.5	-0.182432	IN	blumeriella jaapii
NA	NA	NA	NA	NA	IN	boeremia exigua
1.46147	-4.93158	-3.91242	-5.37389	-0.132633	IN	botryobasidium vagum
NA	NA	NA	NA	NA	IN	botryosphaeria quercuum
1	-6	-10	-11	0.00789474	IN	botryotinia squamosa
0.5	-5	1.25	0.75	-0.194715	IN	botrytis allii
NA	NA	NA	NA	NA	IN	botrytis arachidis
2.5	-2.89444	-5.6619	-8.1619	0.0103541	IN	botrytis cinerea
NA	NA	NA	NA	NA	IN	botrytis elliptica
NA	NA	NA	NA	NA	IN	botrytis fabae
NA	NA	NA	NA	NA	IN	botrytis tulipae
NA	NA	NA	NA	NA	IN	brachysporium oryzae
NA	NA	NA	NA	NA	IN	bremia lactucae
NA	NA	NA	NA	NA	IN	cadophora malorum
NA	NA	NA	NA	NA	IN	calonectria morganii
NA	NA	NA	NA	NA	IN	candida tropicalis
0.25	-0.125	-0.125	-0.375	-0.00581089	IN	ceratocystis fimbriata
NA	NA	NA	NA	NA	IN	ceratocystis ips
NA	NA	NA	NA	NA	IN	ceratocystis minor
NA	NA	NA	NA	NA	IN	ceratocystis paradoxa
NA	NA	NA	NA	NA	IN	ceratocystis pilifera
NA	NA	NA	NA	NA	IN	cercospora apii
NA	0.816667	NA	NA	NA	IN	cercospora beticola
NA	NA	NA	NA	NA	IN	cercospora carotae
NA	NA	NA	NA	NA	IN	cercospora fusca
NA	NA	NA	NA	NA	IN	cercospora kikuchii
NA	NA	NA	NA	NA	IN	cercospora nicotianae
NA	NA	NA	NA	NA	IN	cercospora petuniae
NA	NA	NA	NA	NA	IN	cercospora sorghi
NA	NA	NA	NA	NA	IN	cercospora zebrina
NA	NA	NA	NA	NA	IN	cercosporella antirrhini
NA	NA	NA	NA	NA	IN	cerrena unicolor
NA	NA	NA	NA	NA	IN	chalastospora gossypii
NA	NA	NA	NA	NA	IN	choanephora cucurbitarum
NA	NA	NA	NA	NA	IN	chondrostereum purpureum
-1	-5	-4.5	-3.5	-0.0650943	IN	ciborinia allii
2	-0.25	-8.55	-10.55	0.254972	IN	cladosporium citri
NA	NA	NA	NA	NA	IN	cladosporium cladosporioides f. pisicola
NA	-0.666667	3	NA	NA	IN	cladosporium cucumerinum
NA	NA	NA	NA	NA	IN	cladosporium herbarum
NA	NA	NA	NA	NA	IN	cladosporium phlei
NA	NA	NA	NA	NA	IN	claviceps purpurea
NA	NA	NA	NA	NA	IN	climacodon pulcherrimus
NA	NA	NA	NA	NA	IN	cochliobolus setariae
NA	NA	NA	NA	NA	IN	colletotrichum carthami
8	-1.625	NA	NA	NA	IN	colletotrichum circinans
NA	NA	NA	NA	NA	IN	colletotrichum coccodes
NA	NA	NA	NA	NA	IN	colletotrichum dematium
NA	NA	NA	NA	NA	IN	colletotrichum falcatum
NA	1.5	NA	NA	NA	IN	colletotrichum fructi
NA	NA	NA	NA	NA	IN	colletotrichum gloeosporioides
NA	NA	NA	NA	NA	IN	colletotrichum glycines
NA	NA	NA	NA	NA	IN	colletotrichum gossypii
NA	NA	NA	NA	NA	IN	colletotrichum horii
NA	NA	NA	NA	NA	IN	colletotrichum japonicum
4.49048	2.25	-4.7	-9.19048	0.180832	IN	colletotrichum lindemuthianum
NA	NA	NA	NA	NA	IN	colletotrichum linicola
NA	NA	NA	NA	NA	IN	colletotrichum musae
9.5	1.2	NA	NA	NA	IN	colletotrichum orbiculare
NA	NA	NA	NA	NA	IN	colletotrichum panacicola
NA	NA	NA	NA	NA	IN	colletotrichum phaseolorum
NA	NA	NA	NA	NA	IN	colletotrichum pisi
NA	NA	NA	NA	NA	IN	colletotrichum trifolii
NA	NA	NA	NA	NA	IN	coniella diplodiella
NA	NA	NA	NA	NA	IN	coniophora puteana
NA	NA	NA	NA	NA	IN	coniothyrium caryogenum
NA	NA	NA	NA	NA	IN	coniothyrium pirinum
NA	NA	NA	NA	NA	IN	coniothyrium rosarum
NA	-7.7	-0.7	NA	NA	IN	coniothyrium wernsdorffiae
NA	NA	NA	NA	NA	IN	corticium gramineum
NA	NA	NA	NA	NA	IN	corynespora cassiicola
NA	NA	NA	NA	NA	IN	cronartium ribicola
NA	NA	NA	NA	NA	IN	crustodontia chrysocreas
NA	NA	NA	NA	NA	IN	cryphonectria parasitica
NA	NA	NA	NA	NA	IN	cryptosporiopsis corticola
NA	NA	NA	NA	NA	IN	cumminsiella mirabilissima
NA	NA	NA	NA	NA	IN	curvularia capsici
NA	NA	NA	NA	NA	IN	curvularia kusanoi
2.5	2	2	-0.5	-0.0040404	IN	curvularia nodulosa
NA	NA	NA	NA	NA	IN	curvularia ovoidea
NA	NA	NA	NA	NA	IN	curvularia senegalensis
NA	NA	NA	NA	NA	IN	curvularia tomato
NA	NA	NA	NA	NA	IN	curvularia trifolii
NA	NA	NA	NA	NA	IN	cytospora chrysosperma
NA	NA	NA	NA	NA	IN	cytospora japonica
NA	NA	NA	NA	NA	IN	cytospora leucostoma
NA	NA	NA	NA	NA	IN	cytospora mali
NA	NA	NA	NA	NA	IN	cytospora nivea
NA	NA	NA	NA	NA	IN	dactylaria parasitans
NA	NA	NA	NA	NA	IN	daedalea ambigua
NA	NA	NA	NA	NA	IN	daedalea quercina
NA	NA	NA	NA	NA	IN	daedaleopsis styracina
NA	-3.125	NA	NA	NA	IN	diaporthe citri
NA	NA	NA	NA	NA	IN	diaporthe destruens
NA	NA	NA	NA	NA	IN	diaporthe fukushii
NA	NA	NA	NA	NA	IN	dichostereum effuscatum
NA	NA	NA	NA	NA	IN	dichostereum induratum
NA	NA	NA	NA	NA	IN	dichotomophthoropsis nymphaearum
NA	NA	NA	NA	NA	IN	dictyuchus sterilis
NA	NA	NA	NA	NA	IN	didymella applanata
NA	NA	NA	NA	NA	IN	didymella curtisii
NA	NA	NA	NA	NA	IN	didymella lycopersici
NA	NA	NA	NA	NA	IN	didymella pinodella
NA	NA	NA	NA	NA	IN	didymella pinodes
NA	NA	NA	NA	NA	IN	didymella pisi
NA	NA	NA	NA	NA	IN	dilophospora alopecuri
NA	NA	NA	NA	NA	IN	diplocarpon earlianum
NA	NA	NA	NA	NA	IN	dipodascus geotrichum
NA	NA	NA	NA	NA	IN	dissophora nadsonii
NA	NA	NA	NA	NA	IN	dothiora sphaeroides
NA	NA	NA	NA	NA	IN	dothiorella sarmentorum
NA	NA	NA	NA	NA	IN	drechslera ocella
NA	NA	NA	NA	NA	IN	drechslera poae
NA	NA	NA	NA	NA	IN	drechslera yamadae
NA	NA	NA	NA	NA	IN	drepanopeziza ribis
NA	NA	NA	NA	NA	IN	duosporium yamadanum
NA	NA	NA	NA	NA	IN	earliella scabrosa
NA	NA	NA	NA	NA	IN	eballistra oryzae
NA	NA	NA	NA	NA	IN	elsinoe canavaliae
NA	-3.5	NA	NA	NA	IN	elsinoe fawcettii
NA	NA	NA	NA	NA	IN	elsinoe ledi
NA	NA	NA	NA	NA	IN	elsinoe violae
NA	NA	NA	NA	NA	IN	endothia fluens
NA	NA	NA	NA	NA	IN	endothia radicalis
NA	NA	NA	NA	NA	IN	endothiella singularis
NA	NA	NA	NA	NA	IN	entyloma calendulae
NA	NA	NA	NA	NA	IN	entyloma serotinum
NA	NA	NA	NA	NA	IN	epichloe typhina
NA	NA	NA	NA	NA	IN	epicoccum sorghinum
NA	NA	NA	NA	NA	IN	eremothecium coryli
NA	NA	NA	NA	NA	IN	erysiphe alphitoides
NA	NA	NA	NA	NA	IN	erysiphe necator
NA	NA	NA	NA	NA	IN	erysiphe pisi
NA	NA	NA	NA	NA	IN	erysiphe polygoni
NA	NA	NA	NA	NA	IN	exserohilum monoceras
NA	NA	NA	NA	NA	IN	exserohilum turcicum
NA	NA	NA	NA	NA	IN	fibroporia vaillantii
NA	NA	NA	NA	NA	IN	flammulina velutipes
NA	NA	NA	NA	NA	IN	fomes fasciatus
NA	NA	NA	NA	NA	IN	fomes fomentarius
NA	NA	NA	NA	NA	IN	fomitiporia robusta
NA	NA	NA	NA	NA	IN	fomitopsis officinalis
NA	NA	NA	NA	NA	IN	fomitopsis pinicola
-0.2625	0.85	-4.15	-3.8875	0.178272	IN	fulvia fulva
NA	NA	NA	NA	NA	IN	fusarium acuminatum
NA	NA	NA	NA	NA	IN	fusarium alluviale
NA	NA	NA	NA	NA	IN	fusarium anguioides
NA	NA	NA	NA	NA	IN	fusarium annuum
NA	NA	NA	NA	NA	IN	fusarium anthophilum
NA	NA	NA	NA	NA	IN	fusarium arthrosporioides
NA	-11.1667	NA	NA	NA	IN	fusarium avenaceum
NA	0	NA	NA	NA	IN	fusarium caeruleum
NA	NA	NA	NA	NA	IN	fusarium callistephi
NA	NA	NA	NA	NA	IN	fusarium camptoceras
NA	NA	NA	NA	NA	IN	fusarium chlamydosporum
NA	NA	NA	NA	NA	IN	fusarium citrulli
NA	NA	NA	NA	NA	IN	fusarium commutatum
NA	NA	NA	NA	NA	IN	fusarium cromyophthoron
NA	NA	NA	NA	NA	IN	fusarium culmorum
NA	NA	NA	NA	NA	IN	fusarium diversisporum
NA	NA	NA	NA	NA	IN	fusarium ensiforme
NA	NA	NA	NA	NA	IN	fusarium equiseti
NA	NA	NA	NA	NA	IN	fusarium filiferum
NA	NA	NA	NA	NA	IN	fusarium flocciferum
7.57955	3.82018	-13.5	-21.0795	NA	IN	fusarium fujikuroi
NA	NA	NA	NA	NA	IN	fusarium gemmiperda
NA	NA	NA	NA	NA	IN	fusarium gibbosum
5.34524	-5.97091	-2.61364	-7.95887	-0.253664	IN	fusarium graminearum
NA	NA	NA	NA	NA	IN	fusarium graminum
NA	NA	NA	NA	NA	IN	fusarium hyperoxysporum
NA	NA	NA	NA	NA	IN	fusarium incarnatum
NA	NA	NA	NA	NA	IN	fusarium lateritium
NA	NA	NA	NA	NA	IN	fusarium lolii
NA	NA	NA	NA	NA	IN	fusarium longipes
NA	NA	NA	NA	NA	IN	fusarium luteum
NA	NA	NA	NA	NA	IN	fusarium macroceras
NA	NA	NA	NA	NA	IN	fusarium neoceras
8.45135	0.330691	-2.73542	-11.1868	-0.0258834	IN	fusarium oxysporum
NA	NA	NA	NA	NA	IN	fusarium pallidoroseum
NA	NA	NA	NA	NA	IN	fusarium poae
NA	NA	NA	NA	NA	IN	fusarium polymorphum
NA	NA	NA	NA	NA	IN	fusarium redolens
-10.3333	-11.375	-6.75	3.58333	-0.105367	IN	fusarium roseum
NA	NA	NA	NA	NA	IN	fusarium rubrum
NA	NA	NA	NA	NA	IN	fusarium sporotrichioides
NA	NA	NA	NA	NA	IN	fusarium sulphureum
NA	-14.75	NA	NA	NA	IN	fusarium trichothecioides
NA	0	NA	NA	NA	IN	fusarium tricinctum
NA	NA	NA	NA	NA	IN	fusarium verticillioides
NA	NA	NA	NA	NA	IN	fusicladium pyrorum
NA	NA	NA	NA	NA	IN	fusicoccum putrefaciens
NA	NA	NA	NA	NA	IN	fusicolla aquaeductuum
9.6875	-5.27857	-4.5	-14.1875	-0.363174	IN	gaeumannomyces graminis
NA	NA	NA	NA	NA	IN	ganoderma applanatum
NA	NA	NA	NA	NA	IN	ganoderma lucidum
NA	NA	NA	NA	NA	IN	gibellulopsis serrae
2.41667	-3.5	-3.7	-6.11667	-0.0463022	IN	globisporangium debaryanum
NA	NA	NA	NA	NA	IN	globisporangium nagaii
NA	NA	NA	NA	NA	IN	globisporangium spinosum
NA	NA	NA	NA	NA	IN	globisporangium splendens
-1.25	-13.425	-7.31	-6.06	-0.25048	IN	globisporangium ultimum
NA	NA	NA	NA	NA	IN	gloeodes pomigena
NA	NA	NA	NA	NA	IN	gloeophyllum abietinum
NA	NA	NA	NA	NA	IN	gloeophyllum protractum
NA	NA	NA	NA	NA	IN	gloeophyllum sepiarium
NA	NA	NA	NA	NA	IN	gloeophyllum striatum
NA	NA	NA	NA	NA	IN	gloeophyllum subferrugineum
NA	NA	NA	NA	NA	IN	gloeophyllum trabeum
NA	NA	NA	NA	NA	IN	gloeosporium aracearum
NA	NA	NA	NA	NA	IN	gloeosporium euonymicola
NA	NA	NA	NA	NA	IN	gloeosporium foliicolum
NA	NA	NA	NA	NA	IN	gloeosporium kawakamii
NA	NA	NA	NA	NA	IN	gloeosporium laeticolor
NA	NA	NA	NA	NA	IN	gloeosporium orbiculare
NA	NA	NA	NA	NA	IN	gloeosporium venetum
NA	NA	NA	NA	NA	IN	glomerella cinnamomi
NA	NA	NA	NA	NA	IN	glomerella miyabeana
NA	NA	NA	NA	NA	IN	glomerella mume
NA	NA	NA	NA	NA	IN	gnomonia dispora
NA	NA	NA	NA	NA	IN	gnomonia pecanae
NA	NA	NA	NA	NA	IN	godronia cassandrae
NA	NA	NA	NA	NA	IN	gonapodya prolifera
NA	NA	NA	NA	NA	IN	granulodiplodia megalospora
NA	NA	NA	NA	NA	IN	gymnascella confluens
NA	NA	NA	NA	NA	IN	gymnosporangium asiaticum
NA	NA	NA	NA	NA	IN	gymnosporangium clavipes
NA	NA	NA	NA	NA	IN	gymnosporangium globosum
NA	NA	NA	NA	NA	IN	gymnosporangium juniperi-virginianae
NA	NA	NA	NA	NA	IN	gymnosporangium yamadae
NA	NA	NA	NA	NA	IN	helicobasidium purpureum
NA	NA	NA	NA	NA	IN	helicoma muelleri
NA	NA	NA	NA	NA	IN	helicomyces scandens
NA	NA	NA	NA	NA	IN	helicosporium gracile
NA	NA	NA	NA	NA	IN	helminthosporium gibberosporum
NA	NA	NA	NA	NA	IN	helminthosporium hispaniolae
NA	0	NA	NA	NA	IN	helminthosporium papulosum
NA	NA	NA	NA	NA	IN	helminthosporium solani
NA	NA	NA	NA	NA	IN	hendersonia herpotricha
NA	NA	NA	NA	NA	IN	herpotrichia nigra
NA	NA	NA	NA	NA	IN	heterobasidion annosum
NA	NA	NA	NA	NA	IN	heteropatella antirrhini
NA	NA	NA	NA	NA	IN	heteropatella dianthi
NA	NA	NA	NA	NA	IN	heterophoma poolensis
-4.09667	NA	NA	NA	NA	IN	hydropisphaera arenula
NA	NA	NA	NA	NA	IN	hymenula cerealis
2	-6.25	NA	NA	NA	IN	hypomyces perniciosus
NA	NA	NA	NA	NA	IN	ilyonectria mors-panacis
NA	NA	NA	NA	NA	IN	ilyonectria robusta
NA	NA	NA	NA	NA	IN	inonotus mikadoi
NA	NA	NA	NA	NA	IN	inonotus patouillardii
NA	NA	NA	NA	NA	IN	inonotus tabacinus
NA	NA	NA	NA	NA	IN	irpex consors
7	0	-4	-11	0.0747126	IN	isaria clonostachoides
NA	NA	NA	NA	NA	IN	isoachlya paradoxa
NA	0	NA	NA	NA	IN	kabatiella caulivora
NA	NA	NA	NA	NA	IN	kellermania cercosperma
NA	NA	NA	NA	NA	IN	kuehneola uredinis
NA	NA	NA	NA	NA	IN	lachnellula willkommii
NA	NA	NA	NA	NA	IN	laetiporus sulphureus
NA	NA	NA	NA	NA	IN	lambertella tubulosa
NA	NA	NA	NA	NA	IN	lasiodiplodia theobromae
NA	NA	NA	NA	NA	IN	laurilia sulcata
NA	NA	NA	NA	NA	IN	laxitextum bicolor
NA	NA	NA	NA	NA	IN	leiotrametes menziesii
NA	NA	NA	NA	NA	IN	lentinus tigrinus
NA	NA	NA	NA	NA	IN	lenzites betulina
NA	NA	NA	NA	NA	IN	lenzites betulinus
NA	NA	NA	NA	NA	IN	lenzites tigrinus
NA	NA	NA	NA	NA	IN	lenzites yoshinagae
NA	NA	NA	NA	NA	IN	leptosphaeria avenaria
NA	NA	NA	NA	NA	IN	leptosphaeria maculans
NA	NA	NA	NA	NA	IN	leptosphaerulina trifolii
NA	NA	NA	NA	NA	IN	leptotrochila medicaginis
10.775	3.66667	-4	-14.775	0.175001	IN	macrophomina phaseolina
NA	NA	NA	NA	NA	IN	marssonina graminicola
NA	NA	NA	NA	NA	IN	melampsora laricis-caprearum
NA	NA	NA	NA	NA	IN	melampsora lini
NA	NA	NA	NA	NA	IN	melampsora populnea
NA	NA	NA	NA	NA	IN	melogramma gyrosum
NA	NA	NA	NA	NA	IN	meruliporia incrassata
NA	NA	NA	NA	NA	IN	microascus brevicaulis
NA	-18.8333	-13.1667	NA	NA	IN	microdochium nivale
NA	NA	2	NA	NA	IN	microdochium panattonianum
NA	NA	NA	NA	NA	IN	monascus ruber
NA	NA	NA	NA	NA	IN	monilinia fructicola
2.83333	NA	3.5	0.666667	NA	IN	monilinia fructigena
NA	NA	NA	NA	NA	IN	monilinia laxa
NA	NA	NA	NA	NA	IN	monilochaetes infuscans
NA	NA	NA	NA	NA	IN	mucor racemosus
NA	NA	NA	NA	NA	IN	mycosphaerella brassicicola
NA	NA	NA	NA	NA	IN	mycosphaerella caryigena
NA	NA	NA	NA	NA	IN	mycosphaerella cerasella
NA	NA	NA	NA	NA	IN	mycosphaerella iridis
NA	NA	NA	NA	NA	IN	mycosphaerella linicola
NA	NA	NA	NA	NA	IN	mycosphaerella musicola
NA	NA	NA	NA	NA	IN	mycosphaerella pomi
NA	NA	NA	NA	NA	IN	mycosphaerella rabiei
NA	NA	NA	NA	NA	IN	mycosphaerella rubi
NA	NA	NA	NA	NA	IN	mycosphaerella tassiana
NA	NA	NA	NA	NA	IN	nakataea oryzae
NA	NA	NA	NA	NA	IN	nectria cinnabarina
NA	NA	NA	NA	NA	IN	nectria pseudotrichia
NA	NA	NA	NA	NA	IN	nematogonum ferrugineum
NA	NA	NA	NA	NA	IN	neoantrodia serialis
NA	NA	NA	NA	NA	IN	neocamarosporium calvescens
NA	NA	NA	NA	NA	IN	neocosmospora phaseoli
NA	NA	NA	NA	NA	IN	neocosmospora pisi
NA	-8.25	-7.15541	NA	NA	IN	neocosmospora solani
NA	NA	NA	NA	NA	IN	neocosmospora theobromae
NA	NA	NA	NA	NA	IN	neofabraea malicorticis
NA	NA	NA	NA	NA	IN	neofabraea perennans
NA	NA	NA	NA	NA	IN	neofabraea vagabunda
NA	NA	NA	NA	NA	IN	neofusicoccum ribis
NA	NA	NA	NA	NA	IN	neolentinus lepideus
NA	NA	NA	NA	NA	IN	neonectria ditissima
NA	NA	NA	NA	NA	IN	neoscytalidium dimidiatum
NA	NA	NA	NA	NA	IN	neurospora sitophila
NA	NA	NA	NA	NA	IN	nigrospora canescens
NA	NA	NA	NA	NA	IN	nigrospora musae
0.88	NA	NA	NA	NA	IN	nigrospora oryzae
NA	NA	NA	NA	NA	IN	oculimacula yallundae
NA	NA	NA	NA	NA	IN	olpidiaster brassicae
NA	NA	NA	NA	NA	IN	onnia orientalis
NA	NA	NA	NA	NA	IN	ophiosphaerella herpotricha
NA	NA	NA	NA	NA	IN	ophiostoma ulmi
NA	NA	NA	NA	NA	IN	panus rudis
NA	NA	NA	NA	NA	IN	paraconiothyrium fuckelii
NA	NA	NA	NA	NA	IN	parastagonospora nodorum
NA	-5	NA	NA	NA	IN	passalora cajani
NA	NA	NA	NA	NA	IN	passalora dissiliens
NA	NA	NA	NA	NA	IN	passalora koepkei
NA	NA	NA	NA	NA	IN	penicillium aurantiogriseum
NA	NA	NA	NA	NA	IN	penicillium chrysogenum
NA	NA	NA	NA	NA	IN	penicillium commune
NA	NA	NA	NA	NA	IN	penicillium digitatum
NA	NA	NA	NA	NA	IN	penicillium expansum
NA	NA	NA	NA	NA	IN	penicillium fructigenum
NA	-12.75	-20	NA	NA	IN	penicillium gladioli
NA	NA	NA	NA	NA	IN	penicillium glaucum
NA	NA	NA	NA	NA	IN	penicillium italicum
NA	NA	NA	NA	NA	IN	penicillium lehmanii
NA	NA	NA	NA	NA	IN	penicillium oxalicum
NA	NA	NA	NA	NA	IN	perenniporia fraxinea
NA	NA	NA	NA	NA	IN	peronosclerospora philippinensis
NA	NA	NA	NA	NA	IN	peronosclerospora sorghi
NA	NA	NA	NA	NA	IN	peronospora arborescens
NA	NA	NA	NA	NA	IN	peronospora destructor
NA	NA	NA	NA	NA	IN	peronospora farinosa
NA	NA	NA	NA	NA	IN	peronospora hyoscyami
NA	NA	NA	NA	NA	IN	peronospora parasitica
NA	NA	NA	NA	NA	IN	peronospora trifoliorum
NA	NA	NA	NA	NA	IN	peronospora viciae
NA	NA	NA	NA	NA	IN	pesotum piceae
NA	NA	NA	NA	NA	IN	pestalotia diospyri
NA	NA	NA	NA	NA	IN	peyronellaea obtusa
NA	NA	NA	NA	NA	IN	phacidiopycnis tuberivora
NA	NA	NA	NA	NA	IN	phaeolus schweinitzii
NA	NA	NA	NA	NA	IN	phaeosphaeria herpotrichoides
NA	NA	NA	NA	NA	IN	phellinus everhartii
NA	NA	NA	NA	NA	IN	phellinus gilvus
NA	NA	NA	NA	NA	IN	phellinus igniarius
NA	NA	NA	NA	NA	IN	phellinus pini
NA	NA	NA	NA	NA	IN	phellinus rimosus
NA	NA	NA	NA	NA	IN	phellopilus nigrolimitatus
NA	NA	NA	NA	NA	IN	phialophora cinerescens
NA	NA	NA	NA	NA	IN	phlebia radiata
NA	NA	NA	NA	NA	IN	phlebia tremellosa
NA	NA	NA	NA	NA	IN	phlebiopsis gigantea
NA	NA	NA	NA	NA	IN	pholiota adiposa
NA	NA	NA	NA	NA	IN	phoma eriobotryae
NA	NA	NA	NA	NA	IN	phoma panacicola
NA	NA	NA	NA	NA	IN	phomopsis kalmiae
NA	NA	NA	NA	NA	IN	phomopsis phaseoli
NA	NA	NA	NA	NA	IN	phomopsis vaccinii
NA	NA	NA	NA	NA	IN	phycomyces nitens
NA	NA	NA	NA	NA	IN	phyllactinia guttata
NA	NA	NA	NA	NA	IN	phyllosticta ampelicida
NA	NA	NA	NA	NA	IN	phyllosticta citricarpa
NA	NA	NA	NA	NA	IN	phyllosticta nicotianae
NA	NA	NA	NA	NA	IN	phyllosticta solitaria
NA	NA	NA	NA	NA	IN	phyllostictina vaccinii
NA	NA	NA	NA	NA	IN	physoderma maydis
NA	NA	NA	NA	NA	IN	phytophthora boehmeriae
2.40357	-3.82184	-3.17391	-5.57748	-0.103471	IN	phytophthora cactorum
NA	NA	NA	NA	NA	IN	phytophthora cambivora
NA	NA	NA	NA	NA	IN	phytophthora capsici
NA	NA	NA	NA	NA	IN	phytophthora cinnamomi
NA	NA	NA	NA	NA	IN	phytophthora citricola
NA	NA	NA	NA	NA	IN	phytophthora citrophthora
NA	NA	NA	NA	NA	IN	phytophthora colocasiae
NA	NA	NA	NA	NA	IN	phytophthora cryptogea
NA	NA	NA	NA	NA	IN	phytophthora cyperi-rotundati
NA	NA	NA	NA	NA	IN	phytophthora drechsleri
NA	NA	NA	NA	NA	IN	phytophthora erythroseptica
NA	NA	NA	NA	NA	IN	phytophthora fagopyri
NA	NA	NA	NA	NA	IN	phytophthora hibernalis
-2.045	-0.51875	4.96667	7.01167	-0.0940824	IN	phytophthora infestans
8	NA	NA	NA	NA	IN	phytophthora japonica
NA	NA	NA	NA	NA	IN	phytophthora meadii
NA	NA	3.25	NA	NA	IN	phytophthora megasperma
NA	NA	NA	NA	NA	IN	phytophthora mexicana
12.3305	-2.67108	-3.05495	-15.3854	-0.211325	IN	phytophthora nicotianae
NA	NA	NA	NA	NA	IN	phytophthora palmivora
NA	NA	NA	NA	NA	IN	phytophthora pini
NA	NA	NA	NA	NA	IN	phytophthora porri
NA	NA	NA	NA	NA	IN	phytophthora richardiae
NA	NA	NA	NA	NA	IN	phytophthora syringae
NA	NA	NA	NA	NA	IN	phytopythium vexans
NA	NA	NA	NA	NA	IN	plasmopara viticola
NA	NA	NA	NA	NA	IN	pleiochaeta setosa
NA	NA	NA	NA	NA	IN	plenodomus fuscomaculans
NA	-6.5	-15	NA	NA	IN	plenodomus meliloti
NA	NA	NA	NA	NA	IN	plenodomus tracheiphilus
NA	NA	NA	NA	NA	IN	pleospora bjoerlingii
6.65	-1.4	-3.9	-10.55	-0.0176287	IN	pleospora lycopersici
NA	NA	NA	NA	NA	IN	pleurotus dryinus
NA	NA	NA	NA	NA	IN	pleurotus ostreatus
NA	NA	NA	NA	NA	IN	plurivorosphaerella nawae
NA	NA	NA	NA	NA	IN	podosphaera leucotricha
NA	NA	NA	NA	NA	IN	podosphaera pannosa
NA	NA	NA	NA	NA	IN	polyscytalum pustulans
NA	NA	NA	NA	NA	IN	porostereum spadiceum
NA	NA	NA	NA	NA	IN	proxipyricularia zingiberis
NA	NA	NA	NA	NA	IN	pseudoperonospora cubensis
NA	NA	NA	NA	NA	IN	pseudopestalotiopsis theae
NA	NA	NA	NA	NA	IN	pseudopeziza trifolii
NA	NA	NA	NA	NA	IN	puccinia antirrhini
NA	NA	NA	NA	NA	IN	puccinia chrysanthemi
NA	NA	NA	NA	NA	IN	puccinia coronata
NA	NA	NA	NA	NA	IN	puccinia coronifera
NA	NA	NA	NA	NA	IN	puccinia graminis
NA	NA	NA	NA	NA	IN	puccinia helianthi
NA	NA	NA	NA	NA	IN	puccinia hieracii
NA	NA	NA	NA	NA	IN	puccinia hordei
NA	NA	NA	NA	NA	IN	puccinia malvacearum
NA	NA	NA	NA	NA	IN	puccinia menthae
NA	NA	NA	NA	NA	IN	puccinia recondita
NA	NA	NA	NA	NA	IN	puccinia sorghi
NA	NA	NA	NA	NA	IN	puccinia striiformis
NA	NA	NA	NA	NA	IN	puccinia suaveolens
NA	NA	NA	NA	NA	IN	pumilus medullae
NA	NA	NA	NA	NA	IN	punctularia strigosozonata
NA	NA	NA	NA	NA	IN	pycnoporus sanguineus
NA	NA	NA	NA	NA	IN	pyrenopeziza brassicae
NA	NA	NA	NA	NA	IN	pyrenophora avenae
NA	NA	NA	NA	NA	IN	pyrenophora catenaria
NA	NA	NA	NA	NA	IN	pyrenophora chaetomioides
NA	-9.125	-10.3333	NA	NA	IN	pyrenophora graminea
NA	NA	NA	NA	NA	IN	pyrenophora nisikadoi
NA	-0.75	NA	NA	NA	IN	pyrenophora teres
NA	NA	NA	NA	NA	IN	pyrenophora tritici-repentis
NA	NA	NA	NA	NA	IN	pyricularia grisea
NA	-1.66667	-3.75714	NA	NA	IN	pyricularia oryzae
NA	NA	NA	NA	NA	IN	pyricularia setariae
7.25	0.375	NA	NA	NA	IN	pythium aphanidermatum
7	-16.75	-3	-10	-0.616987	IN	pythium arrhenomanes
NA	NA	NA	NA	NA	IN	pythium butleri
NA	NA	NA	NA	NA	IN	pythium diclinum
NA	NA	NA	NA	NA	IN	pythium echinocarpum
NA	NA	NA	NA	NA	IN	pythium epigynum
NA	NA	NA	NA	NA	IN	pythium monospermum
NA	NA	NA	NA	NA	IN	pythium oryzae
NA	NA	NA	NA	NA	IN	pythium scleroteichum
NA	NA	NA	NA	NA	IN	pythium tenue
NA	NA	NA	NA	NA	IN	ramularia betae
NA	NA	NA	NA	NA	IN	ramularia grevilleana
NA	NA	NA	NA	NA	IN	ramularia panacicola
NA	-2.5	NA	NA	NA	IN	rectifusarium ventricosum
NA	NA	NA	NA	NA	IN	remotididymella destructiva
-5	0	5	10	-0.0416667	IN	rhabdocline laricis
NA	NA	NA	NA	NA	IN	rhipidium interruptum
NA	-4	NA	NA	NA	IN	rhizoctonia oryzae-sativae
12.737	0.812299	-2.58	-15.317	-0.177188	IN	rhizoctonia solani
NA	NA	NA	NA	NA	IN	rhizomucor pusillus
NA	NA	NA	NA	NA	IN	rhizopus acidus
NA	-2.4	NA	NA	NA	IN	rhizopus arrhizus
NA	NA	NA	NA	NA	IN	rhizopus candidus
NA	NA	NA	NA	NA	IN	rhizopus lyococcus
NA	NA	NA	NA	NA	IN	rhizopus microsporus
NA	NA	NA	NA	NA	IN	rhizopus microsporus var. rhizopodiformis
NA	NA	NA	NA	NA	IN	rhizopus niveus
-0.00777778	-6.00167	-5.15793	-5.15015	-0.106883	IN	rhizopus stolonifer
NA	NA	NA	NA	NA	IN	rhodofomes cajanderi
NA	NA	NA	NA	NA	IN	rhodofomes roseus
NA	NA	NA	NA	NA	IN	rhodofomitopsis feei
NA	NA	NA	NA	NA	IN	rigidoporus ulmarius
NA	NA	NA	NA	NA	IN	saccharicola taiwanensis
NA	NA	NA	NA	NA	IN	saccharomycopsis fibuligera
NA	NA	NA	NA	NA	IN	saprolegnia glomerata
NA	NA	NA	NA	NA	IN	saprolegnia mixta
NA	NA	NA	NA	NA	IN	sarcodontia pachyodon
NA	NA	NA	NA	NA	IN	sarocladium strictum
NA	NA	NA	NA	NA	IN	schizophyllum commune
NA	NA	NA	NA	NA	IN	sclerospora graminicola
NA	NA	NA	NA	NA	IN	sclerotinia minor
NA	NA	NA	NA	NA	IN	sclerotinia miyabeana
NA	NA	NA	NA	NA	IN	sclerotinia nicotianae
NA	NA	NA	NA	NA	IN	sclerotinia ricini
-2.33333	-4	-3.83333	-1.5	-0.0186642	IN	sclerotinia sclerotiorum
NA	NA	NA	NA	NA	IN	sclerotium delphinii
NA	NA	NA	NA	NA	IN	sclerotium perniciosum
NA	NA	NA	NA	NA	IN	septoria apiicola
NA	NA	NA	NA	NA	IN	septoria callistephi
NA	NA	NA	NA	NA	IN	septoria cannabis
NA	NA	NA	NA	NA	IN	septoria chrysanthemella
NA	NA	NA	NA	NA	IN	septoria lilii
NA	NA	NA	NA	NA	IN	septoria lycopersici
NA	NA	NA	NA	NA	IN	septoria menthae
NA	NA	NA	NA	NA	IN	septoria obesa
NA	NA	NA	NA	NA	IN	serpula himantioides
NA	NA	NA	NA	NA	IN	serpula lacrymans
NA	NA	NA	NA	NA	IN	setophoma terrestris
NA	NA	NA	NA	NA	IN	sorosporium paspali
NA	NA	NA	NA	NA	IN	sphaceloma mattiroloanum
NA	NA	NA	NA	NA	IN	sphaceloma symphoricarpi
NA	NA	NA	NA	NA	IN	sphaeropsis tumefaciens
NA	NA	NA	NA	NA	IN	sphaerulina azaleae
NA	NA	NA	NA	NA	IN	sphaerulina myriadea
NA	NA	NA	NA	NA	IN	sphaerulina oryzina
NA	NA	NA	NA	NA	IN	sporisorium cruentum
NA	NA	NA	NA	NA	IN	sporisorium destruens
NA	-5	2.25	NA	NA	IN	sporisorium reilianum
NA	NA	NA	NA	NA	IN	sporisorium sorghi
NA	NA	NA	NA	NA	IN	sporonema oxycocci
NA	NA	NA	NA	NA	IN	steccherinum ochraceum
NA	NA	NA	NA	NA	IN	stemphylium congestum
NA	NA	NA	NA	NA	IN	stemphylium cucurbitacearum
NA	NA	NA	NA	NA	IN	stemphylium solani
NA	NA	NA	NA	NA	IN	stemphylium vesicarium
NA	NA	NA	NA	NA	IN	stenocarpella macrospora
4.14	-3.5	NA	NA	NA	IN	stenocarpella maydis
NA	NA	NA	NA	NA	IN	stereum gausapatum
NA	NA	NA	NA	NA	IN	stereum hirsutum
NA	NA	NA	NA	NA	IN	stereum necator
NA	NA	NA	NA	NA	IN	stereum ostrea
NA	NA	NA	NA	NA	IN	stereum rugosum
NA	NA	NA	NA	NA	IN	sterigmatocystis alborosea
NA	NA	NA	NA	NA	IN	sterigmatocystis basidiosepta
NA	NA	NA	NA	NA	IN	stigmina carpophila
NA	NA	NA	NA	NA	IN	strionemadiplodia frumenti
NA	-7	-5	NA	NA	IN	stromatinia cepivora
NA	NA	NA	NA	NA	IN	stromatinia gladioli
NA	NA	NA	NA	NA	IN	subplenodomus apiicola
NA	NA	NA	NA	NA	IN	sultanimyces vitiphyllus
NA	NA	NA	NA	NA	IN	synchytrium endobioticum
NA	NA	NA	NA	NA	IN	synchytrium fulgens
NA	NA	NA	NA	NA	IN	syzygites megalocarpus
NA	NA	NA	NA	NA	IN	talaromyces purpureogenus
NA	NA	NA	NA	NA	IN	talaromyces ruber
[truncated: 1,426 more rows]

## Sheet: Fig. 3 Niche co-specialisation
final_name	process	max	min	opt	range	range05	skew	Host_diversity_unprocessed_phylogeny	Species_richness_unprocessed_phylogeny	Host_diversity_processed_phylogeny	Species_richness_processed_phylogeny
acanthohelicospora aurea	GC	NA	NA	21.5	NA	NA	NA	NA	NA	NA	NA
acrostalagmus luteoalbus	GC	NA	NA	21	NA	NA	NA	NA	NA	NA	NA
albonectria rigidiuscula	GC	37.5	5	NA	32.5	NA	NA	1376.94	12	1376.94	12
albugo candida	SG	22.5	0.5	10	22	16.1185	0.431818	779.012	36	1027.7	47
albugo ipomoeae-panduratae	SG	25	8.2	NA	16.8	NA	NA	0	1	0	1
alternaria alternata	DD	35	15.6	26.7	19.4	12.859	0.572165	5520.62	103	14333.1	1142
alternaria alternata	GC	40	-2	26	42	24.248	0.666667	5520.62	103	14333.1	1142
alternaria brassicae	DD	35.35	2.93333	28.5	32.4167	13.561	0.788689	1801.16	38	3066.08	511
alternaria brassicae	GC	35.5	6	21.5	29.5	20.459	0.525424	1801.16	38	3066.08	511
alternaria brassicae	IN	35.35	4.4	28.5	30.95	13.4185	0.778675	1801.16	38	3066.08	511
alternaria brassicae	SG	39	1.75	27	37.25	21.0495	0.677852	1801.16	38	3066.08	511
alternaria brassicicola	GC	40	-2	26	42	24.248	0.666667	1226.16	34	2720.75	539
alternaria citri	DD	NA	2.5	28.5	NA	NA	NA	298.167	8	312.336	17
alternaria citri	GC	NA	NA	25	NA	NA	NA	298.167	8	312.336	17
alternaria citri	IN	NA	2.5	28.5	NA	NA	NA	298.167	8	312.336	17
alternaria cucumerina	GC	45	3	30	42	25.279	0.642857	NA	NA	NA	NA
alternaria dauci	SG	NA	NA	23.05	NA	NA	NA	1013.85	14	1199.77	28
alternaria gaisen	DD	36	10	28	26	14.263	0.692308	0	1	0	1
alternaria gaisen	GC	39	10	26.4375	29	19.3345	0.56681	0	1	0	1
alternaria gaisen	IN	33	17	28	16	8.8665	0.6875	0	1	0	1
alternaria gaisen	SG	40	NA	26.25	NA	NA	NA	0	1	0	1
alternaria grossulariae	GC	NA	NA	27.5	NA	NA	NA	NA	NA	NA	NA
alternaria humicola var. gossypii	GC	37	1.5	20	35.5	24.707	0.521127	NA	NA	NA	NA
alternaria longipes	DD	27	16.5	25.75	10.5	2.7215	0.880952	301.16	3	301.16	3
alternaria longipes	GC	34.5	NA	26.5	NA	NA	NA	301.16	3	301.16	3
alternaria longipes	IN	27	16.5	25.75	10.5	2.7215	0.880952	301.16	3	301.16	3
alternaria nelumbii	GC	NA	2	NA	NA	NA	NA	NA	NA	NA	NA
alternaria nelumbii	SP	18	8	NA	10	NA	NA	NA	NA	NA	NA
alternaria nobilis	GC	36.1	3.9	26.7	32.2	17.056	0.708075	NA	NA	NA	NA
alternaria oryzae	DD	NA	NA	23.5	NA	NA	NA	NA	NA	NA	NA
alternaria panax	GC	30	10	25	20	9.498	0.75	233.712	5	3097.65	175
alternaria papavericola	GC	36	NA	28	NA	NA	NA	NA	NA	NA	NA
alternaria peglionii	GC	40	-2	26	42	24.248	0.666667	NA	NA	NA	NA
alternaria porri	DD	34	6	27	28	13.2975	0.75	16.7472	4	442.965	58
alternaria porri	GC	34	6	27	28	13.2975	0.75	16.7472	4	442.965	58
alternaria porri	SG	36	9	25	27	17.47	0.592593	16.7472	4	442.965	58
alternaria radicina	DD	34	-0.6	28	34.6	12.358	0.82659	205.743	2	205.743	2
alternaria radicina	GC	36.15	-0.5	27.625	36.65	16.5	0.767394	205.743	2	205.743	2
alternaria radicina	IN	34	-0.6	28	34.6	12.358	0.82659	205.743	2	205.743	2
alternaria solani	DD	25	5	19.875	20	9.67	0.74375	403.169	6	405.767	8
alternaria solani	GC	37.9333	1.175	28.14	36.7583	18.2755	0.733575	403.169	6	405.767	8
alternaria solani	IN	25	5	19.875	20	9.67	0.74375	403.169	6	405.767	8
alternaria solani	SG	41	1.5	24	39.5	26.255	0.56962	403.169	6	405.767	8
alternaria sonchi	GC	25	NA	NA	NA	NA	NA	NA	NA	NA	NA
alternaria tomato	DD	NA	2.5	29.4	NA	NA	NA	0	1	0	1
alternaria tomato	GC	34.15	1.7	29.4	32.45	10.059	0.853621	0	1	0	1
ampelomyces quisqualis	IN	NA	NA	25	NA	NA	NA	NA	NA	NA	NA
ampelomyces quisqualis	SG	NA	NA	25	NA	NA	NA	NA	NA	NA	NA
amyloporia sinuosa	GC	42	NA	28	NA	NA	NA	NA	NA	NA	NA
annulohypoxylon annulatum	GC	35	10	27.5	25	13.4865	0.7	NA	NA	NA	NA
anthracocystis ehrenbergii	GC	37.5	11.5	32.5	26	10.098	0.807692	0	1	0	1
anthracocystis ehrenbergii	SG	39	11.5	30.5	27.5	15.131	0.690909	0	1	0	1
antrodia heteromorpha	GC	35	4	25	31	17.5325	0.677419	NA	NA	NA	NA
antrodia xantha	GC	34	NA	28	NA	NA	NA	NA	NA	NA	NA
aphanomyces euteiches	DD	30	10	22.5	20	12.379	0.625	140.312	8	150.716	13
aphanomyces euteiches	GC	37	10	24.5	27	18.538	0.537037	140.312	8	150.716	13
aphanomyces euteiches	IN	30	10	22.5	20	12.379	0.625	140.312	8	150.716	13
aphanomyces euteiches	SG	31.25	6.5	24	24.75	13.1405	0.707071	140.312	8	150.716	13
aphanomyces euteiches	SP	33.125	10	NA	23.125	NA	NA	140.312	8	150.716	13
aphanomyces raphani	GC	35	9	25	26	16.3195	0.615385	3.77994	2	3.77994	2
aphanomyces raphani	SG	33.75	11.5	22.5	22.25	15.7925	0.494382	3.77994	2	3.77994	2
apiognomonia veneta	GC	NA	NA	15.5	NA	NA	NA	539.925	9	877.476	41
apodachlya brachynema	SG	NA	NA	17	NA	NA	NA	NA	NA	NA	NA
armillaria mellea	GC	30	15	25	15	8.66	0.666667	6878.39	115	15167.5	1238
arthuriomyces peckianus	SG	30	0	12.5	30	22.087	0.416667	0	1	0	1
ascochyta boehmeriae	GC	32	5	25	27	13.1645	0.740741	NA	NA	NA	NA
ascochyta boehmeriae	SG	30	5	25	25	10.017	0.8	NA	NA	NA	NA
ascochyta corticola	GC	NA	NA	23.5	NA	NA	NA	NA	NA	NA	NA
ascochyta fagopyri	IN	37.8	7.2	NA	30.6	NA	NA	NA	NA	NA	NA
ascochyta gossypiicola	GC	35	6	28	29	13.4215	0.758621	238.331	2	403.546	24
aspergillus alliaceus	DD	40	18	36	22	8.167	0.818182	NA	NA	NA	NA
aspergillus alliaceus	FR	40	NA	36	NA	NA	NA	NA	NA	NA	NA
aspergillus alliaceus	GC	40	15	32	25	14.067	0.68	NA	NA	NA	NA
aspergillus alliaceus	IN	40	18	36	22	8.167	0.818182	NA	NA	NA	NA
aspergillus awamori	GC	40	12	32.5	28	13.974	0.732143	613.267	4	613.267	4
aspergillus carbonarius	GC	39.25	13.25	34.75	26	9.272	0.826923	NA	NA	NA	NA
aspergillus clavatus	GC	41	8	31	33	17.9225	0.69697	352.123	4	352.123	4
aspergillus conicus	GC	30	7	21	23	14.5715	0.608696	NA	NA	NA	NA
aspergillus elegans	GC	40	12	30	28	16.853	0.642857	NA	NA	NA	NA
aspergillus flavipes	GC	37.5	11	25.5	26.5	18.0245	0.54717	NA	NA	NA	NA
aspergillus flavus	GC	40	NA	33.75	NA	NA	NA	2457.18	42	2847.59	80
aspergillus fumigatus	GC	40	15.5	38.5	24.5	3.4585	0.938776	1489.27	15	1896.2	48
aspergillus glaucus	FR	37	15	28	22	14.264	0.590909	NA	NA	NA	NA
aspergillus glaucus	GC	34.5	8.5	26.375	26	14.408	0.6875	NA	NA	NA	NA
aspergillus japonicus	GC	40	12.5	32.5	27.5	13.8995	0.727273	NA	NA	NA	NA
aspergillus malignus	GC	40	14.5	36	25.5	8.38	0.843137	NA	NA	NA	NA
aspergillus neoniveus	GC	40	12.25	35	27.75	10.2265	0.81982	NA	NA	NA	NA
aspergillus nidulans	GC	40	14.5	37.5	25.5	5.5585	0.901961	856.677	7	856.677	7
aspergillus niger	DD	NA	18.5	31	NA	NA	NA	5644.16	104	7396.96	388
aspergillus niger	GC	42.625	11.5	34.2	31.125	15.6485	0.729317	5644.16	104	7396.96	388
aspergillus ochraceus	GC	40	12	30	28	16.853	0.642857	241.613	3	241.613	3
aspergillus terreus var. terreus	GC	40	12	35	28	10.2435	0.821429	NA	NA	NA	NA
aspergillus varians	GC	35	8	25	27	16.595	0.62963	NA	NA	NA	NA
aspergillus versicolor	GC	35	8	25	27	16.595	0.62963	0	1	0	1
aspergillus wentii	GC	37	8	33.5	29	7.6075	0.87931	NA	NA	NA	NA
asteroma caryae	GC	36	5	30	31	12.102	0.806452	NA	NA	NA	NA
athelia epiphylla	DD	NA	7.18333	22.1	NA	NA	NA	NA	NA	NA	NA
athelia epiphylla	FR	NA	NA	29	NA	NA	NA	NA	NA	NA	NA
athelia epiphylla	GC	37.6091	10.625	28.0091	26.9841	16.205	0.644235	NA	NA	NA	NA
athelia epiphylla	IN	NA	10.775	22.1	NA	NA	NA	NA	NA	NA	NA
athelia rolfsii	FR	33	16	30	17	6.16	0.823529	6816.58	113	13579.2	939
athelia rolfsii	GC	40.875	9	31	31.875	17.5645	0.690196	6816.58	113	13579.2	939
aureobasidium pullulans	SG	23	6	NA	17	NA	NA	1002.26	8	4974.6	106
berkeleyomyces basicola	DD	29.5833	15	20.4286	14.5833	10.825	0.372245	4984.6	100	15264.4	1463
berkeleyomyces basicola	GC	35.9	9.1	26.875	26.8	15.571	0.663246	4984.6	100	15264.4	1463
berkeleyomyces basicola	IN	29.5833	15	20.4286	14.5833	10.825	0.372245	4984.6	100	15264.4	1463
bipolaris coicis	GC	35	7.5	29	27.5	11.7925	0.781818	NA	NA	NA	NA
bipolaris leersiae	GC	35	7.5	26	27.5	15.696	0.672727	NA	NA	NA	NA
bipolaris maydis	GC	35	9.25	30.25	25.75	9.6715	0.815534	697.714	11	759.243	18
bipolaris maydis	IN	NA	NA	30	NA	NA	NA	697.714	11	759.243	18
bipolaris maydis	SG	43	5.5	29.45	37.5	22.7245	0.638667	697.714	11	759.243	18
bipolaris maydis	SP	32.7143	17	24.8846	15.7143	11.0975	0.501748	697.714	11	759.243	18
bipolaris oryzae	DD	36	16	26.6	20	13.817	0.53	42.2044	4	42.2044	4
bipolaris oryzae	GC	36.3333	9.22222	27.9375	27.1111	14.936	0.690318	42.2044	4	42.2044	4
bipolaris oryzae	IN	37.6	17	26.8571	20.6	14.7665	0.478502	42.2044	4	42.2044	4
bipolaris oryzae	SG	41	2	28	39	22.516	0.666667	42.2044	4	42.2044	4
bipolaris oryzae	SP	33.875	10	26.45	23.875	13.189	0.689005	42.2044	4	42.2044	4
bipolaris panici-miliacei	GC	35	7.5	29	27.5	11.7925	0.781818	NA	NA	NA	NA
bipolaris sacchari	DD	NA	NA	23.6	NA	NA	NA	793.673	7	1107.49	34
bipolaris sacchari	GC	36	NA	24.5	NA	NA	NA	793.673	7	1107.49	34
bipolaris sorokiniana	DD	35	8	30	27	10.1735	0.814815	1179.91	46	1311.57	59
bipolaris sorokiniana	FR	29	11.5	22.25	17.5	11.001	0.614286	1179.91	46	1311.57	59
bipolaris sorokiniana	GC	36	5.83333	26.6429	30.1667	16.6365	0.689818	1179.91	46	1311.57	59
bipolaris sorokiniana	IN	34.75	9	29	25.75	11.2395	0.776699	1179.91	46	1311.57	59
bipolaris sorokiniana	SG	39	6	27	33	20.071	0.636364	1179.91	46	1311.57	59
bipolaris stenospila	FR	31	19	25	12	8.4845	0.5	0	1	0	1
biscogniauxia marginata	GC	35	5	25	30	17.32	0.666667	NA	NA	NA	NA
bisifusarium dimerum	GC	37.5	5	21	32.5	23.0985	0.492308	NA	NA	NA	NA
bjerkandera adusta	GC	35	15	21.6667	20	14.844	0.333333	NA	NA	NA	NA
bjerkandera fumosa	GC	35	4	26.25	31	16.047	0.717742	NA	NA	NA	NA
blumeria graminis	SG	26	NA	16.8333	NA	NA	NA	24.3119	11	1651.12	1380
blumeria graminis	SP	NA	NA	18	NA	NA	NA	24.3119	11	1651.12	1380
blumeriella jaapii	GC	28	4	22	24	11.398	0.75	139.388	14	139.388	14
blumeriella jaapii	IN	28	9.5	20	18.5	12.324	0.567568	139.388	14	139.388	14
blumeriella jaapii	SP	28	4	14	24	17.669	0.416667	139.388	14	139.388	14
boeremia exigua	FR	35	18	22	17	12.2295	0.235294	8.89468	2	20.7832	5
boeremia exigua	GC	40	15	25	25	18.4815	0.4	8.89468	2	20.7832	5
botryobasidium vagum	DD	30.1765	9.77647	21.0684	20.4	13.79	0.553527	NA	NA	NA	NA
botryobasidium vagum	GC	34.0889	8.315	26	25.7739	14.323	0.68616	NA	NA	NA	NA
botryobasidium vagum	IN	30.1765	9.77647	21.0684	20.4	13.79	0.553527	NA	NA	NA	NA
botryobasidium vagum	SG	38	10	30	28	14.616	0.714286	NA	NA	NA	NA
botryosphaeria quercuum	GC	30	10	25	20	9.498	0.75	NA	NA	NA	NA
botryotinia squamosa	DD	23	4	16.5	19	11.146	0.657895	6.38102	4	442.965	58
botryotinia squamosa	GC	33	3	22.5	30	17.842	0.65	6.38102	4	442.965	58
botryotinia squamosa	IN	23	4	16.5	19	11.146	0.657895	6.38102	4	442.965	58
botryotinia squamosa	SG	27	6	23	21	8.0945	0.809524	6.38102	4	442.965	58
botryotinia squamosa	SP	20	3	16	17	7.7195	0.764706	6.38102	4	442.965	58
botrytis allii	DD	34.25	3.5	17.5	30.75	22.313	0.455285	NA	NA	NA	NA
botrytis allii	GC	33	3	22.5	30	17.842	0.65	NA	NA	NA	NA
botrytis allii	IN	34.25	3.5	17.5	30.75	22.313	0.455285	NA	NA	NA	NA
botrytis allii	SG	27	3	23	24	8.2965	0.833333	NA	NA	NA	NA
botrytis allii	SP	25	4	14.5	21	14.8485	0.5	NA	NA	NA	NA
botrytis arachidis	GC	NA	NA	22.5	NA	NA	NA	NA	NA	NA	NA
botrytis arachidis	IN	25	17	NA	8	NA	NA	NA	NA	NA	NA
botrytis cinerea	DD	27.7833	3.71429	20.7437	24.069	12.7655	0.707525	NA	NA	NA	NA
botrytis cinerea	FR	33.5	5.66667	22.4167	27.8333	17.7975	0.601796	NA	NA	NA	NA
botrytis cinerea	GC	31.3333	0.75	21.8333	30.5833	16.882	0.689373	NA	NA	NA	NA
botrytis cinerea	IN	25.6714	3.25	18.9389	22.4214	12.1035	0.699727	NA	NA	NA	NA
botrytis cinerea	SG	33.125	3.16	23	29.965	17.446	0.662106	NA	NA	NA	NA
botrytis elliptica	GC	35	NA	23.5	NA	NA	NA	NA	NA	NA	NA
botrytis elliptica	SG	35	NA	23.5	NA	NA	NA	NA	NA	NA	NA
botrytis fabae	GC	35	NA	22.2	NA	NA	NA	110.53	5	110.53	5
botrytis fabae	SG	35	NA	17.5	NA	NA	NA	110.53	5	110.53	5
botrytis tulipae	SP	25	NA	NA	NA	NA	NA	0	1	479.64	54
brachysporium oryzae	DD	NA	NA	23.5	NA	NA	NA	NA	NA	NA	NA
bremia lactucae	SG	20	NA	9	NA	NA	NA	93.4404	4	568.996	250
cadophora malorum	GC	NA	NA	23	NA	NA	NA	NA	NA	NA	NA
calonectria morganii	GC	31	8.5	26.5	22.5	9.0155	0.8	NA	NA	NA	NA
calonectria morganii	SG	36	8	25	28	17.7765	0.607143	NA	NA	NA	NA
candida tropicalis	GC	NA	NA	36.5	NA	NA	NA	NA	NA	NA	NA
ceratocystis fimbriata	DD	35.125	9.75	25	25.375	16.2425	0.600985	2238.16	27	3946.92	309
ceratocystis fimbriata	GC	35.25	9.5	25.125	25.75	16.356	0.606796	2238.16	27	3946.92	309
ceratocystis fimbriata	IN	35.125	9.75	25	25.375	16.2425	0.600985	2238.16	27	3946.92	309
ceratocystis ips	FR	NA	NA	28.5	NA	NA	NA	NA	NA	NA	NA
ceratocystis ips	GC	35	7.33333	27.6667	27.6667	13.7045	0.73494	NA	NA	NA	NA
ceratocystis minor	GC	33.1667	6	25.5	27.1667	14.0615	0.717791	NA	NA	3459.09	93
ceratocystis paradoxa	DD	NA	12	23	NA	NA	NA	1152.06	11	4393.15	254
ceratocystis paradoxa	GC	32.4	10.5	26.45	21.9	11.039	0.728311	1152.06	11	4393.15	254
ceratocystis paradoxa	SG	36	5.5	35.5	30.5	1.2045	0.983607	1152.06	11	4393.15	254
ceratocystis paradoxa	SP	NA	15	30	NA	NA	NA	1152.06	11	4393.15	254
ceratocystis pilifera	GC	37	8.5	27.5	28.5	16.454	0.666667	NA	NA	NA	NA
cercospora apii	GC	35	10	27	25	14.067	0.68	376.566	2	376.566	2
cercospora apii	SG	30	10	NA	20	NA	NA	376.566	2	376.566	2
cercospora beticola	GC	33	9.425	25.8333	23.575	12.83	0.696006	438.601	6	644.112	70
cercospora beticola	IN	NA	NA	26.65	NA	NA	NA	438.601	6	644.112	70
cercospora beticola	SG	35	2.5	29.25	32.5	11.8	0.823077	438.601	6	644.112	70
cercospora beticola	SP	34.6	15	26.7	19.6	12.612	0.596939	438.601	6	644.112	70
cercospora carotae	SG	NA	NA	24.75	NA	NA	NA	NA	NA	NA	NA
cercospora fusca	GC	35	5	30	30	10.3705	0.833333	NA	NA	NA	NA
cercospora kikuchii	SP	NA	NA	17.5	NA	NA	NA	439.918	5	467.192	27
cercospora nicotianae	DD	NA	NA	26.25	NA	NA	NA	58.7172	7	58.7172	7
cercospora nicotianae	GC	34.3	7.23333	27.175	27.0667	13.342	0.736761	58.7172	7	58.7172	7
cercospora petuniae	GC	40	NA	30	NA	NA	NA	NA	NA	NA	NA
cercospora sorghi	GC	37.5	NA	NA	NA	NA	NA	9.50269	5	9.50269	5
cercospora zebrina	SG	33	3	23.5	30	16.7675	0.683333	31.2917	3	31.2917	3
cercosporella antirrhini	GC	25	NA	18	NA	NA	NA	NA	NA	NA	NA
cerrena unicolor	GC	40	NA	30	NA	NA	NA	NA	NA	NA	NA
chalastospora gossypii	DD	NA	0	NA	NA	NA	NA	NA	NA	NA	NA
choanephora cucurbitarum	GC	35	9	30	26	10.098	0.807692	2276.03	43	4514.97	309
choanephora cucurbitarum	SP	25	10	20	15	8.66	0.666667	2276.03	43	4514.97	309
chondrostereum purpureum	GC	35	5	27	30	14.925	0.733333	649.709	14	649.709	14
ciborinia allii	DD	28.5	2	17.5	26.5	17.308	0.584906	NA	NA	NA	NA
ciborinia allii	GC	33	3	22.5	30	17.842	0.65	NA	NA	NA	NA
ciborinia allii	IN	28.5	2	17.5	26.5	17.308	0.584906	NA	NA	NA	NA
ciborinia allii	SG	27	3	23	24	8.2965	0.833333	NA	NA	NA	NA
ciborinia allii	SP	27	4	23	23	8.235	0.826087	NA	NA	NA	NA
cladosporium citri	DD	23.45	15.5	20.75	7.95	4.6435	0.660377	NA	NA	NA	NA
cladosporium citri	GC	32	13.5	21	18.5	13.66	0.405405	NA	NA	NA	NA
cladosporium citri	IN	23.45	15.5	20.75	7.95	4.6435	0.660377	NA	NA	NA	NA
cladosporium citri	SP	27.5	16	NA	11.5	NA	NA	NA	NA	NA	NA
cladosporium cladosporioides f. pisicola	GC	32.5	5.5	21	27	17.858	0.574074	NA	NA	NA	NA
cladosporium cucumerinum	GC	32	0	20.6667	32	19.166	0.645833	278.566	7	278.566	7
cladosporium cucumerinum	IN	35	NA	20	NA	NA	NA	278.566	7	278.566	7
cladosporium herbarum	GC	33	-2	26	35	14.024	0.8	376.567	2	376.567	2
cladosporium phlei	SG	35	3	18	32	23.0635	0.46875	NA	NA	NA	NA
claviceps purpurea	GC	NA	NA	24.5	NA	NA	NA	61.279	9	1651.12	1380
claviceps purpurea	SG	NA	5.5	19.625	NA	NA	NA	61.279	9	1651.12	1380
climacodon pulcherrimus	GC	44	NA	32	NA	NA	NA	NA	NA	NA	NA
cochliobolus setariae	GC	35	7.5	30.25	27.5	9.7905	0.827273	386.402	4	731.839	31
colletotrichum carthami	GC	33	7.5	25.5	25.5	13.5755	0.705882	NA	NA	NA	NA
colletotrichum circinans	DD	NA	10	23.6667	NA	NA	NA	17.7404	5	442.965	58
colletotrichum circinans	GC	32	2	26	30	12.021	0.8	17.7404	5	442.965	58
colletotrichum circinans	IN	NA	10	24.375	NA	NA	NA	17.7404	5	442.965	58
colletotrichum circinans	SG	32	4	23	28	15.8	0.678571	17.7404	5	442.965	58
colletotrichum coccodes	GC	35.8333	6.74545	26.2846	29.0879	16.634	0.671729	543.414	6	942.084	235
colletotrichum coccodes	SP	NA	NA	24	NA	NA	NA	543.414	6	942.084	235
colletotrichum dematium	GC	34	6.25	26	27.75	14.5745	0.711712	2575.37	42	3092.74	109
colletotrichum falcatum	GC	37.5	6.5	25	31	19.9515	0.596774	2.25994	4	2.25994	4
colletotrichum fructi	DD	NA	0	25	NA	NA	NA	NA	NA	NA	NA
colletotrichum fructi	GC	30	0	25	30	10.3705	0.833333	NA	NA	NA	NA
colletotrichum fructi	IN	NA	NA	26.5	NA	NA	NA	NA	NA	NA	NA
colletotrichum gloeosporioides	DD	NA	10	25.75	NA	NA	NA	5957.99	103	24953.7	3044
colletotrichum gloeosporioides	GC	34.3214	6.38462	26.6176	27.9368	14.23	0.724243	5957.99	103	24953.7	3044
colletotrichum gloeosporioides	SG	34.5	10	26.25	24.5	14.234	0.663265	5957.99	103	24953.7	3044
colletotrichum gloeosporioides	SP	NA	NA	27	NA	NA	NA	5957.99	103	24953.7	3044
colletotrichum glycines	GC	37.5	10	26.5	27.5	17.6255	0.6	NA	NA	NA	NA
colletotrichum gossypii	DD	24.01	NA	24	NA	NA	NA	NA	NA	54.1574	22
colletotrichum gossypii	GC	37.5	10.5	27	27	17.0485	0.611111	NA	NA	54.1574	22
colletotrichum horii	GC	36	9	25	27	17.47	0.592593	NA	NA	NA	NA
colletotrichum japonicum	GC	33	3.5	26.5	29.5	12.746	0.779661	NA	NA	NA	NA
colletotrichum lindemuthianum	DD	28.9	9.63333	25	19.2667	7.7935	0.797578	165.764	12	173.529	23
colletotrichum lindemuthianum	GC	33.5	5.14286	22.75	28.3571	17.658	0.620907	165.764	12	173.529	23
colletotrichum lindemuthianum	IN	28.8	9.63333	25	19.1667	7.627	0.801739	165.764	12	173.529	23
colletotrichum lindemuthianum	SG	36.75	2.5	25.95	34.25	19.091	0.684672	165.764	12	173.529	23
colletotrichum lindemuthianum	SP	28	4	13.5	24	17.757	0.395833	165.764	12	173.529	23
colletotrichum linicola	GC	35	10	25	25	16.0235	0.6	238.331	2	238.331	2
colletotrichum musae	DD	NA	NA	32	NA	NA	NA	0	1	244.027	10
colletotrichum musae	GC	37.125	7.5	26.875	29.625	17.498	0.654008	0	1	244.027	10
colletotrichum orbiculare	GC	33	6.5	22.8	26.5	16.64	0.615094	430.083	10	430.083	10
colletotrichum orbiculare	IN	NA	16	24	NA	NA	NA	430.083	10	430.083	10
colletotrichum orbiculare	SG	25.25	11.2	27.25	14.05	NA	NA	430.083	10	430.083	10
colletotrichum panacicola	GC	30	10	25	20	9.498	0.75	NA	NA	NA	NA
colletotrichum phaseolorum	GC	36	9	30	27	11.742	0.777778	NA	NA	NA	NA
colletotrichum pisi	SG	NA	7	25	NA	NA	NA	NA	NA	NA	NA
colletotrichum trifolii	GC	35	10	28	25	12.87	0.72	104.514	5	163.462	51
colletotrichum trifolii	SG	NA	NA	25	NA	NA	NA	104.514	5	163.462	51
colletotrichum trifolii	SP	32	16	26	16	9.903	0.625	104.514	5	163.462	51
coniella diplodiella	SG	39.5	5	27.5	34.5	20.442	0.652174	0	1	0	1
coniophora puteana	GC	35	5.5	20.2	29.5	20.883	0.498305	942.044	3	4248.97	95
coniothyrium caryogenum	GC	37	2	20	35	24.4905	0.514286	NA	NA	NA	NA
coniothyrium pirinum	GC	NA	NA	25	NA	NA	NA	NA	NA	NA	NA
coniothyrium pirinum	SP	NA	NA	19	NA	NA	NA	NA	NA	NA	NA
coniothyrium rosarum	GC	33	8	26	25	12.87	0.72	NA	NA	NA	NA
coniothyrium wernsdorffiae	GC	26	-1	20.5	27	10.9765	0.796296	NA	NA	336.122	67
coniothyrium wernsdorffiae	IN	25.3	NA	12.8	NA	NA	NA	NA	NA	336.122	67
coniothyrium wernsdorffiae	SG	26.5	0	16.5	26.5	16.4595	0.622642	NA	NA	336.122	67
corticium gramineum	GC	35	NA	20	NA	NA	NA	NA	NA	NA	NA
corynespora cassiicola	GC	36	6	25.3333	30	18.0095	0.644444	1238.39	19	3176.35	245
corynespora cassiicola	SG	36	6	30	30	12.021	0.8	1238.39	19	3176.35	245
cronartium ribicola	SG	22.925	6.575	13.6667	16.35	11.9705	0.433741	1499.57	17	4771.63	187
crustodontia chrysocreas	GC	38	NA	28	NA	NA	NA	NA	NA	NA	NA
cryphonectria parasitica	FR	NA	12.2	NA	NA	NA	NA	289.294	9	1054.3	242
cryphonectria parasitica	GC	36.9643	6.07143	26.7143	30.8929	17.784	0.668208	289.294	9	1054.3	242
cryphonectria parasitica	SG	NA	NA	18.35	NA	NA	NA	289.294	9	1054.3	242
cryptosporiopsis corticola	GC	27.5	0.5	15	27	18.538	0.537037	NA	NA	NA	NA
cumminsiella mirabilissima	DD	20	0	10	20	14.142	0.5	NA	NA	NA	NA
curvularia capsici	GC	40	NA	32	NA	NA	NA	NA	NA	NA	NA
curvularia kusanoi	GC	35	7.5	29	27.5	11.7925	0.781818	NA	NA	NA	NA
curvularia kusanoi	SP	33	20	28.5	13	7.6805	0.653846	NA	NA	NA	NA
curvularia nodulosa	GC	35	7.5	29	27.5	11.7925	0.781818	0	1	0	1
curvularia nodulosa	IN	37	10	31	27	11.742	0.777778	0	1	0	1
curvularia nodulosa	SP	33	15	30	18	6.2225	0.833333	0	1	0	1
curvularia ovoidea	GC	40	NA	34	NA	NA	NA	NA	NA	NA	NA
curvularia senegalensis	GC	40	10	28	30	19.228	0.6	NA	NA	NA	NA
curvularia tomato	GC	40	10	30	30	17.32	0.666667	NA	NA	NA	NA
curvularia trifolii	GC	30	13.5	24.4	16.5	9.6325	0.660606	NA	NA	NA	NA
curvularia trifolii	SG	NA	NA	30	NA	NA	NA	NA	NA	NA	NA
curvularia trifolii	SP	27.5	15.5	22	12	8.2045	0.541667	NA	NA	NA	NA
cytospora chrysosperma	GC	35	3	25	32	17.733	0.6875	467.15	9	604.903	21
cytospora japonica	GC	31	5	22.75	26	14.551	0.682692	NA	NA	NA	NA
cytospora japonica	SG	28	8	21.75	20	11.0835	0.6875	NA	NA	NA	NA
cytospora leucostoma	GC	38.6667	5	28.5	33.6667	18.2425	0.69802	105.481	6	396.022	75
cytospora leucostoma	SG	33	8	20.5	25	17.677	0.5	105.481	6	396.022	75
cytospora mali	GC	37.5	7.5	29.5	30	14.925	0.733333	0	1	0	1
cytospora nivea	GC	35	4	25	31	17.5325	0.677419	NA	NA	NA	NA
dactylaria parasitans	GC	35	16	28	19	11.6435	0.631579	NA	NA	NA	NA
daedalea ambigua	GC	40	NA	30	NA	NA	NA	NA	NA	NA	NA
daedalea quercina	GC	37	10	26.5	27	17.0485	0.611111	NA	NA	NA	NA
daedaleopsis styracina	GC	35	4	30	31	10.4285	0.83871	NA	NA	NA	NA
diaporthe citri	DD	30.7	13.1	20.5	17.6	12.9425	0.420455	15.7698	8	27.8467	16
diaporthe citri	FR	26.5	10	20	16.5	10.491	0.606061	15.7698	8	27.8467	16
diaporthe citri	GC	34.85	7.775	24.375	27.075	17.049	0.613112	15.7698	8	27.8467	16
diaporthe citri	IN	NA	NA	21.25	NA	NA	NA	15.7698	8	27.8467	16
diaporthe citri	SG	33	16	23.5	17	12.411	0.441176	15.7698	8	27.8467	16
diaporthe destruens	GC	37.3	12.6	26.05	24.7	16.8425	0.544534	NA	NA	NA	NA
diaporthe destruens	SG	40.25	11.75	30.5	28.5	16.7185	0.657895	NA	NA	NA	NA
diaporthe fukushii	GC	33	8	NA	25	NA	NA	NA	NA	NA	NA
dichostereum effuscatum	GC	38	NA	28	NA	NA	NA	NA	NA	NA	NA
dichostereum induratum	GC	38	4	27.5	34	18.6965	0.691176	NA	NA	NA	NA
dichotomophthoropsis nymphaearum	FR	19.5	8.5	14.5	11	7.494	0.545455	NA	NA	NA	NA
dichotomophthoropsis nymphaearum	GC	NA	4.5	NA	NA	NA	NA	NA	NA	NA	NA
dichotomophthoropsis nymphaearum	SG	NA	2	NA	NA	NA	NA	NA	NA	NA	NA
dictyuchus sterilis	GC	NA	NA	26	NA	NA	NA	NA	NA	NA	NA
didymella applanata	GC	28	2	NA	26	NA	NA	143.148	4	143.148	4
didymella curtisii	GC	34	3	26	31	15.065	0.741935	NA	NA	NA	NA
didymella lycopersici	GC	32	4.5	20	27.5	18.397	0.563636	13.4474	4	25.336	7
didymella lycopersici	SG	32	4.5	22	27.5	16.726	0.636364	13.4474	4	25.336	7
didymella pinodella	GC	33.75	0	22.5	33.75	19.4855	0.666667	568.699	14	13890.2	2427
didymella pinodella	SG	35	10	25	25	16.0235	0.6	568.699	14	13890.2	2427
didymella pinodes	GC	33.5	0	23.3333	33.5	18.2115	0.696517	105.811	5	178.218	37
didymella pinodes	SG	35	10	22.5	25	17.677	0.5	105.811	5	178.218	37
didymella pisi	GC	33.75	0	25.25	33.75	16.1145	0.748148	0	1	246.969	67
didymella pisi	SG	32.5	10	20	22.5	16.4045	0.444444	0	1	246.969	67
dilophospora alopecuri	GC	32	4	25	28	13.2975	0.75	NA	NA	NA	NA
dilophospora alopecuri	SG	30	8	25	22	9.7325	0.772727	NA	NA	NA	NA
diplocarpon earlianum	GC	31.1	7.2	24.45	23.9	12.2495	0.721757	0	1	134.498	6
dipodascus geotrichum	DD	32	8.5	29	23.5	6.475	0.87234	2.92345	2	22.8054	15
dipodascus geotrichum	GC	38	2	30	36	15.656	0.777778	2.92345	2	22.8054	15
dipodascus geotrichum	SG	38	2	30	36	15.656	0.777778	2.92345	2	22.8054	15
dissophora nadsonii	GC	36	NA	25	NA	NA	NA	NA	NA	NA	NA
dothiora sphaeroides	FR	NA	NA	28	NA	NA	NA	NA	NA	NA	NA
dothiora sphaeroides	GC	41.5	10.5	28	31	20.7195	0.564516	NA	NA	NA	NA
dothiorella sarmentorum	GC	30	10	25	20	9.498	0.75	NA	NA	NA	NA
drechslera ocella	DD	NA	NA	23.5	NA	NA	NA	NA	NA	NA	NA
drechslera ocella	GC	37.5	6	27.25	31.5	17.9135	0.674603	NA	NA	NA	NA
drechslera ocella	SP	35	10.6	23.5	24.4	16.875	0.528689	NA	NA	NA	NA
drechslera poae	GC	32.5	3	25	29.5	14.1825	0.745763	0	1	0	1
drechslera poae	SG	35	3	NA	32	NA	NA	0	1	0	1
drechslera yamadae	GC	35	7.5	29	27.5	11.7925	0.781818	NA	NA	NA	NA
drepanopeziza ribis	FR	30	4	17	26	18.3835	0.5	0	1	0	1
drepanopeziza ribis	GC	32	4	20	28	18.574	0.571429	0	1	0	1
drepanopeziza ribis	SG	NA	NA	14.6667	NA	NA	NA	0	1	0	1
duosporium yamadanum	GC	40	NA	32	NA	NA	NA	NA	NA	NA	NA
earliella scabrosa	GC	30	4	25	26	10.098	0.807692	NA	NA	NA	NA
eballistra oryzae	GC	NA	NA	29	NA	NA	NA	0	1	0	1
eballistra oryzae	SG	33.5	21.5	28	12	8.2045	0.541667	0	1	0	1
elsinoe canavaliae	GC	NA	2.5	NA	NA	NA	NA	NA	NA	NA	NA
elsinoe fawcettii	DD	NA	NA	19	NA	NA	NA	NA	NA	NA	NA
elsinoe fawcettii	GC	36	2.5	22.5	33.5	21.554	0.597015	NA	NA	NA	NA
elsinoe fawcettii	IN	NA	NA	19	NA	NA	NA	NA	NA	NA	NA
elsinoe ledi	GC	NA	5	17.5	NA	NA	NA	NA	NA	NA	NA
elsinoe violae	GC	NA	3	23.5	NA	NA	NA	NA	NA	NA	NA
elsinoe violae	SP	26.25	NA	23.5	NA	NA	NA	NA	NA	NA	NA
endothia fluens	GC	35.375	8	24.5	27.375	17.4825	0.60274	NA	NA	NA	NA
endothia radicalis	GC	32	8.5	23	23.5	14.7165	0.617021	NA	NA	NA	NA
endothiella singularis	GC	36.875	8	24.5	28.875	19.1545	0.571429	NA	NA	NA	NA
entyloma calendulae	SG	28	4	13.5	24	17.757	0.395833	NA	NA	NA	NA
entyloma serotinum	SG	NA	NA	12.5	NA	NA	NA	0	1	0	1
epichloe typhina	SG	NA	7	19.5	NA	NA	NA	NA	NA	NA	NA
epicoccum sorghinum	FR	31.3333	17	28	14.3333	6.452	0.767442	376.567	2	376.567	2
epicoccum sorghinum	GC	33.75	4.5	24	29.25	16.8875	0.666667	376.567	2	376.567	2
epicoccum sorghinum	SG	NA	NA	37	NA	NA	NA	376.567	2	376.567	2
eremothecium coryli	FR	NA	NA	30	NA	NA	NA	498.331	4	601.546	32
eremothecium coryli	GC	40	11.75	25.5	28.25	20.1505	0.486726	498.331	4	601.546	32
eremothecium coryli	SP	NA	NA	23.5	NA	NA	NA	498.331	4	601.546	32
erysiphe alphitoides	SG	29	NA	19.5	NA	NA	NA	235.347	2	235.347	2
erysiphe necator	DD	37.4	10	32.65	27.4	9.7845	0.826642	0	1	334.282	31
erysiphe pisi	SG	NA	NA	20	NA	NA	NA	NA	NA	NA	NA
erysiphe polygoni	DD	31.375	29.5	23.6833	1.875	NA	NA	NA	NA	NA	NA
erysiphe polygoni	IN	31.375	29.5	23.6833	1.875	NA	NA	NA	NA	NA	NA
erysiphe polygoni	SG	30.3333	13.5	19.625	16.8333	12.5015	0.363861	NA	NA	NA	NA
exserohilum monoceras	GC	35	7.5	29	27.5	11.7925	0.781818	0	1	0	1
exserohilum turcicum	GC	35	7.5	29	27.5	11.7925	0.781818	25.1821	14	34.3892	33
exserohilum turcicum	SP	31.5	11.5	24	20	12.379	0.625	25.1821	14	34.3892	33
fibroporia vaillantii	GC	41	10	29.75	31	18.833	0.637097	NA	NA	NA	NA
flammulina velutipes	GC	32	NA	24	NA	NA	NA	0	1	0	1
fomes fasciatus	GC	40	NA	29	NA	NA	NA	NA	NA	NA	NA
fomes fomentarius	GC	35	10	25	25	16.0235	0.6	1893.78	19	4677.17	440
fomitiporia robusta	GC	37	6.5	28.5	30.5	15.65	0.721311	NA	NA	NA	NA
fomitopsis officinalis	GC	34	NA	24	NA	NA	NA	NA	NA	NA	NA
fomitopsis pinicola	GC	36	9	29	27	13.1645	0.740741	7389.96	127	9401.17	291
fomitopsis pinicola	SG	35	8	28.5	27	12.471	0.759259	7389.96	127	9401.17	291
fulvia fulva	DD	26.7	7.2	21.55	19.5	9.6345	0.735897	0	1	0	1
fulvia fulva	GC	30.85	7.4625	21.6833	23.3875	14.8295	0.608053	0	1	0	1
fulvia fulva	IN	26.7	7.2	22.5333	19.5	8.228	0.786325	0	1	0	1
fulvia fulva	SG	31.6	6.625	22.7917	24.975	14.921	0.647314	0	1	0	1
fulvia fulva	SP	32.5	5.5	23.5	27	15.5885	0.666667	0	1	0	1
fusarium acuminatum	DD	NA	20	24	NA	NA	NA	1627.77	16	2365.52	79
fusarium acuminatum	GC	35.5714	5.5	22.3333	30.0714	20.199	0.559778	1627.77	16	2365.52	79
fusarium alluviale	GC	37.5	5	NA	32.5	NA	NA	NA	NA	NA	NA
fusarium anguioides	GC	33	3	21.5	30	18.7955	0.616667	NA	NA	NA	NA
fusarium anguioides	SP	25	5	14	20	14.5475	0.45	NA	NA	NA	NA
fusarium annuum	GC	37	17	29	20	12.8185	0.6	NA	NA	NA	NA
fusarium anthophilum	GC	37.5	5	NA	32.5	NA	NA	NA	NA	NA	NA
fusarium arthrosporioides	GC	33	3	20.5	30	19.631	0.583333	0	1	0	1
fusarium avenaceum	GC	35.2273	3.45	25.1667	31.7773	17.7585	0.683402	4663.44	69	5085.43	172
fusarium avenaceum	IN	NA	NA	14	NA	NA	NA	4663.44	69	5085.43	172
fusarium caeruleum	DD	31.5	3.5	17.5	28	19.7975	0.5	557.195	3	557.195	3
fusarium caeruleum	GC	35.25	5.83333	20	29.4167	21.0485	0.481586	557.195	3	557.195	3
fusarium caeruleum	IN	NA	NA	20	NA	NA	NA	557.195	3	557.195	3
fusarium callistephi	DD	32	17	22.5	15	11.1385	0.366667	NA	NA	NA	NA
fusarium callistephi	IN	32	17	22.5	15	11.1385	0.366667	NA	NA	NA	NA
fusarium camptoceras	GC	35.75	5	NA	30.75	NA	NA	NA	NA	NA	NA
fusarium chlamydosporum	GC	37.5	5	NA	32.5	NA	NA	11.4107	2	408.899	12
fusarium citrulli	GC	NA	NA	23.5	NA	NA	NA	NA	NA	NA	NA
fusarium commutatum	GC	34	5	NA	29	NA	NA	NA	NA	NA	NA
fusarium cromyophthoron	GC	NA	NA	28	NA	NA	NA	NA	NA	NA	NA
fusarium culmorum	DD	16.9	8	17.3	8.9	NA	NA	489.794	7	2463.95	1399
fusarium culmorum	GC	33.7159	5.56818	26.7083	28.1477	13.3265	0.751043	489.794	7	2463.95	1399
fusarium diversisporum	GC	35.75	5	NA	30.75	NA	NA	NA	NA	NA	NA
fusarium ensiforme	GC	35.75	5	NA	30.75	NA	NA	NA	NA	NA	NA
fusarium equiseti	GC	36.3333	5	NA	31.3333	NA	NA	NA	NA	NA	NA
fusarium filiferum	GC	34	5	NA	29	NA	NA	NA	NA	NA	NA
fusarium flocciferum	GC	35.75	5	NA	30.75	NA	NA	NA	NA	NA	NA
fusarium fujikuroi	DD	NA	14.5	31.5833	NA	NA	NA	1427.73	13	5192.81	145
fusarium fujikuroi	FR	30	10	27.125	20	6.105	0.85625	1427.73	13	5192.81	145
fusarium fujikuroi	GC	36.5	6.92045	27.7632	29.5795	15.7925	0.704632	1427.73	13	5192.81	145
fusarium fujikuroi	IN	23	14.5	31.5833	8.5	NA	NA	1427.73	13	5192.81	145
fusarium fujikuroi	SG	37	9.5	30	27.5	13.232	0.745455	1427.73	13	5192.81	145
fusarium gemmiperda	GC	37.5	5	NA	32.5	NA	NA	NA	NA	NA	NA
fusarium gibbosum	DD	NA	14	28	NA	NA	NA	3137.31	43	8359.54	1599
fusarium gibbosum	GC	36.625	5	28	31.625	15.9845	0.727273	3137.31	43	8359.54	1599
fusarium graminearum	DD	30.55	10.4167	20.9091	20.1333	14.012	0.521147	2375.57	29	3226.9	484
fusarium graminearum	FR	33.125	6.83333	23.2	26.2917	16.334	0.622504	2375.57	29	3226.9	484
fusarium graminearum	GC	33.9318	5.07143	26.88	28.8604	13.478	0.755658	2375.57	29	3226.9	484
fusarium graminearum	IN	31.3182	10.4167	20.9091	20.9015	14.7585	0.501993	2375.57	29	3226.9	484
fusarium graminearum	SG	32	6.33333	27.25	25.6667	9.666	0.814935	2375.57	29	3226.9	484
fusarium graminum	GC	35.1667	5	34	30.1667	2.75	0.961326	NA	NA	NA	NA
fusarium hyperoxysporum	GC	37.5	5	NA	32.5	NA	NA	NA	NA	NA	NA
fusarium incarnatum	DD	NA	7.2	23.9	NA	NA	NA	NA	NA	NA	NA
fusarium incarnatum	GC	35.6325	5.0275	23.9	30.605	19.1755	0.616648	NA	NA	NA	NA
fusarium lateritium	DD	NA	NA	12.5	NA	NA	NA	1868.48	13	2335.35	60
fusarium lateritium	GC	34.0882	5	23.5	29.0882	17.702	0.635996	1868.48	13	2335.35	60
fusarium lolii	GC	35.1667	5	NA	30.1667	NA	NA	376.567	2	376.567	2
fusarium longipes	GC	37.5	5	NA	32.5	NA	NA	NA	NA	NA	NA
fusarium luteum	GC	35	19	NA	16	NA	NA	NA	NA	NA	NA
fusarium macroceras	GC	35.75	5	NA	30.75	NA	NA	NA	NA	NA	NA
fusarium neoceras	GC	35.75	5	NA	30.75	NA	NA	NA	NA	NA	NA
fusarium oxysporum	DD	33.2273	16.0692	27.0698	17.158	10.3565	0.64113	7252.1	136	20240.3	3470
fusarium oxysporum	GC	36.0991	7.5	27.1083	28.5991	15.91	0.685629	7252.1	136	20240.3	3470
fusarium oxysporum	IN	33.3636	15.9514	27.439	17.4123	10.1805	0.659745	7252.1	136	20240.3	3470
fusarium oxysporum	SG	37.5	8.66667	28.1	28.8333	16.417	0.673988	7252.1	136	20240.3	3470
fusarium oxysporum	SP	NA	14	29.5	NA	NA	NA	7252.1	136	20240.3	3470
fusarium oxysporum f.sp. conglutinans	DD	34	20	27.25	14	9.769	0.517857	0.37452	2	1269.22	471
fusarium oxysporum f.sp. conglutinans	GC	35.2	7	25.7	28.2	16.388	0.663121	0.37452	2	1269.22	471
fusarium oxysporum f.sp. conglutinans	IN	34	17.8333	26.5	16.1667	11.109	0.536082	0.37452	2	1269.22	471
fusarium oxysporum f.sp. cubense	GC	35.75	5	20	30.75	21.9185	0.487805	102.111	3	513.912	21
fusarium oxysporum f.sp. dianthi	GC	NA	10	35	NA	NA	NA	5.91666	2	56.9718	33
fusarium oxysporum f.sp. gladioli	GC	35	5	27.5	30	14.247	0.75	0	1	0	1
fusarium oxysporum f.sp. lini	DD	38	12.24	20	25.76	19.0185	0.301242	226.517	2	226.517	2
fusarium oxysporum f.sp. lini	GC	36.5	8.83333	27.3	27.6667	15.9485	0.66747	226.517	2	226.517	2
fusarium oxysporum f.sp. lini	IN	38	12.24	20	25.76	19.0185	0.301242	226.517	2	226.517	2
fusarium oxysporum f.sp. lini	SG	35	7	25.5	28	16.343	0.660714	226.517	2	226.517	2
fusarium oxysporum f.sp. lycopersici	DD	33	21	28.1875	12	7.702	0.598958	0	1	0	1
fusarium oxysporum f.sp. lycopersici	GC	35.4688	9.3871	26.2742	26.0817	15.5785	0.64747	0	1	0	1
fusarium oxysporum f.sp. lycopersici	IN	33	21	28.1875	12	7.702	0.598958	0	1	0	1
fusarium oxysporum f.sp. medicaginis	GC	37.5	3	25	34.5	20.9395	0.637681	0	1	0	1
fusarium oxysporum f.sp. medicaginis	IN	NA	NA	25	NA	NA	NA	0	1	0	1
fusarium oxysporum f.sp. niveum	DD	30	16.625	23.375	13.375	9.426	0.504673	0	1	0	1
fusarium oxysporum f.sp. niveum	GC	35.7778	7.32143	27.4286	28.4563	15.1245	0.706596	0	1	0	1
fusarium oxysporum f.sp. niveum	IN	30	17.3	23.375	12.7	9.1045	0.478346	0	1	0	1
fusarium oxysporum f.sp. niveum	SG	38	10	29	28	15.8	0.678571	0	1	0	1
fusarium oxysporum f.sp. pisi	DD	30	12.5	22	17.5	11.9515	0.542857	0	1	0	1
fusarium oxysporum f.sp. pisi	GC	34.5	7.75	28.1667	26.75	12.204	0.76324	0	1	0	1
fusarium oxysporum f.sp. vasinfectum	DD	31.6	14.2	29.3	17.4	4.9415	0.867816	556.195	6	1050.86	297
fusarium oxysporum f.sp. vasinfectum	GC	37.625	9.6	29.9167	28.025	14.249	0.724948	556.195	6	1050.86	297
fusarium oxysporum f.sp. vasinfectum	IN	31.6	14.2	29.3	17.4	4.9415	0.867816	556.195	6	1050.86	297
fusarium oxysporum f.sp. vasinfectum	SP	NA	NA	32.5	NA	NA	NA	556.195	6	1050.86	297
fusarium pallidoroseum	GC	37.5	5	34	32.5	7.7075	0.892308	770.924	9	1233.48	50
fusarium poae	GC	36.5	5	22.5	31.5	21.2495	0.555556	490.787	5	778.646	14
fusarium polymorphum	GC	34	5	NA	29	NA	NA	NA	NA	NA	NA
fusarium redolens	GC	36.75	5	22.5	31.75	21.512	0.551181	1110.63	6	1264.42	8
fusarium roseum	DD	30.75	0	14.1667	30.75	22.255	0.460705	1674.98	15	1721.45	22
fusarium roseum	GC	37.5	10.3333	27	27.1667	17.097	0.613497	1674.98	15	1721.45	22
fusarium roseum	IN	30.75	0	15.625	30.75	21.6165	0.50813	1674.98	15	1721.45	22
fusarium rubrum	GC	35	19	NA	16	NA	NA	NA	NA	NA	NA
fusarium sporotrichioides	GC	33	3	24	30	16.185	0.7	1114.97	11	1114.97	11
fusarium sporotrichioides	SP	33	8	23	25	16.0235	0.6	1114.97	11	1114.97	11
fusarium sulphureum	GC	34	5	NA	29	NA	NA	NA	NA	NA	NA
fusarium trichothecioides	DD	NA	2	18.5	NA	NA	NA	NA	NA	NA	NA
fusarium trichothecioides	GC	33.4375	5	25.75	28.4375	14.2845	0.72967	NA	NA	NA	NA
fusarium trichothecioides	IN	NA	NA	11	NA	NA	NA	NA	NA	NA	NA
fusarium tricinctum	DD	34	2.5	20	31.5	21.2495	0.555556	677.179	8	677.179	8
fusarium tricinctum	GC	34.5455	5	20	29.5455	20.777	0.507692	677.179	8	677.179	8
fusarium tricinctum	IN	NA	NA	20	NA	NA	NA	677.179	8	677.179	8
fusarium verticillioides	GC	NA	9	30	NA	NA	NA	NA	NA	NA	NA
fusicladium pyrorum	GC	NA	8.5	NA	NA	NA	NA	NA	NA	NA	NA
fusicoccum putrefaciens	GC	NA	0	25	NA	NA	NA	NA	NA	NA	NA
fusicolla aquaeductuum	GC	34	5	NA	29	NA	NA	NA	NA	NA	NA
gaeumannomyces graminis	DD	29	13.5	15.9	15.5	10.48	0.154839	NA	NA	NA	NA
gaeumannomyces graminis	GC	33.5	3.8125	23.35	29.6875	17.409	0.658105	NA	NA	NA	NA
gaeumannomyces graminis	IN	29	13.5	18.0714	15.5	11.425	0.294931	NA	NA	NA	NA
ganoderma applanatum	GC	35.3333	12.5	28.8333	22.8333	11.8895	0.715328	737.579	5	737.579	5
ganoderma lucidum	GC	43	9.5	32.5	33.5	18.6	0.686567	4320.52	85	10836.7	865
gibellulopsis serrae	GC	NA	NA	25	NA	NA	NA	NA	NA	NA	NA
globisporangium debaryanum	DD	31.5	9.66667	26.1667	21.8333	10.194	0.755725	2718.31	30	8205.95	506
globisporangium debaryanum	GC	35.2	7.25	29.6667	27.95	11.109	0.802027	2718.31	30	8205.95	506
globisporangium debaryanum	IN	31.5	9.66667	26.1667	21.8333	10.194	0.755725	2718.31	30	8205.95	506
globisporangium nagaii	GC	33.5	NA	26	NA	NA	NA	NA	NA	NA	NA
globisporangium spinosum	GC	40	NA	30	NA	NA	NA	537.278	6	705.087	10
globisporangium splendens	GC	37.5	10	30	27.5	13.8995	0.727273	1405.99	12	12133.8	1092
globisporangium ultimum	DD	32.25	2	17.375	30.25	21.263	0.508264	1942.87	28	3135.67	124
globisporangium ultimum	GC	39.56	3.25	30.8	36.31	16.798	0.758744	1942.87	28	3135.67	124
globisporangium ultimum	IN	32.25	2	17.375	30.25	21.263	0.508264	1942.87	28	3135.67	124
gloeodes pomigena	GC	30	0	20	30	17.32	0.666667	NA	NA	NA	NA
gloeophyllum abietinum	GC	30	10	27.5	20	5.41	0.875	NA	NA	NA	NA
gloeophyllum protractum	GC	38	16	32	22	11.119	0.727273	NA	NA	NA	NA
gloeophyllum sepiarium	GC	42	5	33.5	37	16.5015	0.77027	NA	NA	NA	NA
gloeophyllum striatum	GC	44	NA	36	NA	NA	NA	NA	NA	NA	NA
gloeophyllum subferrugineum	GC	35	4	25	31	17.5325	0.677419	NA	NA	NA	NA
gloeophyllum trabeum	GC	43.6667	5	34.3333	38.6667	17.895	0.758621	NA	NA	3459.09	93
gloeosporium aracearum	GC	37.5	6.5	27.5	31	17.5325	0.677419	NA	NA	NA	NA
gloeosporium euonymicola	GC	32.5	5.5	21.5	27	17.47	0.592593	NA	NA	NA	NA
gloeosporium foliicolum	GC	38	10.5	26.5	27.5	18.027	0.581818	NA	NA	NA	NA
gloeosporium kawakamii	GC	32	5.5	24	26.5	14.356	0.698113	NA	NA	NA	NA
gloeosporium kawakamii	SG	30	20	25	10	7.071	0.5	NA	NA	NA	NA
gloeosporium laeticolor	GC	28.75	3	25	25.75	7.9475	0.854369	NA	NA	NA	NA
gloeosporium orbiculare	GC	NA	NA	25	NA	NA	NA	NA	NA	NA	NA
gloeosporium venetum	GC	31	11	23	20	12.8185	0.6	NA	NA	NA	NA
gloeosporium venetum	SG	32	11	24	21	13.112	0.619048	NA	NA	NA	NA
glomerella cinnamomi	GC	35	5	27.5	30	14.247	0.75	NA	NA	NA	NA
glomerella miyabeana	GC	NA	NA	25	NA	NA	NA	NA	NA	439.848	64
glomerella miyabeana	SG	50	NA	26	NA	NA	NA	NA	NA	439.848	64
glomerella mume	GC	33.375	6.5	24.25	26.875	15.6935	0.660465	NA	NA	NA	NA
glomerella mume	SG	NA	NA	26.6667	NA	NA	NA	NA	NA	NA	NA
gnomonia dispora	GC	NA	NA	25.25	NA	NA	NA	NA	NA	NA	NA
gnomonia pecanae	GC	NA	14	24	NA	NA	NA	NA	NA	NA	NA
godronia cassandrae	GC	NA	0	20	NA	NA	NA	NA	NA	NA	NA
gonapodya prolifera	GC	NA	NA	26.5	NA	NA	NA	NA	NA	NA	NA
granulodiplodia megalospora	GC	35	10	30	25	10.017	0.8	NA	NA	NA	NA
gymnascella confluens	GC	NA	NA	24.5	NA	NA	NA	NA	NA	NA	NA
gymnosporangium asiaticum	SG	NA	NA	20	NA	NA	NA	711.864	5	763.698	37
gymnosporangium clavipes	SG	30	6.4	19.2857	23.6	16.0695	0.546005	729.296	5	813.843	48
gymnosporangium globosum	SG	30.25	6.25	21.875	24	14.249	0.651042	0	1	61.7388	33
gymnosporangium juniperi-virginianae	IN	NA	10	19.4	NA	NA	NA	712.758	5	883.082	57
gymnosporangium juniperi-virginianae	SG	28.3333	7	18.9167	21.3333	14.3465	0.558594	712.758	5	883.082	57
gymnosporangium yamadae	SG	27	7	19	20	12.8185	0.6	731.564	8	731.564	8
helicobasidium purpureum	GC	37	NA	25.25	NA	NA	NA	328.811	3	328.811	3
helicoma muelleri	GC	NA	NA	21.5	NA	NA	NA	NA	NA	NA	NA
helicomyces scandens	GC	NA	NA	21.5	NA	NA	NA	NA	NA	NA	NA
helicosporium gracile	GC	NA	NA	21.5	NA	NA	NA	NA	NA	NA	NA
helminthosporium gibberosporum	GC	37	10	28	27	15.5885	0.666667	NA	NA	NA	NA
helminthosporium hispaniolae	IN	NA	NA	42	NA	NA	NA	NA	NA	NA	NA
helminthosporium papulosum	DD	NA	NA	28	NA	NA	NA	NA	NA	NA	NA
helminthosporium papulosum	GC	NA	15	28	NA	NA	NA	NA	NA	NA	NA
helminthosporium papulosum	IN	NA	NA	28	NA	NA	NA	NA	NA	NA	NA
helminthosporium papulosum	SP	NA	NA	28	NA	NA	NA	NA	NA	NA	NA
helminthosporium solani	GC	30	3	24	27	11.742	0.777778	0	1	0	1
helminthosporium solani	SP	27	9	NA	18	NA	NA	0	1	0	1
hendersonia herpotricha	GC	35	4	20	31	21.6605	0.516129	NA	NA	NA	NA
herpotrichia nigra	GC	24	-3	15	27	15.5885	0.666667	NA	NA	NA	NA
heterobasidion annosum	GC	36.5	8	27	28.5	16.454	0.666667	6938.16	95	7145.15	141
heteropatella antirrhini	GC	32.5	NA	20	NA	NA	NA	NA	NA	NA	NA
heteropatella dianthi	GC	30	NA	19.5	NA	NA	NA	NA	NA	NA	NA
heterophoma poolensis	SG	47	18	25.5	29	21.105	0.258621	NA	NA	NA	NA
hydropisphaera arenula	GC	32	4.66667	21.5	27.3333	17.145	0.615854	NA	NA	NA	NA
hydropisphaera arenula	IN	NA	0.57	NA	NA	NA	NA	NA	NA	NA	NA
hymenula cerealis	GC	29.5	6	22	23.5	13.201	0.680851	0	1	1651.12	1380
hypomyces perniciosus	GC	32	8	24.25	24	13.583	0.677083	NA	NA	NA	NA
hypomyces perniciosus	IN	NA	10	18	NA	NA	NA	NA	NA	NA	NA
ilyonectria mors-panacis	GC	28	3	19	25	15.1175	0.64	NA	NA	NA	NA
ilyonectria robusta	GC	28	3	24	25	8.3535	0.84	NA	NA	NA	NA
inonotus mikadoi	GC	40	7	30	33	17.9225	0.69697	NA	NA	NA	NA
inonotus patouillardii	GC	40	9	28	31	19.526	0.612903	NA	NA	NA	NA
inonotus tabacinus	GC	30	4	25	26	10.098	0.807692	NA	NA	NA	NA
irpex consors	GC	35	4	27.5	31	14.3715	0.758065	NA	NA	NA	NA
isaria clonostachoides	DD	32	14	29	18	6.2225	0.833333	NA	NA	NA	NA
isaria clonostachoides	GC	36	7	29	29	13.4215	0.758621	NA	NA	NA	NA
isaria clonostachoides	IN	32	14	29	18	6.2225	0.833333	NA	NA	NA	NA
isaria clonostachoides	SG	36	7	31.5	29	9.4445	0.844828	NA	NA	NA	NA
isoachlya paradoxa	SG	33	NA	24	NA	NA	NA	NA	NA	NA	NA
kabatiella caulivora	GC	30	4	20	26	16.3195	0.615385	0	1	204.927	102
kabatiella caulivora	IN	NA	NA	20	NA	NA	NA	0	1	204.927	102
kabatiella caulivora	SP	32	4	NA	28	NA	NA	0	1	204.927	102
kellermania cercosperma	FR	27.5	NA	NA	NA	NA	NA	NA	NA	NA	NA
kellermania cercosperma	GC	32.5	NA	20	NA	NA	NA	NA	NA	NA	NA
kellermania cercosperma	SG	32.5	NA	20	NA	NA	NA	NA	NA	NA	NA
kuehneola uredinis	SG	NA	NA	22.5	NA	NA	NA	NA	NA	NA	NA
lachnellula willkommii	GC	NA	NA	20.25	NA	NA	NA	1043.53	8	1194.91	11
lachnellula willkommii	SG	31	NA	18.5	NA	NA	NA	1043.53	8	1194.91	11
laetiporus sulphureus	GC	37	12.75	29.1667	24.25	13.727	0.676976	348.036	4	348.036	4
lambertella tubulosa	GC	NA	NA	21.5	NA	NA	NA	NA	NA	NA	NA
lasiodiplodia theobromae	DD	37.75	12.15	28.4583	25.6	15.554	0.637044	5294.62	67	8556.22	526
lasiodiplodia theobromae	GC	36	9.46667	29.3333	26.5333	12.647	0.748744	5294.62	67	8556.22	526
laurilia sulcata	GC	32.5	NA	23.5	NA	NA	NA	NA	NA	NA	NA
laxitextum bicolor	GC	44	NA	34	NA	NA	NA	NA	NA	NA	NA
leiotrametes menziesii	GC	45	15	35	30	17.32	0.666667	NA	NA	NA	NA
lentinus tigrinus	GC	43	7	33.5	36	17.777	0.736111	NA	NA	NA	NA
lenzites betulina	GC	35	7	28.75	28	12.218	0.776786	NA	NA	NA	NA
lenzites betulinus	GC	44	NA	32	NA	NA	NA	NA	NA	NA	NA
lenzites tigrinus	GC	43	3	33.5	40	18.2905	0.7625	NA	NA	NA	NA
lenzites yoshinagae	GC	35	4	27.5	31	14.3715	0.758065	NA	NA	NA	NA
leptosphaeria avenaria	GC	32	2	23	30	16.185	0.7	NA	NA	NA	NA
leptosphaeria avenaria	SG	36	4	22	32	21.433	0.5625	NA	NA	NA	NA
leptosphaeria maculans	GC	NA	NA	24	NA	NA	NA	32.4353	8	16533.6	4162
leptosphaerulina trifolii	FR	NA	NA	20	NA	NA	NA	185.564	7	481.705	91
leptosphaerulina trifolii	GC	35	NA	20	NA	NA	NA	185.564	7	481.705	91
leptotrochila medicaginis	GC	29	2	20.5	27	15.034	0.685185	NA	NA	NA	NA
leptotrochila medicaginis	SG	29	2.5	19	26.5	16.4595	0.622642	NA	NA	NA	NA
macrophomina phaseolina	DD	NA	NA	40	NA	NA	NA	6543.63	107	22841.9	811
macrophomina phaseolina	GC	41	8	31	33	17.9225	0.69697	6543.63	107	22841.9	811
macrophomina phaseolina	IN	37	18.775	34.6667	18.225	5.034	0.871971	6543.63	107	22841.9	811
marssonina graminicola	GC	30.5	2.5	20	28	17.3305	0.625	NA	NA	NA	NA
marssonina graminicola	SG	30.5	2.5	20	28	17.3305	0.625	NA	NA	NA	NA
melampsora laricis-caprearum	SG	NA	6	NA	NA	NA	NA	NA	NA	NA	NA
melampsora lini	FR	30	7	NA	23	NA	NA	0	1	126.903	26
melampsora lini	IN	30	7	19	23	15.9985	0.521739	0	1	126.903	26
melampsora lini	SG	26.5	0.5	18	26	14.8295	0.673077	0	1	126.903	26
melampsora populnea	SG	NA	NA	15	NA	NA	NA	924.78	6	4253.15	108
melogramma gyrosum	GC	36.25	8.16667	24	28.0833	18.7835	0.563798	NA	NA	NA	NA
meruliporia incrassata	GC	34	NA	28	NA	NA	NA	NA	NA	NA	NA
microascus brevicaulis	GC	NA	NA	21.5	NA	NA	NA	NA	NA	NA	NA
microdochium nivale	GC	30.6667	0.666667	21.3333	30	16.5765	0.688889	56.1479	13	1651.12	1380
microdochium nivale	IN	17.5	NA	2.5	NA	NA	NA	56.1479	13	1651.12	1380
microdochium panattonianum	GC	30	NA	NA	NA	NA	NA	72.8858	3	72.8858	3
microdochium panattonianum	IN	32	NA	NA	NA	NA	NA	72.8858	3	72.8858	3
microdochium panattonianum	SG	32	5	26	27	11.742	0.777778	72.8858	3	72.8858	3
monascus ruber	GC	42.5	NA	32.5	NA	NA	NA	NA	NA	NA	NA
monilinia fructicola	GC	32.4667	3	25.2	29.4667	13.854	0.753394	305.923	10	369.837	57
monilinia fructicola	SG	NA	0	23	NA	NA	NA	305.923	10	369.837	57
monilinia fructigena	DD	35	5	NA	30	NA	NA	1215.53	30	3578.86	454
monilinia fructigena	FR	30	5.41667	30.5	24.5833	NA	NA	1215.53	30	3578.86	454
monilinia fructigena	GC	31.5	2.16667	24.5	29.3333	13.461	0.761364	1215.53	30	3578.86	454
monilinia fructigena	IN	35	5	NA	30	NA	NA	1215.53	30	3578.86	454
monilinia fructigena	SG	NA	NA	25	NA	NA	NA	1215.53	30	3578.86	454
monilinia laxa	DD	NA	1.25	20	NA	NA	NA	101.209	10	101.209	10
monilinia laxa	GC	31.5	1.5	25	30	12.7955	0.783333	101.209	10	101.209	10
monilinia laxa	SG	NA	NA	25	NA	NA	NA	101.209	10	101.209	10
monilochaetes infuscans	GC	31	6.5	NA	24.5	NA	NA	4.50444	2	4.50444	2
mucor racemosus	DD	7	1	NA	6	NA	NA	0	1	0	1
mucor racemosus	GC	33	0	25	33	15.3215	0.757576	0	1	0	1
mycosphaerella brassicicola	GC	32.5	0	18.5	32.5	21.6115	0.569231	376.754	3	1585.04	472
mycosphaerella brassicicola	SG	28	2.2	18.5	25.8	15.8055	0.631783	376.754	3	1585.04	472
mycosphaerella caryigena	GC	NA	5	25	NA	NA	NA	NA	NA	NA	NA
mycosphaerella cerasella	GC	NA	NA	26	NA	NA	NA	NA	NA	NA	NA
mycosphaerella iridis	SG	30	4	24	26	11.6355	0.769231	NA	NA	NA	NA
mycosphaerella linicola	GC	31	5	21.8333	26	15.5305	0.647436	0	1	0	1
mycosphaerella musicola	GC	32	9	25.5	23	11.916	0.717391	0	1	0	1
mycosphaerella musicola	SG	NA	15	29	NA	NA	NA	0	1	0	1
mycosphaerella pomi	GC	30	NA	23	NA	NA	NA	NA	NA	NA	NA
mycosphaerella rabiei	GC	32.5	NA	22.5	NA	NA	NA	129.198	5	129.198	5
mycosphaerella rabiei	SG	32.75	10	21.25	22.75	16.146	0.494505	129.198	5	129.198	5
mycosphaerella rubi	GC	32	2	21.5	30	17.842	0.65	NA	NA	NA	NA
mycosphaerella rubi	SG	32	2	23	30	16.185	0.7	NA	NA	NA	NA
mycosphaerella tassiana	DD	NA	NA	23.5	NA	NA	NA	NA	NA	NA	NA
nakataea oryzae	GC	33.625	13	28.125	20.625	10.261	0.733333	43.3556	3	43.3556	3
nectria cinnabarina	GC	31	3	21	28	16.853	0.642857	606.272	7	4500.13	100
nectria cinnabarina	SG	31.75	3.25	20.5	28.5	18.14	0.605263	606.272	7	4500.13	100
nectria pseudotrichia	GC	37	6	29	31	15.065	0.741935	NA	NA	NA	NA
nematogonum ferrugineum	GC	40	13.5	30	26.5	16.4595	0.622642	NA	NA	NA	NA
neoantrodia serialis	GC	34.5	4	25.5	30.5	16.2735	0.704918	NA	NA	NA	NA
neocamarosporium calvescens	GC	NA	NA	25	NA	NA	NA	NA	NA	NA	NA
neocosmospora phaseoli	GC	34.7	5	NA	29.7	NA	NA	13.2886	3	21.0533	14
neocosmospora pisi	GC	37.5	5	NA	32.5	NA	NA	NA	NA	NA	NA
neocosmospora solani	DD	30	11.0917	26.375	18.9083	7.3255	0.808286	5914.97	86	12826.3	2211
neocosmospora solani	GC	37.1554	5.30263	30.75	31.8528	12.818	0.798906	5914.97	86	12826.3	2211
neocosmospora solani	IN	30	NA	22.5	NA	NA	NA	5914.97	86	12826.3	2211
neocosmospora solani	SP	35.75	7.75	19	28	20.692	0.401786	5914.97	86	12826.3	2211
neocosmospora theobromae	GC	37.5	5	NA	32.5	NA	NA	NA	NA	NA	NA
neofabraea malicorticis	DD	NA	0	20	NA	NA	NA	10.2183	3	16.3839	14
neofabraea malicorticis	GC	30	0	20	30	17.32	0.666667	10.2183	3	16.3839	14
neofabraea malicorticis	SG	30	NA	20	NA	NA	NA	10.2183	3	16.3839	14
neofabraea perennans	SG	30	NA	20	NA	NA	NA	NA	NA	NA	NA
neofabraea vagabunda	GC	NA	NA	18	NA	NA	NA	238.331	2	238.331	2
neofusicoccum ribis	DD	32.8	15.5	24.25	17.3	12.1825	0.50578	783.749	10	3149.93	274
neofusicoccum ribis	GC	33.5	10	29	23.5	9.0965	0.808511	783.749	10	3149.93	274
neolentinus lepideus	GC	38.25	9	27.6667	29.25	17.7395	0.638177	NA	NA	NA	NA
neonectria ditissima	GC	37.5	5	24.6667	32.5	20.6895	0.605128	NA	NA	NA	NA
neoscytalidium dimidiatum	GC	NA	NA	32.5	NA	NA	NA	NA	NA	NA	NA
neurospora sitophila	SG	35	10	NA	25	NA	NA	NA	NA	NA	NA
nigrospora canescens	GC	32	6.5	28	25.5	8.38	0.843137	NA	NA	NA	NA
nigrospora musae	GC	32.5	5	19	27.5	19.3185	0.509091	NA	NA	NA	NA
nigrospora oryzae	DD	NA	11	21.6	NA	NA	NA	1453.73	13	1810.52	58
nigrospora oryzae	GC	36.76	10.12	28.4	26.64	14.803	0.686186	1453.73	13	1810.52	58
nigrospora oryzae	IN	NA	11	NA	NA	NA	NA	1453.73	13	1810.52	58
nigrospora oryzae	SG	41	11.3333	27.5	29.6667	20.221	0.544944	1453.73	13	1810.52	58
oculimacula yallundae	DD	NA	NA	7	NA	NA	NA	11.93	4	111.742	213
oculimacula yallundae	GC	30	-2.5	21.5	32.5	15.9465	0.738462	11.93	4	111.742	213
olpidiaster brassicae	IN	20	15	NA	5	NA	NA	2001.85	39	3501.83	321
onnia orientalis	GC	38	12	29	26	15.3615	0.653846	NA	NA	NA	NA
ophiosphaerella herpotricha	GC	35	4	25	31	17.5325	0.677419	NA	NA	NA	NA
ophiostoma ulmi	GC	35.3333	8	24.375	27.3333	17.5395	0.599085	178.944	7	178.944	7
panus rudis	GC	46	NA	36	NA	NA	NA	NA	NA	NA	NA
paraconiothyrium fuckelii	GC	33.5	1	25.5	32.5	15.2605	0.753846	892.753	3	4268.36	374
parastagonospora nodorum	GC	32	4	22	28	16.853	0.642857	NA	NA	NA	NA
parastagonospora nodorum	SG	NA	NA	20	NA	NA	NA	NA	NA	NA	NA
passalora cajani	GC	37.5	5.5	27.5	32	17.733	0.6875	NA	NA	NA	NA
passalora cajani	IN	NA	NA	22.5	NA	NA	NA	NA	NA	NA	NA
passalora cajani	SP	NA	NA	22.5	NA	NA	NA	NA	NA	NA	NA
passalora dissiliens	SG	NA	NA	31	NA	NA	NA	NA	NA	NA	NA
passalora koepkei	DD	NA	NA	26.25	NA	NA	NA	0	1	0	1
passalora koepkei	GC	31	16	28	15	6.0105	0.8	0	1	0	1
passalora koepkei	SG	31	16	28	15	6.0105	0.8	0	1	0	1
penicillium aurantiogriseum	SG	38	NA	NA	NA	NA	NA	1064.37	10	2649.75	1388
penicillium chrysogenum	SG	37.5	1	25	36.5	21.4255	0.657534	796.555	7	796.555	7
penicillium commune	GC	36	7	25	29	18.064	0.62069	NA	NA	NA	NA
penicillium commune	SG	31.5	7	24	24.5	13.395	0.693878	NA	NA	NA	NA
penicillium digitatum	DD	32.5	8	20.5375	24.5	17.1765	0.511735	1737.47	30	1917.67	51
penicillium digitatum	GC	31.25	9	24.3833	22.25	12.2305	0.691386	1737.47	30	1917.67	51
penicillium digitatum	SG	35	0	23.5	35	20.026	0.671429	1737.47	30	1917.67	51
penicillium expansum	DD	NA	0	25	NA	NA	NA	1351.94	19	1612.38	63
penicillium expansum	GC	30	3.5	25.5	26.5	9.3025	0.830189	1351.94	19	1612.38	63
penicillium fructigenum	GC	33	7	26	26	13.023	0.730769	NA	NA	NA	NA
penicillium gladioli	DD	NA	NA	17.5	NA	NA	NA	NA	NA	NA	NA
penicillium gladioli	FR	27	7.5	15	19.5	14.4545	0.384615	NA	NA	NA	NA
penicillium gladioli	GC	30	5	15	25	18.4815	0.4	NA	NA	NA	NA
penicillium gladioli	IN	10	NA	2.25	NA	NA	NA	NA	NA	NA	NA
penicillium glaucum	GC	36	2	21	34	22.86	0.558824	NA	NA	NA	NA
penicillium glaucum	SG	37.5	1.5	NA	36	NA	NA	NA	NA	NA	NA
penicillium glaucum	SP	40	3	NA	37	NA	NA	NA	NA	NA	NA
penicillium italicum	DD	32.5	8	23.1667	24.5	15.2975	0.619048	1051.29	16	5892.73	430
penicillium italicum	GC	29.1667	6.7	22.575	22.4667	11.941	0.706602	1051.29	16	5892.73	430
penicillium lehmanii	GC	NA	NA	34	NA	NA	NA	NA	NA	NA	NA
penicillium oxalicum	DD	NA	16	27	NA	NA	NA	631.668	7	1671.96	95
penicillium oxalicum	IN	NA	16	27	NA	NA	NA	631.668	7	1671.96	95
perenniporia fraxinea	GC	33	10	26	23	12.5275	0.695652	NA	NA	NA	NA
peronosclerospora philippinensis	SG	25	6.5	22	18.5	6.251	0.837838	42.6536	7	42.6536	7
peronosclerospora sorghi	SG	30	11.625	15	18.375	12.7565	0.183673	17.0356	7	17.0356	7
peronosclerospora sorghi	SP	NA	NA	21	NA	NA	NA	17.0356	7	17.0356	7
peronospora arborescens	SG	25.5	5.5	17.5	20	12.8185	0.6	NA	NA	NA	NA
peronospora destructor	SG	27.5	4	10.5	23.5	17.2245	0.276596	19.731	6	442.965	58
peronospora destructor	SP	25	6	15	19	13.657	0.473684	19.731	6	442.965	58
peronospora farinosa	IN	30	NA	10.25	NA	NA	NA	147.564	6	278.344	17
peronospora farinosa	SG	29	2.5	10.3	26.5	19.531	0.29434	147.564	6	278.344	17
peronospora farinosa	SP	20	5	10	15	11.1325	0.333333	147.564	6	278.344	17
peronospora hyoscyami	DD	27.5	7	NA	20.5	NA	NA	39.6238	4	39.6238	4
peronospora hyoscyami	FR	19.7	10	16.15	9.7	5.922	0.634021	39.6238	4	39.6238	4
peronospora hyoscyami	IN	29.5333	4.56667	NA	24.9667	NA	NA	39.6238	4	39.6238	4
peronospora hyoscyami	SG	28.0333	1	19	27.0333	15.631	0.665845	39.6238	4	39.6238	4
peronospora hyoscyami	SP	22.75	2.2	17.4	20.55	10.05	0.739659	39.6238	4	39.6238	4
peronospora parasitica	IN	8	NA	3.5	NA	NA	NA	NA	NA	NA	NA
peronospora parasitica	SG	29	NA	10	NA	NA	NA	NA	NA	NA	NA
peronospora trifoliorum	DD	NA	NA	18.5	NA	NA	NA	0	1	0	1
peronospora trifoliorum	SG	28	4	18	24	15.7045	0.583333	0	1	0	1
peronospora viciae	IN	NA	NA	15.6	NA	NA	NA	61.0215	6	133.428	38
pesotum piceae	GC	35.3333	3.66667	26.3333	31.6667	16.4705	0.715789	1481.51	8	2449.67	154
pestalotia diospyri	GC	38	10	28	28	16.853	0.642857	NA	NA	NA	NA
peyronellaea obtusa	GC	NA	NA	25	NA	NA	NA	798.914	12	893.927	23
peyronellaea obtusa	SG	NA	15.5	NA	NA	NA	NA	798.914	12	893.927	23
phacidiopycnis tuberivora	GC	NA	3.34	22.5	NA	NA	NA	NA	NA	NA	NA
phaeolus schweinitzii	GC	34.1667	9.375	26	24.7917	14.2075	0.670588	682.77	3	16001.5	419
phaeosphaeria herpotrichoides	GC	35	4	20	31	21.6605	0.516129	NA	NA	NA	NA
phellinus everhartii	GC	40	NA	29	NA	NA	NA	NA	NA	NA	NA
phellinus gilvus	GC	35	7	28.3333	28	12.827	0.761905	NA	NA	NA	NA
phellinus igniarius	GC	42	NA	31	NA	NA	NA	36.7086	2	2470.28	344
phellinus pini	GC	35.3333	10	22.5	25.3333	17.992	0.493421	585.398	4	3828.34	95
phellinus rimosus	GC	40	NA	30	NA	NA	NA	NA	NA	NA	NA
phellopilus nigrolimitatus	GC	32	NA	20	NA	NA	NA	NA	NA	NA	NA
phialophora cinerescens	GC	35	1.5	NA	33.5	NA	NA	5.91666	2	5.91666	2
phlebia radiata	GC	34	NA	24	NA	NA	NA	NA	NA	NA	NA
phlebia tremellosa	GC	42	NA	28	NA	NA	NA	NA	NA	NA	NA
phlebiopsis gigantea	GC	34	NA	30	NA	NA	NA	NA	NA	NA	NA
pholiota adiposa	GC	NA	NA	25	NA	NA	NA	NA	NA	NA	NA
phoma eriobotryae	GC	NA	NA	25	NA	NA	NA	NA	NA	NA	NA
phoma eriobotryae	SG	NA	NA	25	NA	NA	NA	NA	NA	NA	NA
phoma panacicola	GC	20	5	15	15	8.66	0.666667	NA	NA	NA	NA
phomopsis kalmiae	FR	28	12	NA	16	NA	NA	NA	NA	NA	NA
phomopsis kalmiae	GC	36	5	22.5	31	20.7195	0.564516	NA	NA	NA	NA
phomopsis kalmiae	SG	37.5	5	25	32.5	20.399	0.615385	NA	NA	NA	NA
phomopsis phaseoli	FR	NA	NA	23.5	NA	NA	NA	1485.38	24	1713.01	79
phomopsis phaseoli	GC	36.6	6.8	28.325	29.8	15.2525	0.722315	1485.38	24	1713.01	79
phomopsis phaseoli	SG	34.8	4.9	28	29.9	13.2345	0.772575	1485.38	24	1713.01	79
phomopsis vaccinii	GC	NA	3.75	28	NA	NA	NA	22.7833	2	22.7833	2
phycomyces nitens	FR	34	0	NA	34	NA	NA	NA	NA	NA	NA
phycomyces nitens	GC	32	0	26.5	32	11.346	0.828125	NA	NA	NA	NA
phyllactinia guttata	SG	35	4	15	31	23.029	0.354839	NA	NA	NA	NA
phyllactinia guttata	SP	NA	NA	21.5	NA	NA	NA	NA	NA	NA	NA
phyllosticta ampelicida	FR	35	10.5	22.5	24.5	17.4415	0.489796	811.228	4	1189.34	38
phyllosticta ampelicida	GC	NA	NA	25	NA	NA	NA	811.228	4	1189.34	38
phyllosticta citricarpa	GC	34.6667	12.3333	25	22.3333	14.8845	0.567164	0	1	22.8054	15
phyllosticta nicotianae	GC	35	15	25	20	14.142	0.5	NA	NA	NA	NA
phyllosticta nicotianae	SP	30	20	25	10	7.071	0.5	NA	NA	NA	NA
phyllosticta solitaria	FR	32.5	7.5	24.375	25	14.2065	0.675	5.61524	2	64.5464	34
phyllosticta solitaria	GC	33	8.33333	27.5	24.6667	10.7545	0.777027	5.61524	2	64.5464	34
phyllosticta solitaria	SG	35.75	8.1	25.25	27.65	17.234	0.620253	5.61524	2	64.5464	34
phyllostictina vaccinii	GC	30	3.75	25	26.25	10.1175	0.809524	NA	NA	NA	NA
physoderma maydis	SG	30	23	28.5	7	2.96	0.785714	0.58774	2	0.58774	2
phytophthora boehmeriae	GC	32.5	9.66667	21.25	22.8333	16.0615	0.507299	415.238	4	4586.08	134
phytophthora cactorum	DD	29.5	9.5	22.3333	20	12.061	0.641667	2126.39	21	12091	950
phytophthora cactorum	GC	32.6739	7.09643	26.1552	25.5775	12.3185	0.745138	2126.39	21	12091	950
phytophthora cactorum	IN	29.5	9.5	22.3333	20	12.061	0.641667	2126.39	21	12091	950
phytophthora cactorum	SG	NA	NA	26	NA	NA	NA	2126.39	21	12091	950
phytophthora cambivora	GC	33.75	9	25	24.75	14.808	0.646465	1695.98	27	3186.26	303
phytophthora capsici	GC	36.3	9.2	28.75	27.1	13.902	0.721402	1185.29	20	3503.53	291
phytophthora capsici	SG	NA	NA	19	NA	NA	NA	1185.29	20	3503.53	291
phytophthora cinnamomi	FR	35	NA	25	NA	NA	NA	3066.24	23	23185.9	1445
phytophthora cinnamomi	GC	33.75	8.16667	25.2857	25.5833	14.702	0.669148	3066.24	23	23185.9	1445
phytophthora citricola	GC	31.1	6.5	25.4167	24.6	11.018	0.76897	2108.42	15	3044.93	175
phytophthora citrophthora	DD	32.8	6	24.25	26.8	15.0505	0.68097	1811.75	15	2918.62	89
phytophthora citrophthora	GC	32.4312	6.33636	26.2188	26.0949	11.954	0.761927	1811.75	15	2918.62	89
phytophthora colocasiae	GC	34.375	9	28.125	25.375	11.92	0.753695	376.567	2	3347.41	223
phytophthora colocasiae	SG	28.5	NA	17.5	NA	NA	NA	376.567	2	3347.41	223
phytophthora cryptogea	GC	31.5	5	27.5	26.5	8.431	0.849057	5749.15	95	13791.2	691
phytophthora cyperi-rotundati	DD	NA	NA	28	NA	NA	NA	NA	NA	NA	NA
phytophthora drechsleri	GC	36.8333	5.25	30.375	31.5833	12.878	0.795515	1875.46	18	1921.93	25
phytophthora erythroseptica	GC	30.5	5	27.5	25.5	6.541	0.882353	621.302	7	1017.08	39
phytophthora erythroseptica	SG	NA	NA	26	NA	NA	NA	621.302	7	1017.08	39
phytophthora fagopyri	GC	40	10	36	30	8.584	0.866667	NA	NA	NA	NA
phytophthora hibernalis	GC	31.5	6.5	NA	25	NA	NA	239.878	3	256.095	16
phytophthora infestans	DD	27.65	4.21667	20.17	23.4333	13.1645	0.680797	214.251	22	377.384	215
phytophthora infestans	FR	24.8	3	20.4286	21.8	8.753	0.799476	214.251	22	377.384	215
phytophthora infestans	GC	27.7	6.32	19.1187	21.38	13.7275	0.598632	214.251	22	377.384	215
phytophthora infestans	IN	32.6667	4.275	18.6	28.3917	20.011	0.504549	214.251	22	377.384	215
phytophthora infestans	SG	27.2143	5.09231	15.8375	22.122	15.789	0.485725	214.251	22	377.384	215
phytophthora japonica	GC	NA	10	27	NA	NA	NA	NA	NA	NA	NA
phytophthora japonica	IN	35	18	NA	17	NA	NA	NA	NA	NA	NA
phytophthora meadii	GC	35	8	31	27	8.4555	0.851852	226.607	2	226.607	2
phytophthora megasperma	GC	31.75	NA	26	NA	NA	NA	2813.63	35	7588.87	341
phytophthora megasperma	IN	35	18	NA	17	NA	NA	2813.63	35	7588.87	341
phytophthora mexicana	FR	20	NA	9	NA	NA	NA	NA	NA	NA	NA
phytophthora mexicana	GC	37	8	NA	29	NA	NA	NA	NA	NA	NA
phytophthora nicotianae	DD	34	20	28	14	9.2865	0.571429	2257	22	3106.04	318
phytophthora nicotianae	FR	35	20	NA	15	NA	NA	2257	22	3106.04	318
phytophthora nicotianae	GC	37.055	7.66952	30.6711	29.3854	12.5595	0.782754	2257	22	3106.04	318
phytophthora nicotianae	IN	34	20	28	14	9.2865	0.571429	2257	22	3106.04	318
phytophthora nicotianae	SG	NA	NA	26	NA	NA	NA	2257	22	3106.04	318
phytophthora palmivora	GC	34.6642	8.93824	27.9136	25.7259	12.653	0.737598	2655.47	29	3064.83	170
phytophthora palmivora	SG	30.5	7	23.3125	23.5	12.841	0.694149	2655.47	29	3064.83	170
phytophthora pini	GC	35	8	NA	27	NA	NA	NA	NA	NA	NA
phytophthora porri	GC	29	6.5	20.375	22.5	14.097	0.616667	1006.43	11	1411.01	65
phytophthora richardiae	GC	30.5	9	20	21.5	15.074	0.511628	0	1	0	1
phytophthora syringae	GC	25	NA	15	NA	NA	NA	439.942	9	456.159	22
phytopythium vexans	GC	35.5	5	30	30.5	11.2475	0.819672	1737.89	14	24239.4	2469
plasmopara viticola	DD	30	9.16667	22.125	20.8333	12.952	0.622	54.8706	4	257.103	19
plasmopara viticola	IN	29	10.1667	22.75	18.8333	10.843	0.668142	54.8706	4	257.103	19
plasmopara viticola	SG	32.49	9.85714	23.35	22.6329	14.578	0.596162	54.8706	4	257.103	19
plasmopara viticola	SP	30	9	20	21	14.5835	0.52381	54.8706	4	257.103	19
pleiochaeta setosa	SG	33.5	NA	24	NA	NA	NA	174.831	7	237.095	66
pleiochaeta setosa	SP	NA	NA	12.5	NA	NA	NA	174.831	7	237.095	66
plenodomus fuscomaculans	FR	30	8	NA	22	NA	NA	NA	NA	NA	NA
plenodomus meliloti	FR	27	0	16	27	17.47	0.592593	NA	NA	NA	NA
plenodomus meliloti	GC	27	0	15.5	27	17.858	0.574074	NA	NA	NA	NA
plenodomus meliloti	IN	12	NA	9	NA	NA	NA	NA	NA	NA	NA
plenodomus tracheiphilus	FR	27.5	12	NA	15.5	NA	NA	21.5939	10	33.344	18
plenodomus tracheiphilus	GC	28	10	NA	18	NA	NA	21.5939	10	33.344	18
plenodomus tracheiphilus	SG	30	15.5	19	14.5	10.4655	0.241379	21.5939	10	33.344	18
pleospora bjoerlingii	DD	NA	NA	19	NA	NA	NA	57.8906	2	57.8906	2
pleospora lycopersici	DD	26.7	7.2	21.1	19.5	10.215	0.712821	NA	NA	NA	NA
pleospora lycopersici	GC	30.6	0.55	22.5	30.05	15.0635	0.730449	NA	NA	NA	NA
pleospora lycopersici	IN	26.7	7.2	21.1	19.5	10.215	0.712821	NA	NA	NA	NA
pleurotus dryinus	GC	NA	10	27	NA	NA	NA	NA	NA	NA	NA
pleurotus dryinus	SG	NA	NA	27	NA	NA	NA	NA	NA	NA	NA
pleurotus ostreatus	GC	38.5	NA	29.25	NA	NA	NA	414.252	4	1111.24	82
plurivorosphaerella nawae	GC	NA	NA	25	NA	NA	NA	NA	NA	NA	NA
podosphaera leucotricha	IN	26.5	11.5	NA	15	NA	NA	136.903	9	499.686	112
podosphaera leucotricha	SG	29.75	7.5	17.6667	22.25	16.1325	0.456929	136.903	9	499.686	112
podosphaera pannosa	SG	NA	6	NA	NA	NA	NA	395.434	10	1847.83	324
polyscytalum pustulans	GC	NA	NA	12	NA	NA	NA	0	1	119.468	189
porostereum spadiceum	GC	35	5	25	30	17.32	0.666667	NA	NA	NA	NA
proxipyricularia zingiberis	GC	34.5	8.5	23.5	26	17.1405	0.576923	NA	NA	NA	NA
pseudoperonospora cubensis	DD	29	10	19.5	19	13.435	0.5	367.963	17	382.331	22
pseudoperonospora cubensis	IN	29.3333	7.625	19.6667	21.7083	14.6565	0.554702	367.963	17	382.331	22
pseudoperonospora cubensis	SG	28.75	4.62	18.625	24.13	15.8445	0.580398	367.963	17	382.331	22
pseudoperonospora cubensis	SP	28.8333	7.4	19.15	21.4333	14.5635	0.548212	367.963	17	382.331	22
pseudopestalotiopsis theae	GC	38	10	28	28	16.853	0.642857	0	1	1050.09	101
pseudopeziza trifolii	FR	NA	NA	17.5	NA	NA	NA	9.0632	2	204.927	102
puccinia antirrhini	DD	24	NA	10	NA	NA	NA	0	1	0	1
puccinia antirrhini	SG	24	2.5	11.9	21.5	15.721	0.437209	0	1	0	1
puccinia chrysanthemi	SG	30	6	NA	24	NA	NA	0	1	0	1
puccinia coronata	DD	NA	13.9	22.775	NA	NA	NA	471.341	30	471.341	30
puccinia coronata	IN	NA	13.9	22.775	NA	NA	NA	471.341	30	471.341	30
puccinia coronata	SG	33	4.3125	18.625	28.6875	20.2995	0.498911	471.341	30	471.341	30
puccinia coronifera	IN	36	NA	NA	NA	NA	NA	NA	NA	NA	NA
puccinia coronifera	SG	32.5	3.16667	18.125	29.3333	20.5925	0.509943	NA	NA	NA	NA
puccinia graminis	DD	27.075	13.3083	21.0208	13.7667	9.2425	0.56023	419.088	14	419.088	14
puccinia graminis	IN	27.075	13.3083	21.0269	13.7667	9.2385	0.560672	419.088	14	419.088	14
puccinia graminis	SG	30.2727	4.10714	16.1071	26.1656	18.956	0.458618	419.088	14	419.088	14
puccinia helianthi	IN	NA	10	NA	NA	NA	NA	3.24993	2	3.24993	2
puccinia helianthi	SG	28	6	18	22	14.9875	0.545455	3.24993	2	3.24993	2
puccinia hieracii	DD	NA	NA	19	NA	NA	NA	NA	NA	NA	NA
puccinia hieracii	SG	NA	NA	19	NA	NA	NA	NA	NA	NA	NA
puccinia hordei	DD	30	8	18	22	15.969	0.454545	274.997	5	431.851	43
puccinia hordei	IN	27.1667	8	17.875	19.1667	13.4015	0.515217	274.997	5	431.851	43
puccinia hordei	SG	23	NA	14	NA	NA	NA	274.997	5	431.851	43
puccinia malvacearum	SG	26	2	14	24	16.9695	0.5	238.331	2	257.336	18
puccinia menthae	SG	27.5	NA	18	NA	NA	NA	12.238	4	25.1206	16
puccinia recondita	DD	25.5	15	18.5	10.5	7.7935	0.333333	19.7451	8	2649.96	1443
puccinia recondita	IN	29.5	15	20.6667	14.5	10.738	0.390805	19.7451	8	2649.96	1443
puccinia recondita	SG	29.8214	3.5	15.1667	26.3214	19.2005	0.443238	19.7451	8	2649.96	1443
puccinia sorghi	DD	30	NA	20	NA	NA	NA	377.154	4	736.831	23
puccinia sorghi	IN	32	8	18	24	17.669	0.416667	377.154	4	736.831	23
puccinia sorghi	SG	29.6667	4	16.8333	25.6667	18.1485	0.5	377.154	4	736.831	23
puccinia striiformis	DD	20	NA	12.5	NA	NA	NA	11.9301	4	471.192	115
puccinia striiformis	IN	21.34	NA	12.5	NA	NA	NA	11.9301	4	471.192	115
puccinia striiformis	SG	24.75	0.833333	12.3333	23.9167	17.1205	0.480836	11.9301	4	471.192	115
puccinia striiformis	SP	20	0	12.25	20	12.604	0.6125	11.9301	4	471.192	115
puccinia suaveolens	SG	NA	NA	20	NA	NA	NA	NA	NA	NA	NA
pumilus medullae	GC	NA	NA	22.5	NA	NA	NA	NA	NA	NA	NA
punctularia strigosozonata	GC	40	NA	34	NA	NA	NA	NA	NA	NA	NA
pycnoporus sanguineus	GC	45	4	32.5	41	22.356	0.695122	NA	NA	NA	NA
pyrenopeziza brassicae	GC	NA	NA	19.5	NA	NA	NA	1.96753	2	1.96753	2
pyrenophora avenae	GC	30	NA	20	NA	NA	NA	NA	NA	NA	NA
pyrenophora catenaria	FR	10	4.4	7.05	5.6	4.026	0.473214	NA	NA	NA	NA
pyrenophora catenaria	GC	34	5	31.5	29	5.6245	0.913793	NA	NA	NA	NA
pyrenophora chaetomioides	GC	33	3.25	25	29.75	14.888	0.731092	14.214	5	14.214	5
pyrenophora chaetomioides	SG	34.75	6.83333	22.6667	27.9167	18.6055	0.567164	14.214	5	14.214	5
pyrenophora graminea	DD	22	NA	16.4	NA	NA	NA	0	1	0	1
pyrenophora graminea	GC	32.3333	6.125	24.125	26.2083	14.5445	0.686804	0	1	0	1
pyrenophora graminea	IN	22	NA	15	NA	NA	NA	0	1	0	1
pyrenophora nisikadoi	GC	34	5	26	29	14.7755	0.724138	NA	NA	NA	NA
pyrenophora teres	FR	30	7.5	NA	22.5	NA	NA	48.8305	5	1651.12	1380
pyrenophora teres	GC	33	4	25.75	29	13.7725	0.75	48.8305	5	1651.12	1380
pyrenophora teres	IN	NA	NA	25	NA	NA	NA	48.8305	5	1651.12	1380
pyrenophora teres	SG	NA	5	25	NA	NA	NA	48.8305	5	1651.12	1380
pyrenophora tritici-repentis	GC	35	7.5	26	27.5	15.696	0.672727	7.80404	3	1651.12	1380
pyricularia grisea	GC	36.75	9.25	27	27.5	16.4805	0.645455	60.6449	5	2011.28	1428
pyricularia oryzae	DD	33	NA	25.0625	NA	NA	NA	NA	NA	NA	NA
pyricularia oryzae	GC	36.9	11.625	26.8333	25.275	16.163	0.601714	NA	NA	NA	NA
pyricularia oryzae	IN	33.1429	NA	25.1667	NA	NA	NA	NA	NA	NA	NA
pyricularia oryzae	SG	34	NA	27	NA	NA	NA	NA	NA	NA	NA
pyricularia oryzae	SP	35.3333	13.75	25.3333	21.5833	14.8235	0.53668	NA	NA	NA	NA
pyricularia setariae	GC	36.5	8.5	27	28	16.343	0.660714	58.072	7	58.072	7
pyricularia setariae	SG	NA	NA	25	NA	NA	NA	58.072	7	58.072	7
pythium aphanidermatum	DD	NA	15	32.75	NA	NA	NA	2385.81	44	6996.52	247
pythium aphanidermatum	FR	30	16.6667	27.8333	13.3333	4.513	0.8375	2385.81	44	6996.52	247
pythium aphanidermatum	GC	41.7	7.75	32.125	33.95	17.5645	0.717968	2385.81	44	6996.52	247
pythium aphanidermatum	IN	NA	15	32.5	NA	NA	NA	2385.81	44	6996.52	247
pythium arrhenomanes	GC	41	5	32.75	36	16.026	0.770833	548.155	12	548.155	12
pythium arrhenomanes	IN	38	12	16	26	17.561	0.153846	548.155	12	548.155	12
pythium butleri	DD	35.6	15.25	34.1667	20.35	3.2755	0.929566	631.73	5	631.73	5
pythium butleri	GC	38.8	6	32	32.8	13.519	0.792683	631.73	5	631.73	5
pythium diclinum	GC	NA	NA	26.5	NA	NA	NA	NA	NA	NA	NA
pythium echinocarpum	GC	33.5	NA	26	NA	NA	NA	NA	NA	NA	NA
pythium epigynum	GC	36	3.5	28	32.5	15.2605	0.753846	NA	NA	NA	NA
pythium monospermum	GC	35	7	30	28	10.2435	0.821429	NA	NA	NA	NA
pythium oryzae	GC	33.5	NA	26	NA	NA	NA	NA	NA	NA	NA
pythium scleroteichum	GC	38.5	8	29	30.5	16.8655	0.688525	NA	NA	NA	NA
pythium tenue	GC	NA	NA	26.5	NA	NA	NA	NA	NA	NA	NA
ramularia betae	GC	NA	NA	19	NA	NA	NA	NA	NA	NA	NA
ramularia grevilleana	GC	27.2	0	20.25	27.2	13.124	0.744485	NA	NA	100.72	5
ramularia panacicola	GC	27	4	19	23	13.6285	0.652174	NA	NA	NA	NA
rectifusarium ventricosum	DD	25	0	17.5	25	13.4865	0.7	NA	NA	NA	NA
rectifusarium ventricosum	GC	37	5	22.5	32	21.7715	0.546875	NA	NA	NA	NA
rectifusarium ventricosum	IN	NA	NA	20	NA	NA	NA	NA	NA	NA	NA
remotididymella destructiva	DD	NA	7.2	21.8	NA	NA	NA	8.89468	2	20.7832	5
remotididymella destructiva	GC	31.4667	5.46667	25.7	26	11.2905	0.778205	8.89468	2	20.7832	5
rhabdocline laricis	GC	25	5	17.5	20	12.379	0.625	0	1	719.756	9
rhabdocline laricis	IN	30	0	17.5	30	19.631	0.583333	0	1	719.756	9
rhipidium interruptum	SG	22	12	17	10	7.071	0.5	NA	NA	NA	NA
rhizoctonia oryzae-sativae	FR	NA	NA	28	NA	NA	NA	NA	NA	NA	NA
rhizoctonia oryzae-sativae	GC	41	10	30	31	18.5875	0.645161	NA	NA	NA	NA
rhizoctonia oryzae-sativae	IN	NA	NA	26	NA	NA	NA	NA	NA	NA	NA
rhizoctonia solani	DD	32.7333	13.2667	28.3875	19.4667	8.4955	0.776755	2976.8	42	23621.1	5147
rhizoctonia solani	FR	24.3	15.95	18.7333	8.35	6.197	0.333333	2976.8	42	23621.1	5147
rhizoctonia solani	GC	36.68	8.33571	26.131	28.3443	17.4695	0.627827	2976.8	42	23621.1	5147
rhizoctonia solani	IN	34.1	21.0727	26.9433	13.0273	9.473	0.45064	2976.8	42	23621.1	5147
rhizoctonia solani	SG	36	16	27.5	20	13.214	0.575	2976.8	42	23621.1	5147
rhizomucor pusillus	GC	42.6667	19.75	39.5	22.9167	6.762	0.861818	NA	NA	NA	NA
rhizomucor pusillus	SP	49	20	35	29	20.245	0.517241	NA	NA	NA	NA
rhizopus acidus	GC	48	15	33	33	22.4825	0.545455	NA	NA	NA	NA
rhizopus acidus	SP	41	15	33	26	14.263	0.692308	NA	NA	NA	NA
rhizopus arrhizus	DD	41.1	13.2333	30.2	27.8667	17.651	0.608852	NA	NA	NA	NA
rhizopus arrhizus	GC	43.535	12.9939	32.4	30.5411	18.604	0.635409	NA	NA	NA	NA
rhizopus arrhizus	IN	NA	NA	30	NA	NA	NA	NA	NA	NA	NA
rhizopus arrhizus	SG	45.5	4.07	36.1667	41.43	18.206	0.77472	NA	NA	NA	NA
rhizopus arrhizus	SP	40.625	14.8281	32.1333	25.7969	14.7775	0.670826	NA	NA	NA	NA
rhizopus candidus	GC	NA	NA	30	NA	NA	NA	NA	NA	NA	NA
rhizopus candidus	SP	NA	NA	30	NA	NA	NA	NA	NA	NA	NA
rhizopus lyococcus	DD	32.25	7.7	21.125	24.55	16.703	0.546843	NA	NA	NA	NA
rhizopus lyococcus	GC	35.5	8.25	23.875	27.25	18.0365	0.573394	NA	NA	NA	NA
rhizopus lyococcus	SG	38	1.5	31	36.5	14.145	0.808219	NA	NA	NA	NA
rhizopus lyococcus	SP	31.875	12.05	27.25	19.825	8.9445	0.766709	NA	NA	NA	NA
rhizopus microsporus	DD	NA	NA	30	NA	NA	NA	NA	NA	NA	NA
rhizopus microsporus	GC	42	8.48333	33	33.5167	16.7565	0.731477	NA	NA	NA	NA
rhizopus microsporus	SG	43	5.375	35.5	37.625	15.036	0.800664	NA	NA	NA	NA
rhizopus microsporus	SP	46.25	14.5	35.8333	31.75	18.1495	0.671916	NA	NA	NA	NA
rhizopus microsporus var. rhizopodiformis	GC	50	12.5	37	37.5	22.1755	0.653333	NA	NA	NA	NA
rhizopus niveus	GC	42	15	31.5	27	17.0485	0.611111	NA	NA	NA	NA
rhizopus niveus	SP	41	14	31.5	27	16.108	0.648148	NA	NA	NA	NA
rhizopus stolonifer	DD	28.0667	7.54	20.375	20.5267	12.7	0.625284	2271.21	32	4431.1	265
rhizopus stolonifer	FR	NA	NA	17.5	NA	NA	NA	2271.21	32	4431.1	265
rhizopus stolonifer	GC	32.3879	7.53	26.2933	24.8579	11.6375	0.754823	2271.21	32	4431.1	265
rhizopus stolonifer	IN	27.23	7.52222	20.2917	19.7078	11.7615	0.647939	2271.21	32	4431.1	265
rhizopus stolonifer	SG	34.7857	2.22273	30.3565	32.563	9.479	0.863981	2271.21	32	4431.1	265
rhizopus stolonifer	SP	31.5	13.3125	25.8	18.1875	10.097	0.686598	2271.21	32	4431.1	265
rhodofomes cajanderi	GC	38	NA	29	NA	NA	NA	NA	NA	NA	NA
rhodofomes roseus	GC	36	NA	26	NA	NA	NA	NA	NA	NA	NA
rhodofomitopsis feei	GC	32	16	28	16	7.5985	0.75	NA	NA	NA	NA
rigidoporus ulmarius	GC	44	16.5	36	27.5	14.532	0.709091	NA	NA	NA	NA
saccharicola taiwanensis	GC	34	16	26.5	18	11.779	0.583333	NA	NA	NA	NA
saccharomycopsis fibuligera	GC	NA	8	20	NA	NA	NA	NA	NA	NA	NA
saprolegnia glomerata	SG	32	16	26	16	9.903	0.625	NA	NA	NA	NA
saprolegnia mixta	FR	26.5	1.5	22	25	9.2055	0.82	NA	NA	NA	NA
saprolegnia mixta	SG	32.5	1.5	26	31	12.8905	0.790323	NA	NA	NA	NA
sarcodontia pachyodon	GC	44	NA	30	NA	NA	NA	NA	NA	NA	NA
sarocladium strictum	GC	NA	NA	30	NA	NA	NA	914.646	11	2492.1	1387
schizophyllum commune	GC	43.25	4	24.5	39.25	27.291	0.522293	896.564	9	967.445	11
sclerospora graminicola	IN	34	11	19.25	23	17.0845	0.358696	16.8014	7	16.8014	7
sclerospora graminicola	SG	33.7462	8.80769	22.3219	24.9385	17.047	0.541901	16.8014	7	16.8014	7
sclerospora graminicola	SP	29	8.2	19.5	20.8	14.1995	0.543269	16.8014	7	16.8014	7
sclerotinia minor	DD	32	0.25	NA	31.75	NA	NA	1074.82	16	1180.66	66
sclerotinia minor	FR	30	NA	NA	NA	NA	NA	1074.82	16	1180.66	66
sclerotinia minor	GC	31	0	19	31	19.526	0.612903	1074.82	16	1180.66	66
sclerotinia miyabeana	GC	NA	NA	22.5	NA	NA	NA	NA	NA	NA	NA
sclerotinia miyabeana	IN	25	19	NA	6	NA	NA	NA	NA	NA	NA
sclerotinia nicotianae	GC	37	NA	24	NA	NA	NA	NA	NA	NA	NA
sclerotinia ricini	GC	35	12	25	23	15.361	0.565217	NA	NA	NA	NA
sclerotinia sclerotiorum	DD	30.4	4.875	18.2083	25.525	17.7465	0.522364	4051.2	102	9776.71	1437
sclerotinia sclerotiorum	FR	NA	NA	22.5	NA	NA	NA	4051.2	102	9776.71	1437
sclerotinia sclerotiorum	GC	32	2.5	25	29.5	13.4805	0.762712	4051.2	102	9776.71	1437
sclerotinia sclerotiorum	IN	28.1667	0.166667	21	28	13.5265	0.744048	4051.2	102	9776.71	1437
sclerotinia sclerotiorum	SG	30.3333	3	25	27.3333	10.7395	0.804878	4051.2	102	9776.71	1437
sclerotium delphinii	GC	NA	10	29	NA	NA	NA	NA	NA	NA	NA
sclerotium perniciosum	GC	30	5	20	25	16.0235	0.6	NA	NA	NA	NA
septoria apiicola	GC	26	12	22	14	7.308	0.714286	16.6001	2	16.6001	2
septoria apiicola	SG	NA	NA	20.5	NA	NA	NA	16.6001	2	16.6001	2
septoria callistephi	GC	32	6	26	26	11.6355	0.769231	NA	NA	NA	NA
septoria cannabis	GC	35	9	25	26	16.3195	0.615385	0	1	0	1
septoria chrysanthemella	GC	32	8.25	26	23.75	11.3655	0.747368	NA	NA	NA	NA
septoria lilii	FR	30	15	17	15	9.9105	0.133333	NA	NA	NA	NA
septoria lilii	GC	32	3	22	29	17.0935	0.655172	NA	NA	NA	NA
septoria lilii	SG	NA	NA	24	NA	NA	NA	NA	NA	NA	NA
septoria lycopersici	FR	26.9	15	25	11.9	3.969	0.840336	10.027	3	10.027	3
septoria lycopersici	GC	34.4	1.7	25	32.7	17.1405	0.712538	10.027	3	10.027	3
septoria menthae	FR	32	16	NA	16	NA	NA	NA	NA	NA	NA
septoria menthae	GC	36	7.5	24	28.5	18.745	0.578947	NA	NA	NA	NA
septoria menthae	SG	NA	NA	28	NA	NA	NA	NA	NA	NA	NA
septoria obesa	GC	32	8.25	24	23.75	13.8	0.663158	NA	NA	NA	NA
serpula himantioides	GC	34.6	5.5	24.4546	29.1	17.2665	0.651359	NA	NA	NA	NA
serpula lacrymans	GC	27.2857	6.25	21.5	21.0357	10.695	0.724958	NA	NA	NA	NA
serpula lacrymans	SG	NA	NA	24.5	NA	NA	NA	NA	NA	NA	NA
setophoma terrestris	DD	NA	13	26	NA	NA	NA	368.772	6	773.646	61
setophoma terrestris	GC	NA	11.5	26	NA	NA	NA	368.772	6	773.646	61
sorosporium paspali	GC	36	19	30	17	10.161	0.647059	NA	NA	NA	NA
sphaceloma mattiroloanum	GC	NA	5	22.5	NA	NA	NA	NA	NA	NA	NA
sphaceloma symphoricarpi	GC	NA	5	22.5	NA	NA	NA	NA	NA	NA	NA
sphaeropsis tumefaciens	GC	37.9	3.5	30	34.4	15.338	0.770349	361.257	2	379.021	16
sphaerulina azaleae	GC	36	-1	24	37	20.998	0.675676	NA	NA	NA	NA
sphaerulina azaleae	SG	NA	NA	24	NA	NA	NA	NA	NA	NA	NA
sphaerulina myriadea	GC	31	16	27	15	7.4625	0.733333	NA	NA	NA	NA
sphaerulina oryzina	GC	34.5	2	26.5	32.5	15.2605	0.753846	37.7293	4	37.7293	4
sporisorium cruentum	IN	35	15	23	20	14.7855	0.4	6.25249	4	6.25249	4
sporisorium cruentum	SG	42	12	23.6667	30	22.223	0.388889	6.25249	4	6.25249	4
sporisorium destruens	SG	36.25	8.75	28	27.5	14.836	0.7	NA	NA	NA	NA
sporisorium reilianum	GC	33.75	NA	29	NA	NA	NA	5.59558	3	9.18186	9
sporisorium reilianum	IN	36	16	24	20	14.7855	0.4	5.59558	3	9.18186	9
sporisorium sorghi	IN	35	12.5	23.5	22.5	16.0265	0.488889	21.7474	4	21.7474	4
sporisorium sorghi	SG	NA	NA	21	NA	NA	NA	21.7474	4	21.7474	4
sporonema oxycocci	GC	NA	2.5	20	NA	NA	NA	NA	NA	NA	NA
steccherinum ochraceum	GC	34	NA	28	NA	NA	NA	NA	NA	NA	NA
stemphylium congestum	DD	NA	0	NA	NA	NA	NA	NA	NA	NA	NA
stemphylium congestum	IN	NA	0	NA	NA	NA	NA	NA	NA	NA	NA
stemphylium cucurbitacearum	GC	30	15	21.5	15	10.984	0.433333	NA	NA	NA	NA
stemphylium solani	GC	35	10	24.5	25	16.4235	0.58	381.014	3	485.189	15
stemphylium solani	SP	NA	NA	32	NA	NA	NA	381.014	3	485.189	15
stemphylium vesicarium	GC	35	4	21.5	31	20.7195	0.564516	1935.41	19	2543.7	104
stemphylium vesicarium	SG	37	0	17.5	37	26.606	0.472973	1935.41	19	2543.7	104
stenocarpella macrospora	GC	36	8.25	26.75	27.75	16.021	0.666667	0	1	0	1
stenocarpella macrospora	SG	37	6.5	28.5	30.5	15.65	0.721311	0	1	0	1
stenocarpella maydis	DD	NA	16.5	26.1667	NA	NA	NA	0.58774	2	38.5511	3
stenocarpella maydis	GC	36	12.36	29.6667	23.64	11.7995	0.732093	0.58774	2	38.5511	3
stenocarpella maydis	IN	NA	16.5	26.1667	NA	NA	NA	0.58774	2	38.5511	3
stereum gausapatum	GC	38	NA	24	NA	NA	NA	NA	NA	NA	NA
stereum hirsutum	GC	34.6667	3.5	25.1667	31.1667	16.9925	0.695187	NA	NA	NA	NA
stereum necator	GC	36	NA	22.5	NA	NA	NA	NA	NA	NA	NA
stereum ostrea	GC	40	NA	28	NA	NA	NA	NA	NA	NA	NA
stereum rugosum	GC	30	NA	20	NA	NA	NA	NA	NA	NA	NA
sterigmatocystis alborosea	GC	32	NA	22	NA	NA	NA	NA	NA	NA	NA
sterigmatocystis basidiosepta	GC	38	8	26	30	19.228	0.6	NA	NA	NA	NA
stigmina carpophila	SG	37.5	4	27	33.5	18.6	0.686567	46.7098	5	359.41	73
strionemadiplodia frumenti	GC	39	15	28.5	24	16.0745	0.5625	NA	NA	NA	NA
strionemadiplodia frumenti	SG	39	8	28.5	31	18.0745	0.66129	NA	NA	NA	NA
stromatinia cepivora	DD	24	NA	15	NA	NA	NA	18.7958	5	442.965	58
stromatinia cepivora	GC	29	5	22	24	12.705	0.708333	18.7958	5	442.965	58
stromatinia cepivora	IN	24	NA	15	NA	NA	NA	18.7958	5	442.965	58
stromatinia gladioli	GC	35	0	25	35	18.27	0.714286	NA	NA	NA	NA
subplenodomus apiicola	FR	33	4.25	29	28.75	8.5335	0.86087	NA	NA	NA	NA
subplenodomus apiicola	GC	28	0	18	28	16.853	0.642857	NA	NA	NA	NA
subplenodomus apiicola	SG	26	4	17	22	14.264	0.590909	NA	NA	NA	NA
sultanimyces vitiphyllus	SG	NA	NA	31	NA	NA	NA	NA	NA	NA	NA
synchytrium endobioticum	DD	30	3.5	18	26.5	18.0245	0.54717	0	1	119.469	189
synchytrium endobioticum	IN	26.175	9.6	15.6	16.575	12.3115	0.361991	0	1	119.469	189
synchytrium endobioticum	SG	25	5	16.6667	20	13.087	0.583333	0	1	119.469	189
synchytrium fulgens	SG	30	5	20	25	16.0235	0.6	NA	NA	NA	NA
syzygites megalocarpus	GC	30	5	24	25	11.521	0.76	NA	NA	NA	NA
talaromyces purpureogenus	GC	40	15	30	25	16.0235	0.6	0	1	0	1
talaromyces ruber	GC	NA	15	32.5	NA	NA	NA	0	1	4011.48	94
taphridium umbelliferarum	GC	28.5	8.5	22.5	20	10.7895	0.7	NA	NA	NA	NA
taphrina deformans	GC	28	10	20	18	12.143	0.555556	18.355	3	18.355	3
taphrina deformans	IN	NA	8.5	15	NA	NA	NA	18.355	3	18.355	3
taphrina mirabilis	GC	30	18	20	12	8.207	0.166667	NA	NA	NA	NA
tapinella panuoides	GC	33	6	24	27	15.5885	0.666667	NA	NA	NA	NA
thaxteriella pezizula	GC	NA	NA	26	NA	NA	NA	NA	NA	NA	NA
tilletia barclayana	SG	40	19	29.5	21	14.848	0.5	35.9405	2	62.807	58
tilletia laevis	GC	NA	NA	20	NA	NA	NA	1.7643	5	1.7643	5
tilletia laevis	IN	22.5	NA	7.5	NA	NA	NA	1.7643	5	1.7643	5
tilletia laevis	SG	25.3333	4.5	18.6667	20.8333	11.723	0.68	1.7643	5	1.7643	5
tilletia tritici	GC	34.5	7.85714	23.3571	26.6429	17.466	0.581769	NA	NA	NA	NA
tilletia tritici	IN	30	10	24	20	10.7895	0.7	NA	NA	NA	NA
tilletia tritici	SG	31.7	6.4	23.9	25.3	13.897	0.6917	NA	NA	NA	NA
tilletia tritici	SP	24	19	NA	5	NA	NA	NA	NA	NA	NA
trametes gibbosa	GC	40	10	30	30	17.32	0.666667	NA	NA	NA	NA
trametes hirsuta	GC	43	9.5	31.6667	33.5	19.5185	0.661691	NA	NA	NA	NA
trametes maxima	GC	40	NA	30	NA	NA	NA	NA	NA	NA	NA
trametes versicolor	GC	36.8	4.25	25.8333	32.55	18.917	0.663082	355.866	3	4248.09	96
tranzschelia pruni-spinosae	SG	38	8	19.5	30	22.242	0.383333	24.9873	5	24.9873	5
trichaptum abietinum	GC	37	NA	25.5	NA	NA	NA	NA	NA	NA	NA
trichoderma viride	DD	30.5	18	25	12.5	8.394	0.56	NA	NA	NA	NA
tricholoma matsutake	GC	31	5	24	26	13.023	0.730769	NA	NA	NA	NA
tricholoma matsutake	SG	27.5	12.5	24	15	6.7685	0.766667	NA	NA	NA	NA
trichothecium candidum	GC	NA	NA	26.5	NA	NA	NA	NA	NA	NA	NA
trichothecium plasmoparae	GC	38	-8.5	21.5	46.5	27.881	0.645161	NA	NA	NA	NA
trichothecium roseum	DD	NA	0	25	NA	NA	NA	1646.36	16	2138.34	57
trichothecium roseum	GC	33.625	6.83333	22.375	26.7917	17.5985	0.580093	1646.36	16	2138.34	57
trichothecium roseum	SG	35	9.75	23	25.25	17.521	0.524752	1646.36	16	2138.34	57
typhula graminum	GC	25	NA	5.625	NA	NA	NA	NA	NA	NA	NA
typhula setipes	FR	NA	NA	16.25	NA	NA	NA	NA	NA	NA	NA
typhula setipes	GC	NA	NA	16	NA	NA	NA	NA	NA	NA	NA
urocystis anemones	IN	NA	NA	13.5	NA	NA	NA	NA	NA	NA	NA
urocystis cepulae	DD	27.25	10	17.5	17.25	12.6245	0.434783	16.3337	4	794.555	62
urocystis cepulae	GC	28	9	18	19	13.657	0.473684	16.3337	4	794.555	62
urocystis cepulae	IN	27.2	10	17.5	17.2	12.582	0.436047	16.3337	4	794.555	62
urocystis cepulae	SG	30	6.5	16.75	23.5	17.19	0.43617	16.3337	4	794.555	62
urocystis tritici	IN	24	7	15.5	17	12.0205	0.5	NA	NA	NA	NA
urocystis tritici	SG	32	0	21	32	18.8265	0.65625	NA	NA	NA	NA
uromyces dianthi	SG	29	4	14.5	25	18.3875	0.42	0	1	0	1
uromyces fallens	SG	27.5714	7.16667	17.25	20.4048	14.4845	0.494166	NA	NA	NA	NA
uromyces hybridi	SG	28.8	6.8	18.7	22	15.052	0.540909	NA	NA	NA	NA
uromyces phaseoli var. typica	IN	27	NA	17	NA	NA	NA	NA	NA	NA	NA
uromyces phaseoli var. typica	SG	34.5	1.8	14.5	32.7	24.225	0.388379	NA	NA	NA	NA
uromyces trifolii-repentis	SG	27.75	7.75	18	20	14.014	0.5125	0	1	0	1
uromyces viciae-fabae	FR	NA	NA	19	NA	NA	NA	47.7961	5	255.045	69
uromyces viciae-fabae	IN	33	4	20	29	19.6375	0.551724	47.7961	5	255.045	69
uromyces viciae-fabae	SG	30.5	0	18.625	30.5	19.271	0.610656	47.7961	5	255.045	69
ustilago avenae	GC	32.8333	5.83333	21.6667	27	17.6025	0.58642	9.21418	3	9.21418	3
ustilago avenae	IN	30.3333	5.28571	20.0375	25.0476	16.2795	0.58895	9.21418	3	9.21418	3
ustilago avenae	SG	31.4643	4.92857	22.5333	26.5357	15.4115	0.663436	9.21418	3	9.21418	3
ustilago bullata	IN	28	3	NA	25	NA	NA	NA	NA	NA	NA
ustilago bullata	SG	29.5	8	12.5	21.5	15.219	0.209302	NA	NA	NA	NA
ustilago hordei	GC	33.4	6.2	19.5	27.2	19.374	0.488971	11.93	4	80.6766	83
ustilago hordei	SG	31.875	3.875	21.2	28	17.49	0.61875	11.93	4	80.6766	83
ustilago maydis	GC	34	10	24	24	15.7045	0.583333	0.58774	2	0.58774	2
ustilago maydis	IN	NA	NA	30.85	NA	NA	NA	0.58774	2	0.58774	2
ustilago maydis	SG	37.375	10.1667	26.7857	27.2083	17.1875	0.610807	0.58774	2	0.58774	2
ustilago nuda	GC	33.75	10	22.5	23.75	16.459	0.526316	6.20376	2	6.20376	2
ustilago nuda	SG	29.5	5.16667	21.5	24.3333	13.928	0.671233	6.20376	2	6.20376	2
ustilago striaeformis	SG	35.5	8.25	22.75	27.25	18.7915	0.53211	NA	NA	NA	NA
ustilago tritici	GC	25	2	20	23	9.8355	0.782609	NA	NA	NA	NA
ustilago tritici	IN	21.6667	NA	9.85	NA	NA	NA	NA	NA	NA	NA
ustilago tritici	SG	26.7278	5.15625	17.9433	21.5715	13.9545	0.592776	NA	NA	NA	NA
valsa paulowniae	GC	31	5	24.5	26	12.3475	0.75	NA	NA	NA	NA
vanderbylia robiniophila	GC	38	NA	28	NA	NA	NA	NA	NA	NA	NA
vankya heufleri	SG	30	NA	17.5	NA	NA	NA	NA	NA	NA	NA
venturia carpophila	GC	32.5	2	24.25	30.5	15.3265	0.729508	70.8366	6	388.647	74
venturia carpophila	SG	34	1	25.5	33	16.0155	0.742424	70.8366	6	388.647	74
venturia cerasi	GC	29.5	NA	22.5	NA	NA	NA	13.4062	2	359.41	73
venturia cerasi	SG	36	0	21.5	36	23.1565	0.597222	13.4062	2	359.41	73
venturia effusa	GC	30	15	25	15	8.66	0.666667	NA	NA	NA	NA
venturia effusa	SG	NA	NA	15	NA	NA	NA	NA	NA	NA	NA
venturia inaequalis	DD	26	6	19.25	20	11.636	0.6625	21.0185	5	826.112	119
venturia inaequalis	GC	30	4	20	26	16.3195	0.615385	21.0185	5	826.112	119
venturia inaequalis	IN	26	6	19.8687	20	10.9455	0.693438	21.0185	5	826.112	119
venturia inaequalis	SG	32.3	1.3	18.375	31	21.011	0.550806	21.0185	5	826.112	119
venturia inaequalis	SP	21	0	14.4167	21	11.662	0.686508	21.0185	5	826.112	119
venturia saliciperda	GC	NA	1.5	20	NA	NA	NA	NA	NA	439.848	64
venturia saliciperda	SG	28	NA	14	NA	NA	NA	NA	NA	439.848	64
verpa bohemica	GC	30	0	25	30	10.3705	0.833333	NA	NA	NA	NA
verticillium albo-atrum	DD	31.2	13	23.9833	18.2	11.612	0.60348	864.413	11	1595.66	56
verticillium albo-atrum	FR	30	11.1667	24.8	18.8333	9.6015	0.723894	864.413	11	1595.66	56
verticillium albo-atrum	GC	32.4423	7.95417	24.67	24.4881	13.7065	0.682609	864.413	11	1595.66	56
verticillium dahliae	DD	31.75	11.65	NA	20.1	NA	NA	5076.45	111	10053.6	865
verticillium dahliae	GC	33.75	8.16667	24.75	25.5833	15.2615	0.648208	5076.45	111	10053.6	865
verticillium dahliae	IN	31.75	11.65	NA	20.1	NA	NA	5076.45	111	10053.6	865
verticillium lycopersici	GC	NA	12	NA	NA	NA	NA	NA	NA	NA	NA
waitea circinata	GC	41	12.5	33	28.5	14.697	0.719298	NA	NA	NA	NA
xanthoporia radiata	GC	34	NA	28	NA	NA	NA	0	1	0	1
xylaria arbuscula	GC	35	5	30	30	10.3705	0.833333	NA	NA	NA	NA
xylaria hypoxylon	GC	30	0	20	30	17.32	0.666667	NA	NA	NA	NA
xylaria polymorpha	GC	30	5	20.5	25	15.5885	0.62	NA	NA	NA	NA
xylobolus frustulatus	GC	34.6667	7	26.8333	27.6667	14.352	0.716867	NA	NA	NA	NA
zymoseptoria tritici	GC	32.1	4.4	22.95	27.7	15.902	0.669675	1.19404	3	1651.12	1380
zymoseptoria tritici	SG	32	2.5	24	29.5	14.851	0.728814	1.19404	3	1651.12	1380

## Sheet: Sup. Fig. 1a,b_Spat_Autocor
topt_dist	tmax_dist	distance
1.5	2	4625.72
1.5	5	17260.1
6.5	6	6199.07
0	0	18569.1
2.5	5	11264.4
8	9	9601.68
13	3.6667	880.286
6.5	6	4273.3
5.5	5.3333	6540.27
3	0	9805.81
4.5	8	6925.78
5	6	14933.5
11	9	13642.6
7.5	3	2240.77
3.5	3	13631.3
8	9	2617.19
1.5	2	2781.54
3.5	3	15573
8	9	12481.9
7.5	9	10676.7
2	2	14467.2
0	0	14805.8
8.5	6	5746.38
7.5	8	11592.2
3.5	1	1348.5
9	3	13951.3
4.5	5	6661.56
9.5	11	6647.04
1.5	5	8506.99
5	8	4998.83
1.5	3	6034.24
9.5	11	19274.4
8	9	7271.16
0	5	8451.75
3.5	2	15148
8	8	11754.4
6	5	12350.7
1.5	5	2175.36
3	5	3561.24
7.5	3	7318.37
1.5	3	550.862
6	5	8737.33
4	3.3333	7152.97
6	6	8697.01
11	11	17050.9
0.5	0	2652.67
2	3	9663.28
1.5	3	14304.8
9.5	11	7159.17
7.5	8	4656.25
0	2	6180.71
6	3	8416.12
9.5	6	11061.3
6.5	6	1956.92
1.5	3	7234.87
11	11	2217.59
3	5	537.449
1.5	2	7936.73
1.5	2	5895.95
11	11	1525.01
3	0	15389.1
4.5	0	11335.3
1.5	2	8430.11
3.5	0	11339.1
3	3	11705.4
3	5	10355.6
8	9	9986.14
2	3	16320.4
8	9	11830.2
6	1	8531.15
9	6	1156.55
10.5	3	7780.41
3	0	7791.23
0	0	2368.71
5	6	6176.42
1.5	0	2017.32
1.5	3	12587.6
4.5	3	7356.14
3	3	10802
1.5	2	11687.9
1.5	0	8351.95
4.5	3	10995.5
8	9	15290
2	3	10757.4
3	0	6738.16
9.5	6	8442.25
3	5	15131.6
3	3	12972.4
10.5	3	7159.17
0.5	1	1891.01
9	3	1715.44
3	3	10967.3
5	9	9244.79
0	3	5584.04
4	5.6667	8261.66
6	6	10750.7
2	3	14536.3
3	3	3112.97
3.5	1	2463.44
4.5	3	7806.15
0.5	0	2243.43
5	4	11359.3
0	0	2254.72
3.5	0	10547.7
0.5	0	9722.41
8	9	3713.46
5	6	4022.37
20	7	1407.52
9.5	6	9703.64
3	3	2207.23
3	3	7136.65
1.5	0	13911.6
6	6	5124.74
0	3	6327.9
6	3	3353.23
7.5	3	1974.37
6	5	0
1.5	3	1908.03
8	9	13029.9
3	3	1296.55
1	3	11196.5
1.5	2	7456.75
0.5	0	11336.3
0	3	5599.97
5	3	11776.3
4.5	2	4367.43
4.5	0	5453.09
0	3	2037.13
6	0	4770.3
8	6	8481.08
3	3	6345.69
4.5	0	970.603
0	3	387.794
0	3	1605.87
3	0	3585.36
1.5	2	2307.23
3	0	12884.2
1.5	2	3769.57
3	5	5076.79
8	8	4937.97
9.5	11	10705
3	3	5599.97
6	6	14398.1
4.5	0	2331.76
12	8	8516.43
3	0	1847.93
8	6	8933.95
1	3	2686.09
6	5	6083.65
0	0	3747.74
1.5	2	9.50454e-05
3	2	16101.8
9.5	11	818.513
8.5	6	5614.56
3	6	12686.1
0	1	14245.8
4.5	5	4650.06
3	5	5762.82
6.5	6	3948.73
3	3	7430.31
8.5	9	9360.17
2	3	10290.2
1.5	3	8783.31
6	3	7989.24
0	0	453.804
4	2.3333	9058.41
1.5	0	5041.45
9.5	6	17136.2
8	9	8449.39
9.5	11	971.36
8	6	5870.17
3	3	7832.05
4.5	5	17570.2
0	5	9014.22
1.5	3	1877.8
3	3	10947.6
1.5	2	10234.5
3	3	9474.84
1.5	5	9170.94
7.5	10	8395.72
1.5	2	2884.23
8	6	12837.7
3	0	6253.76
0	0	14736.9
3	5	4935.74
0	0	6602.07
8	6	6992.55
0	0	11145.4
1.5	5	8120
4.5	2	12152.5
3	3	7657.41
6	2	2364.16
1.5	2	13741.4
10.5	3	15475.9
6	3	7423.95
4.5	2	16596.5
8	9	4967.36
3	0	13818.9
11	9	5825.21
9.5	6	5294.6
0	5	15428.8
1.5	0	1464.03
7.5	7	15266.4
4.5	0	9167.77
3.5	3	4773.96
8	8	7054.25
3	2	10889.1
6	5	12283.6
11	11	8651.35
0.5	3	15594.1
6	8	11713.9
0	5	12216.8
3	3	10384
9.5	11	13118
6	3	14560.8
3	0	3327.21
4.5	2	12643.4
4.5	6	13904.3
8	9	4628.47
1.5	3	5515.44
3	3	2656.87
6	2	7564.16
7.5	3	15309.7
0	0	13024.5
4.5	5	8082.8
0	5	13861.1
10.5	8	7789.36
0	0	927.031
9.5	6	9143.46
1.5	3	11299.6
9.5	6	8365.77
5	6	5593.36
0	0	968.876
9.5	6	8397.43
3	5	5621.86
3.5	2	3667.5
0	5	9569.84
12	8	7988.36
4.5	5	14950.9
9.5	6	6554.83
1.5	5	3966.48
1.5	5	12102.2
6	6	2771.6
0	0	16423.7
1.5	0	8723.78
10	11	5540.87
1.5	3	12696.4
1.5	2	6177.71
1.5	3	382.461
8	8	348.702
1.5	3	9385.53
1.5	2	8441.01
5	9	14173.9
1.5	0	12334.6
9.5	6	16671.2
3	0	14421.8
1.5	0	762.702
5.5	0.3333	8318.15
3	1	2472.38
2	3	515.725
2.5	0	4120.88
1.5	0	16584.1
0	2	4367.63
3	3	13212.4
3.5	3	8358.4
10.5	3	6579.23
6.5	6	12183.6
7.5	3	2902.06
1.5	5	8453.38
1.5	2	16468.2
6	3	7772.38
10.5	8	7395.55
3	6	11523.7
3	0	13078.7
9.5	11	6587.7
4.5	5	18300.5
1.5	2	8899.55
8	9	14062.5
1.5	5	8421.11
0	3	5612.22
1.5	5	8775.16
0.5	2	5115.23
7.5	3	14688.6
9.5	11	8345.33
1.5	3	12891.2
7.5	8	6819.86
9	4	852.019
0	3	2012.34
0	2	6635.35
0	0	11469.7
3	2	6322.38
11	11	7950.17
6	10	11425.6
0	0	2751.14
8	9	12325.5
7.5	3	16391.5
0	0	6843.76
4.5	6	9200.18
1.5	5	10878.6
0	2	15154.2
10	11	5740.77
6	3	7542.05
3	3	11810.6
9.5	6	5713.02
1.5	5	3141.69
0	5	17162.5
4.5	0	5859.48
0	0	8956.55
11	11	1265.68
8.5	6	1027.96
3	4	3274.63
0	3	9014.22
5	6	10494.3
10.5	9	12682.5
1.5	3	2186.79
4.5	2	11327.6
1.5	2	11900.1
12	6	6543.1
0	3	7817.18
6	3	15028.6
9	5	7610.12
1.5	2	6129.43
0.5	0	9652.15
8	6	11821.9
1	2	13511.7
6	5	609.866
2	2	11393.4
6	6	8572.91
1.5	3	9119.94
5	9	18430.1
6	8	9684.66
1	3	0
0	0	1700.65
9	8	8813.46
3	0	8283.73
1.5	3	1975.72
2	3	7544.74
11	9	3357.68
7.5	8	1183.23
4.5	5	10789.3
8	9	6993.98
1.5	3	971.886
3.5	1	9819.64
3	5	15012.5
6.5	6	9667.58
1.5	0	8868.14
8	9	16695.7
12	6	15215
1.5	2	17720.6
9.5	6	970.603
0	0	15678
5	9	15853.1
9.5	11	13945.2
8.5	9	14251
9.5	11	6675.98
2.5	0	18310.5
1.5	3	15167.1
1	0	4374.34
0	0	12972
6	6	11256.3
6	8	12588.3
0	0	4915.38
1.5	3	1608.32
10.5	9	2329.72
1.5	2	4181.31
1.5	3	8239.09
0	0	12809.7
1.5	0	697.538
3	3	8101.16
8	8	7588.45
3.5	3	2392.77
3	3	8184.92
0.5	3	8692.55
6	8	12495.3
9	6	9081.33
9	6	8899.4
3	0	1464.03
2	3	10007.1
1.5	0	10773.2
3	2	12910.4
7.5	9	15038.8
0	3	3874.5
9.5	6	3319.3
5.5	5.3333	6847.14
2.5	5	1086.06
5	6	14284
0	5	11677.4
5	6	13216.5
6.5	6	7122.43
12	8	4003.33
1.5	0	9999.71
9.5	6	8714.46
1.5	5	9709.22
6.5	6	10024.2
3	5	14584.4
0	0	15034.5
0	0	15683.7
3	3	10283.9
6	10	3441.1
0	0	13368.1
1.5	2	0
3	2	8774.3
1.5	3	16294.8
1	3	5262.43
7.5	8	1709.94
1.5	2	14110.4
7.5	8	18644.1
3	1	4195.38
8	8	1362.44
5	4	8168.32
3	3	12286.9
0.5	0	12700
0	1	9712.1
0	5	1144.89
7.5	7	8231.7
0	0	14677.7
1.5	3	11104.5
0	0	8550.29
3	0	12034.6
3	1	6868.07
1.5	2	12236.6
5	6	12544.3
6	3	15053.3
6	6	8380.5
3	2	12285.1
0	1	13384.1
3	5	11732.3
9.5	6	9502.56
2	3	7662.55
4	3.3333	2941.04
3.5	1	8727.12
8	9	9759.62
4.5	0	12002.9
5	6	8565.24
1.5	5	11079.5
8	9	9.50454e-05
1.5	3	4676.29
9.5	6	9366.76
1.5	3	11869.5
0	0	9285.33
6.5	6	14681.1
8	6	16482.5
0	0	12960.9
4.5	0	9190.28
8	8	7791.77
0	1	4943.31
8	9	659.767
1.5	2	9058.65
9.5	11	17196.1
3	2	4446.93
8	9	9230.44
4.5	2	0
8	9	15763.2
7.5	8	8233.9
0	0	13693.8
6	6	4967.16
7.5	3	1652.43
0	5	4489.72
10.5	8	9690.27
8	8	3023.33
5	6	7443.29
9.5	6	385.37
3.5	3.3333	7254.09
8	8	15937.9
7.5	3	836.661
6	7	3676.4
3	5	8831.06
4.5	8	9230.53
0	5	13539.8
8	9	9129.08
0.5	3	13026.6
2.5	5	9503.76
6	1	4963.54
0	5	13612.6
4.5	7	3870.45
1.5	3	1474.11
1.5	2	2341.02
10.5	9	12990.4
0	5	6977.49
8	9	8045.65
3	2	17426.5
8	9	13105
6	7	3197.19
2	2	12229.5
0.5	0	11166.6
1.5	2	11765.8
0	5	6553.15
5	4	18151.3
1.5	3	10262.1
1.5	3	18743.8
3	0	5344.05
8	6	12156
1.5	3	5975.07
8	9	12411.4
11	11	6425.59
1.5	5	3017.06
4.5	7	11206.5
0	3	8264.7
12	6	971.886
0	2	11514.8
0	0	8037.61
4.5	0	15945
1.5	3	11383.6
10	11	6266.3
1.5	3	9946.72
4.5	3	836.661
0	0	3128.62
2	3	11201.7
8	9	11923.9
0	3	7711.72
0	5	6631.5
8	9	9318.25
3	3	8227.47
0	1	8799.69
2.5	3	9013.13
9	8	16891.5
0	5	14339.5
1.5	2	9269.5
0	5	14651.5
9	9	16625.9
6	6	9485.43
3	3	11178.1
1.5	3	16468.2
0.5	0	11441.6
0	3	9760.02
3	0	6402.69
1.5	2	3438.09
8	9	3079.32
4.5	6	4539.2
8	9	9300.59
5	4	5955.37
9	5	12905.8
8	9	14769.5
8	9	16177.9
1.5	2	8479.77
10.5	3	6322.38
3.5	3	13823.4
3	2	11690.5
2	3	1998.47
3	2	7661.55
4	5.6667	10392
7.5	8	7259.85
3	2	4146.63
3.5	1	0
3	3	5700.14
1.5	0	7780.41
9.5	6	9285.93
5.5	6	13598.8
8	8	7311.77
1.5	3	19057
1.5	5	10853.4
2	3	730.263
4.5	3	7289.27
0	0	7121.1
10	11	14552.3
6.5	3	5174.17
8	6	6703.52
1	3	7524.38
1.5	0	15030.3
7.5	9	12214.7
12	8	7215.09
6.5	6	6587.62
6	7	14048.7
4.5	0	3718.2
3	0	2126.23
1.5	3	13347.6
3	3	3463.04
1.5	2	1415.96
0.5	0	4760.08
3	5	11908.1
6	5	10046.2
0	0	14879
8	9	13148.8
4.5	2	10130.7
7.5	8	7567.14
2	3	7186.06
1.5	2	6916.68
8	9	697.626
0	5	15853.6
1.5	3	10766
3	3	3664.98
5	9	8060.94
3	1	4160.13
8	8	6937.29
6	3	5466.47
10.5	8	8884.26
7.5	9	12801.2
6	4	12639.8
4	3.3333	11943.7
4.5	3	16327.4
1.5	2	8733.48
0	3	14536.3
7.5	8	16702.8
0	0	12232.6
7.5	9	3508.22
3	3	15861
3.5	3	7698.32
3.5	0	7207.01
3	3	13209.4
1.5	3	14150.9
9.5	11	6598.15
0	3	13878.8
8	9	12662.3
5.5	5.3333	5460.57
9.5	6	15277.6
10.5	7	6080.15
7.5	9	14884.4
1	0	8692.55
2	5	7140.21
6	5	7965.09
3	3	12503
3	3	14662.4
3	2	15868.6
4.5	2	4676.29
14	7	9356.84
2.5	8	7402.39
7.5	8	2381.87
5	8	11366
1.5	2	9101.99
9.5	6	11153.2
3	6	7580.43
8.5	9	15583.9
3.5	3	13827.7
6	6	5319.63
1.5	6	7001.12
7	7	7171.76
2	3	6123.64
3	2	644.178
3	2	1375.47
3	3	9013.13
3	1	13992.8
7.5	8	11336.3
6	3	11336.3
10.5	9	12756
3.5	2	1867.47
4.5	0	1418.86
5.5	0.3333	1582.72
3.5	3	6612.8
3.5	1	6491.18
1.5	2	12361.3
3	5	5166.79
3.5	1	9383.97
9.5	11	10033.3
9.5	6	2755.41
4.5	5	7430.31
5	6	610.453
3	3	6859.18
0	0	15294
0	5	13450.6
8	9	8259.35
11	11	3794.33
1.5	3	11819.4
11	11	3966.35
1.5	3	15371
9.5	11	6694.72
5	4	8277.96
1.5	2	15892.6
3	2	5008.23
11	11	6132.6
3	3	2031.13
1.5	3	12545.3
1	3	6478.48
5	3	5546.03
2	3	13358.8
11	11	6259.77
0	0	3544.67
1.5	2	10455.8
3	2	6481.96
4.5	3	10209.1
4	3.3333	8174.12
1.5	3	8136.7
1.5	5	7330.12
1.5	0	6259.77
6	6	2949.65
6	3	12588.2
8	9	4259.38
9	8	7396.17
0	0	1381.36
9	8	7732.93
1.5	3	11457.9
4.5	0	3009.57
1.5	7	10750.7
1	3	6573.21
4.5	3	9535.15
3	2	17246.9
8	8	5746.38
5.5	6	7331.09
1.5	0	1113.1
0	3	14424.5
4.5	5	9578.95
5	6	9043.25
8.5	6	5603.08
5	6	2347.7
1	3	5315.42
3.5	1	10967.9
0	0	8803.09
9.5	11	6555.19
1.5	0	6068.88
2	2	10707.6
0	0	5831.17
9.5	6	2272.52
3	3	14032.3
5	7	1798.57
0.5	0	6247.39
9.5	6	12151.1
2	3	4859.27
6	6	1459.88
2.5	0	4502.16
0.5	3	1828.54
6	5	10428.6
3	5	9152.11
6	3	11028
0	0	7384.83
0	0	7583.11
0	0	1454.47
0	2	15456.3
1	3	8269.14
1.5	2	11102.3
1.5	3	8105.46
6	3	6158.81
0	2	6663.45
1.5	0	5429.65
4.5	7	9527.5
7.5	9	5967.44
3	0	9450.32
3	0	13278.5
2	2	2733.07
0	0	1957.83
0	3	5065.01
1.5	3	10473
6	10	9517.5
1.5	2	9067.24
7.5	3	8899.4
2	5	8961.96
4	3.3333	1919.31
4	5.6667	6916.68
1.5	3	3328.31
1.5	2	4793.45
7.5	8	8128.95
3	1	10958.8
8	6	850.857
1.5	5	12497.1
7	5.3333	2876.76
1.5	5	10118.5
8	6	9485.43
1.5	5	11743.3
9.5	11	10866.7
4.5	8	11663.4
0	0	6650.33
1	3	7408.24
8	6	6668.27
2	3	1601.55
3	6	3410.82
3	0	16743.6
12	8	7238.72
9.5	9	9839.8
5	9	15758.2
0	3	6070.66
3	2	6978.19
0	0	11407.7
2	2	7641.38
6.5	6	9301.55
9	8	421.111
1.5	2	3446.74
1.5	3	8556.59
0	2	3766.92
1.5	2	5914.24
5	2	8684.34
0	0	387.794
10.5	3	4160.13
8	9	8585.98
3	2	18334
9	8	485.507
0	0	1065.29
0	2	0.000134414
3	3	13995
9.5	11	9308.83
9.5	11	11200.6
2.5	2	9579.41
7.5	6	13904.3
0	0	17865.6
6	3	9999.91
9.5	6	4303.01
3	3	8733.48
4.5	2	12414.4
0.5	3	8226.21
5	6	10071.3
9.5	6	1452.79
9.5	6	4541.14
2.5	3	1093.31
9.5	11	8923.44
5	6	7965.09
0.5	2	1277.15
9	8	6305.73
4.5	4	8624
3	3	7803.42
12.5	1	925.164
0	0	796.039
1	3	9925.65
3	2	1400.33
0	0	11132.2
5	4	12375.7
6.5	6	8783.55
3	2	1636.2
1.5	3	8584.04
7.5	3	10142.9
6	2	5949.29
8	8	7524.46
3	1	10415
5	6	12685.9
3	5	13248.7
3	3	9801.36
6.5	10	10878.6
11	9	4014.91
5	4	17764.7
1.5	3	10419
3	3	5787.57
0.5	0	9017.78
3	0	3746.97
0	0	3996.48
5	8	11208.2
4.5	5	13347.1
8	9	4784.24
5	8	7753.59
6.5	6	17642.9
6	3	1725.92
10.5	3	15647.2
8	9	9777.27
1.5	2	1276.25
2.5	3	5214.17
6	6	10369.4
0	3	7405.83
3	3	3122.28
0	0	7436.61
6	6	15188.5
1.5	5	15309.7
4.5	6	12546.1
3	2	8237.2
3	0	2349.93
0	5	6915.41
2.5	1	2573.68
7.5	10	560.483
8	9	14929.4
4.5	6	11516.9
4.5	5	8050.63
1.5	3	8511.41
4.5	8	14392.1
8	6	1494.88
1.5	2	5540.4
1.5	6	17418.1
6	6	9271.94
3	1	1138.65
8	9	4888.16
4.5	5	7888.14
3	2	8640.07
1.5	3	13575.3
2.5	3	17162.5
2	2	2773.26
4.5	2	6135.27
2.5	2	10667.5
8	7	12385.4
1.5	3	1029.38
0	0	5796.15
0	0	3344.07
0	0	8394.49
6	6	9313.19
0	3	9638.08
2	3	11208.2
3	1	15670.4
1.5	2	1833.63
2	3	10179.4
3	5	1854.01
1.5	3	16913.7
4.5	5	2799.47
3	1	8445.56
2.5	3	19704.2
11	11	1984.75
3	3	7238.72
6.5	6	3114.73
2.5	6	14061.1
5	6	11301.9
0	3	9867.39
5	6	6430.43
2	3	1545.07
0	0	1221.06
8	9	15252.9
6.5	6	7723.99
3	1	6513.79
4.5	0	3808.02
1.5	0	7703.43
4.5	5	10075.8
0	2	13996.5
8	8	12840.3
3.5	1	9229.69
1.5	0	7311.77
1.5	3	9640.58
1.5	0	13175.1
4.5	0	10951.6
3	0	9636.91
7	10	16625.9
9.5	6	14624.8
1.5	3	6572.37
8	9	7925.89
3	3	6099.82
9	6	9130.56
1	3.3333	9865.61
3	0	18356.6
7.5	3	9176.78
3	5	3885.71
9.5	11	11613.3
4.5	2	6575.88
4.5	6	10114.8
0	0	15451.4
1.5	3	4832.1
9	9	745.416
1.5	5	8750.62
1.5	3	7167.22
3	2	14171.2
10.5	9	10155.7
4.5	5	2686.09
4.5	5	1545.78
4.5	3	3601.87
5	6	604.927
1.5	2	8049.94
3	0	7661.55
9.5	6	1971.36
1	3	9966.2
5.5	6	7035.04
6	5	2808.41
0	0	10988.5
2	2	11988.8
6	5	16891.5
4.5	4	3574.94
0	5	0
1.5	0	11117.7
4	3.3333	6478.76
0	0	2700.36
3.5	1	15105.2
5.5	6	10160.2
0	0	7453.26
4.5	0	7209.21
9.5	6	4789.13
12	8	478.844
5.5	5.3333	9425.76
4	3.3333	9649.89
0	3	3208.75
0	0	16152.3
4	6	11299.6
5	9	6009.84
2.5	5	8836.49
9	3	3547.67
7.5	9	13335.4
4.5	5	697.538
3.5	3	7564.81
4.5	5	6270.84
3	2	3020.19
1.5	1	0
3.5	1	8489.74
1.5	3	10067.6
6	2	10107.1
0	0	17158.7
0.5	0	12599.2
12	8	2897.98
2	2	6789.76
1.5	3	7456.14
4.5	5	6956.05
0.5	0	10609.9
10.5	8	6663.7
0	0	12765.6
1.5	0	1867.39
5.5	6	640.682
3	2	11053.1
8	9	8802.23
0	0	16223.6
3	0	12546.1
2.5	0	11115.1
4.5	2	7620.32
3	0	7673.17
1.5	3	7298.41
6	7	12369.3
4.5	2	9315.75
4.5	5	11306.7
4.5	5	8036.38
1.5	3	16673.5
5	6	8021.62
1.5	2	477.451
0	3	11495.7
0.5	0	2748.07
3.5	1	7363.75
2	2	7537.9
3	2	8823.64
3	3	4180.57
0.5	0	14707.4
4.5	8	9309.81
5	4	4314.72
0	3	12474.3
9.5	11	2456.19
7.5	9	8145.57
9.5	6	3907.07
3	2	5011.18
3	0	5466.47
5.5	6	10931.7
6	5	17356.3
8	9	11209.1
4.5	7	17233.7
9.5	6	12920.9
9.5	11	8120.9
3	0	6661.92
1	3	12412.2
0.5	3	9154.83
7.5	3	17356.3
1.5	3	11078.8
1.5	5	16327.8
3	6	8047.77
11	1	5033.93
3	2	2043.83
4.5	8	4633.37
9.5	11	4029.65
10.5	3	5732.08
12	8	2766.77
1	3	1190.65
0	0	13424.2
9	8	9937.03
4.5	3	10664.1
0	5	6671.03
1.5	3	10216.8
4.5	3	9315.75
7	7	10943.3
0.5	3	3538.21
3	3	11482.3
10.5	3	4991.47
0.5	0	3880.96
6	0	1047.77
3	2	9489.99
3	1	15188.5
3	5	6024.21
3	3	644.178
6	5	6285.12
1.5	0	14225.2
2	3	5100.41
1.5	2	2304.42
3	3	971.36
9.5	6	12809.7
4.5	2	8334.64
3	3	13003.7
1.5	2	13097.7
6	6	14175.4
4.5	2	12973.4
3	3	8444.64
7.5	3	13150.1
2	2	7229.61
2	3	3225.15
0	0	11512.4
10.5	8	13312.4
0.5	0	6814.79
3	2	16227.6
1.5	5	8383.63
6.5	6	7668.15
10.5	8	9243.8
3	2	9193.89
2	6	16279.2
9	8	5747.95
2	3	13239.3
9.5	11	13192.5
3	0	11705.4
3	1	1346.81
0	0	19261.2
2.5	2	13333.2
0	0	16802.9
6	6	9577.21
9.5	6	730.263
6	6	3261.53
1.5	0	11793.4
9.5	11	8423.52
3	5	4180.69
1.5	5	15974.7
1.5	3	5869.43
7.5	9	8103.95
1	3	10460.8
3	6	17521
6	3	15243.3
1	3	8680.35
8	8	8916.14
1.5	3	1011.03
8	9	10187.8
4.5	6	16378.6
5	3	4364.37
7.5	4	7872.6
1.5	3	9815.08
4.5	2	4835.99
7.5	8	10498.1
5.5	5.3333	6984.62
4	3.3333	10067.6
5	9	13078.7
5	6	3860.77
2	6	7299.41
3	5	15937.9
0	0	15246.6
8	6	9582.11
0	3	11277.1
1.5	2	11689
3	3	18153.1
0	0	8693.27
5	3	9228.47
4.5	4	9768.13
3	0	8516.43
0	0	13506.4
1	3	8364.63
3	2	4386.42
1.5	3	13672.1
1.5	5	9095.37
4.5	5	12697.4
4.5	6	1744.18
10.5	3	9630.76
3.5	2	11094.1
4.5	5	1158.52
4.5	6	8541.98
4	0.3333	2840.37
3	0	12804.9
1.5	0	2271.64
9.5	11	13961.1
8	9	9077.18
6	3	9072.69
0	3	104.224
2	2	12078.3
7.5	3	473.22
6	3	890.65
18.5	4	7960.09
0	2	2610.9
3.5	2	2113.87
11	9	3247.5
7.5	8	308.267
5	6	8470.31
0.5	0	12703.1
3	2	12418.5
6	5	223.177
7.5	3	3653.76
1.5	2	14261.7
0.5	0	17177.1
1	3	17162.5
1	3	11636.5
11	11	14281.5
0.5	1	5156.47
11	9	6241.15
7.5	9	345.967
11	9	4937.97
6	5	1228.91
3	3	11936.4
0	0	1596.36
9	8	8076.97
9.5	6	13275.7
0	0	14032.3
3	1	3500.37
2	3	6621.57
6	5	2946.61
0	0	14977.5
9.5	11	14199.6
5	4	8861.83
4	3.3333	2508.44
7.5	9	12977.8
4.5	3	4965.08
5	4	14000.8
0.5	1	11698.4
7.5	3	4807.58
0	0	2272.52
6	6	5581
3	0	7668.15
0	4	12952.7
3	0	5732.63
1.5	3	4544.65
4.5	5	9889.76
8	6	11792.4
1.5	0	10153.2
8	9	3178.01
8	9	8581.5
1.5	2	3124.79
3	5	2175.36
8	6	12639.9
8	9	2974.24
7.5	8	17260.1
1.5	3	10060.5
8	8	6291.72
1.5	3	12348.2
4.5	8	5071.25
8	9	11412.4
8	9	3962.64
1.5	0	8583.23
1.5	5	11681.5
9.5	6	831.015
10.5	8	12034.5
9	8	5402.57
4.5	6	6132.1
3	2	13768.6
9.5	11	10697.5
0	0	5364.9
8	6	15208.2
3	2	7738.46
10.5	8	852.487
5	6	9551.63
3	0	13238.8
0	3	13511.5
1.5	0	7511.53
5	4	10959
0	0	13680.5
1.5	2	7208.33
8	6	253.352
3	2	7266.46
4.5	5	1277.15
2	5	4643.9
0	0	5019.83
0.5	3	9097.99
1	3	971.886
3	3	11264.4
5	6	9077.18
0	5	1625.57
0.5	3	6709.43
11	11	2028.24
12	8	7993.42
3	2	3122.31
1.5	2	8761.29
1.5	3	10422.4
5.5	6	756.591
4.5	6	11547.3
7.5	6	13216.6
8	8	18356.3
2	2	15043.9
4.5	8	0
6	5	1832.78
1.5	2	7379.8
4.5	5	6718.46
9.5	11	14638.6
8	6	7240.55
1.5	3	11830.2
9	6	5742.01
0.5	0	2065.75
1	0.3333	8663.36
4.5	5	6843.76
6	0	12423.6
0	0	12020
1.5	3	11404.9
2	3	7356.14
7.5	3	6415.71
0	1	8238.18
7.5	7	3050.6
0	3	2771.28
6	5	14839.2
4	5.6667	8986.05
5	4	10897.5
5	6	13206.2
5	6	10802
0	0	1011.03
6	3	2208.2
4.5	5	6448.87
12	8	2012.34
9	4	5918.48
0	0	11948.2
5	5	9285.33
9	4	10656.8
1	3	2122.39
4.5	8	7810.21
9.5	11	15386
8	9	4363.03
4.5	2	12381.2
6	6	7942.3
2.5	3	7615.68
1	3	2764.01
9.5	6	860.587
1.5	5	9978.36
6	3	7261.35
3	2	4843.37
9	3	8109.89
0	0	10528.8
1.5	5	18415.7
1.5	5	8891.35
3	6	11556.1
2	2	15583.4
10	11	11206.3
4.5	3	18633.7
1.5	0	1572.58
6	3	12245.5
3	1	9552.78
6	3	5466.47
4.5	5	15767.9
1.5	3	15103.4
9	3	478.844
0	0	11768.9
0	0	14648.5
3	1	7278.02
3	2	3924.5
0	3	9819.88
3	2	5390.22
3	3	4364.36
6	5	1475.23
0	2	10835
0	3	6502.56
6	7	18184.6
1.5	5	10955.3
11	11	15583.9
7.5	8	16382.9
0.5	0	14276.1
0.5	3	6051.52
0	3	6012.76
5	9	10766.6
6	8	12150.4
2.5	3	7430.31
5	9	6856.35
1.5	2	15740.3
3	3	1859.56
0	0	12110.7
8	9	11407.7
2.5	0	16916.5
1.5	3	10172.2
8	8	1748.6
3	3	10530.5
3	3	9739.14
1.5	2	12990.4
9.5	6	10189.6
6	6	8607.59
0	3	2722.56
0	5	4086.19
0.5	2	9527.5
0	3	8218.19
4.5	2	9253.96
9	8	9554.98
4.5	3	5463.13
10	11	8850.7
2.5	3	299.791
3	3	1183.58
0	1	12809.1
4.5	3	2355.51
7.5	8	9080.48
8	9	12567.7
9.5	6	7654.48
1.5	0	13740.1
4.5	3	9916.28
3	3	2602.45
1.5	3	4097.57
4.5	0	1622.81
1.5	2	10509.8
8	9	12070.5
3	6	11004.8
3	3	9569.57
1.5	5	8920.49
2	3	15382
1.5	2	9676.18
8	9	17967.5
11	11	12712.9
0	0	13466
3	0	2991.22
3	5	15567.2
6	6	5655.12
8	9	14410
3	2	8440.22
3	3	818.286
7.5	3	930.709
1.5	3	5095.34
9.5	11	11457.4
2	3	4667.86
3	5	13454.8
8	8	7947.07
9	9	3884.38
6	3	10382.6
0.5	1	850.857
0	0	8218.2
0	3	8078.5
6.5	6	7229.91
9.5	11	3714.96
7.5	3	14194.2
1.5	5	6535.4
6	5	3976.33
0	5	15174.5
4.5	5	955.792
9	8	10431
1.5	3	12501.1
0	3	3709.02
3	2	5394.4
1.5	3	11344.7
1.5	0	5542.36
3	0	1841.38
5	4	6296.93
11	11	10325
4	5.6667	8465.13
3	3	5575.91
1.5	5	16289.4
0.5	2	7195.25
0	3	3370.76
7.5	9	3408.21
9	8	8548.79
2	2	6172.41
9	8	3615.56
6	5	971.36
0	0	6955.54
11	11	14649.5
7.5	3	7610.12
0	0	3077.39
0	2	1096.61
4	0.3333	187.107
9.5	6	10175.8
8	6	7515.68
4	3.3333	17785.6
0	0	7872.85
8	9	10791.6
0	0	1338.88
0.5	0	16215.7
8	6	5281.55
0	1	9842.6
7.5	5	3638.14
3.5	5	13686.1
0	0	15753.7
1.5	3	8101.31
6	5	6139.78
2	3	6781.12
0	5	7482.34
9	6	12377.8
1	0	14013.5
3	3	13240.2
3.5	2	2070.34
7.5	3	8394.33
3	3	10120.1
1	3	6624.36
2	3	8481.4
10.5	8	9340.97
6	2	10748.4
1.5	0	4374.36
8.5	9	5115.1
11	11	14329.1
7.5	9	11015.1
4.5	3	13990.7
2.5	0	1655.89
8	9	4225.01
0	0	17812
0	5	819.312
11	11	1730.4
2	3	14780.5
8.5	9	6038.02
4.5	2	14723.1
9	9	4043.88
7.5	5	931.083
0	0	11043
9.5	11	4807.44
0.5	0	17244.9
0.5	3	14274
9	6	12245.5
5	8	12910.4
0	5	11735.6
8	9	6718.46
8	9	11272.5
1.5	0	7642.63
3	0	1963.31
0	0	2085.35
1	3	6266.3
1.5	2	2524.67
7.5	3	13579.2
7.5	8	673.06
7.5	9	352.692
9.5	6	12698.3
0	0	11636.3
3	3	11094.1
9	5	1258.05
0.5	1	7498.99
2	3	13765.7
8	9	4413.25
8	9	6788.06
6	3	2590.73
6	6	8516.59
9	8	10701
8	9	5344.05
10.5	3	7549.19
5	9	16467.4
1.5	3	12928.7
4.5	3	8078.5
9	6	4789.28
0	0	4894.99
7.5	8	2753.29
4.5	2	14379.7
9	6	15021.3
4.5	3	1098.68
1.5	2	8858.05
2	2	7025.9
10	11	11450.5
3	5	13915
6	5	8247.15
8	9	2550.71
3	5	17869.9
6	6	6890.83
0	5	7510.33
0	0	1939.49
6	2	5472.09
10.5	8	14251
1.5	3	4225.42
3.5	1	15386.4
10.5	8	9218.15
3	0	4487.17
4.5	3	10464.4
0	1	5396.23
0	1	551.957
9	6	12550
3	2	8470.31
0	5	11234.4
0	0	6594.05
1.5	2	10609.9
3	5	3082.88
3	0	4131.79
1.5	3	7428.21
1.5	6	7774.85
8	8	8929.54
0	0	11145.4
3	1	5438.62
10.5	3	13871.9
1.5	2	4195.9
0	3	1581.85
4.5	5	4378.3
5.5	6	10732.5
3	2	5332.35
9.5	11	8119.85
1.5	3	5219.91
6	5	9814.03
2	2	2044.87
3	0	15535.8
1.5	0	9545.16
1.5	2	3570.62
7.5	3	7198.74
0	2	9802.29
3	5	10860
0	5	7037.49
1.5	2	329.918
4.5	2	7370.7
0	0	12588.9
4.5	2	19538.7
0	5	13092.9
0	0	5360.67
3	5	7037.49
1.5	3	12176.7
1.5	3	2277.13
11	11	11423.1
7.5	10	5213.38
0	2	7659.5
6	10	9377.34
1.5	0	3718.2
6	0	16243.6
4.5	8	9113.28
1.5	0	13989.5
4.5	3	570.651
8	8	5438.62
1.5	2	9322.32
8	6	14248.6
6	6	876.352
1.5	2	16799.9
8	8	12736.7
6	1	8098.67
3	5	1065.29
8	9	13880.2
5	6	5019.83
6.5	3	7716.82
0	0	12887.2
4.5	0	760.557
3	3	13239
5	9	876.254
1.5	0	3028.36
6	5	7927.1
4.5	7	7927.1
1.5	6	3408.24
1.5	3	10855
9.5	11	13238.8
3	3	1414.9
1.5	3	12931.4
5	9	7024.28
3	0	7360.53
1.5	3	12080
5.5	0.3333	8550.38
6	3	7957.22
1	0	4583.64
1.5	0	13087.7
0	0	4355.82
4.5	2	4966.82
3	2	8538.12
2	3	689.553
0	1	13669
9.5	6	10696
0	1	11698.4
9	6	7642.7
5	9	8065.41
8	6	2511.22
1.5	2	9417.17
4.5	2	4863.85
7.5	3	9777.92
4.5	0	8908.57
7.5	9	11571.2
4.5	7	14470.7
0	0	7338.35
20	9	11921.1
1.5	0	11947
5	6	12390.7
3.5	1	2421.99
1.5	0	3610.62
0.5	3	8610.64
3	2	9485.35
8	9	8131.26
6	2	4410.58
5	4	16861.7
9.5	11	17348.4
8	8	5124.74
10.5	3	6683.16
1.5	1	6019.76
11	11	539.786
3	1	1027.63
9.5	6	8491.45
9.5	11	11799.8
0.5	2	6954.03
7.5	8	9660
7.5	3	14880
1.5	2	9106.41
3	3	5091.46
9	6	14991
2	2	5009.54
1	3	13386.2
6	2	11336.3
0	5	14553.7
8	6	8292.01
0	0	10676.7
9.5	6	7172.84
10.5	8	17521
0.5	1	8259.57
0	0	2310.56
7.5	5	987.434
3	3	8704.59
4.5	3	675.455
0.5	1	8189.93
0.5	0	4530.33
10.5	9	6532.47
8	9	2533.7
4.5	3	12936.9
3.5	1	8067.52
0	0	8472.31
1	3	13780.6
4.5	2	10543.5
6	5	6738.16
9	6	12044.3
3.5	0	7551.9
4.5	0	10037.2
9.5	11	5985.74
3.5	1	11179.8
5	9	10163.8
3.5	1	6254.14
0.5	0	12236.6
7.5	9	10949.3
4.5	5	9095.37
2	3	12291
3	3	8953.23
7.5	8	11807.5
3	2	13610.7
6	5	6843.76
9	4	2871.17
4.5	5	18423.9
11	11	12599.1
10.5	8	16135.7
0	2	481.499
5	9	12767.9
9.5	6	14138.8
3	0	8557.24
7.5	8	7103.93
4.5	2	9276.04
2.5	1	11800.7
3	2	7960.18
0.5	0	13647.9
4	6	12382
1.5	5	17408.4
1.5	5	3714.1
0	5	9900.99
0	2	7647.06
4.5	2	13644.9
3	3	11441.9
6.5	3	7711.54
4.5	0	11277.1
0	0	8754.12
1.5	0	8219.67
2	2	9652.15
6.5	6	12185.1
1.5	3	2173.74
4.5	8	5014.48
6	5	9097.99
6.5	1	14582.8
1.5	3	836.661
10.5	3	12382
5	6	7266.46
1.5	2	12147.4
0.5	0	15879.9
1.5	3	7849.6
5	4	7614.9
8	9	3745.16
6	6	7089.95
9	6	1845.9
1.5	2	14362.6
3	0	5742.76
0.5	0	3708.92
9	8	2828.08
5	6	10136.1
4	5.6667	7652
7.5	8	12362
1.5	2	11129
3	2	14000.8
9.5	6	6566.34
9	2	5466.47
8	9	6424.84
7.5	8	9836.12
0	0	12961.4
0	5	4088.09
6	6	9739.7
9.5	6	8819.09
0.5	3	12137
3	5	9036.05
1.5	2	11399.7
6	3	14010.8
5.5	6	10476
7.5	3	2170.44
0	0	14283.1
9	6	9210.99
1.5	0	7928.32
3	2	10847.9
3	5	7638.79
8	9	12598.4
7.5	9	8022.1
1.5	2	14625.1
6.5	10	7636.88
1.5	5	13933.2
1.5	3	4673.24
9	4	9760.02
1.5	3	11766
0	0	12410.7
4.5	3	11483.4
9.5	11	17316.2
0.5	0	15863.4
5	6	7088
1.5	5	5212.59
8	9	3010.32
3	5	15573
3	1	6417.05
10.5	9	5930.11
5	6	727.375
4.5	5	5244.29
0	3	8176.47
1.5	2	7260.63
3	1	12924.8
0.5	0	15122.5
2.5	0	13963.9
8	9	8132.9
3	3	635.997
4.5	3	12884.2
10.5	8	1775.1
2.5	3	8450.6
3	2	10920.7
3	0	15352
1.5	0	5050.36
2	2	2004.58
1.5	5	10415.8
6	6	14212.8
6	5	17065
2	2	3304.03
7.5	12	15847.7
4.5	5	10517.3
9.5	6	6661.56
6	8	9174.44
3.5	3	15647.2
9.5	11	542.046
0	2	9422.56
3	0	6842.71
2.5	0	10150
9.5	11	14874.6
9	6	3138.34
3.5	1	8029.25
1.5	3	2419.88
6	6	5460.17
4.5	3	7879.25
2.5	0.3333	2472.38
4.5	3	12516.5
1.5	5	16966.7
3	5	7185.09
4.5	5	8802.48
0	2	9873.14
0	3	9097.99
3	0	6286.98
12	8	10296.9
9	8	9842.79
3	3	8671.7
3	3	14747
9.5	11	2801.57
8	8	8487.61
9.5	11	6073.06
10.5	8	9587.38
1.5	1	18789.2
3.5	1	8274.58
4.5	5	17764.1
6	6	8367.46
0	2	6491.87
10.5	3	1504.94
7.5	3	10416.5
0	0	5498.71
1.5	0	6309.63
10.5	3	2386.3
4.5	8	9090.76
5	6	989.525
5.5	0.3333	6449.9
9.5	6	16416.2
4.5	7	9712.78
0	0	13629.9
3.5	0	9244.41
1.5	5	12687.6
8	9	8010.74
4.5	5	5977.13
4.5	0	5572.21
7.5	8	11296.8
8	9	13869.8
0	1	10721.3
9.5	6	12236.6
4.5	5	9358.59
0	3	11369.8
3.5	2	9006.31
0	3	6540.34
1	3	3790.18
0	5	7029.59
1.5	0	7801.16
0	0	13602.4
5	4	9299.04
0	0	7431.29
3	2	4483.15
6	5	880.286
1.5	0	5425.04
0	2	7707.84
4.5	8	6366.02
2	3	5949.99
3	5	7619.94
9	8	6068.88
1.5	2	17279
0	0	8797.22
1.5	3	10781
3	3	7728.83
4.5	4	2315.41
17	7	7405.15
3.5	1	7360.67
6.5	6	15991.9
8	8	5894.82
1	6	16224.4
0	0	9356.84
9.5	11	3444.66
1.5	1	3018.63
1.5	3	5742.28
4.5	3	15632.7
3	2	8278.28
3	3	1805.17
7.5	8	13995
4.5	2	3599.97
9.5	6	6118.11
4.5	8	9984.64
9.5	6	15068.5
3	3	12599.3
5	8	12703.1
5	4	10903.5
3	3	5572.96
1.5	3	5178.15
0	0	4530.33
8	9	2538.8
0	0	9606.36
3	2	1506.85
0	2	11681.5
3	5	9189.04
0	5	7510.2
3	3	7990.35
0	5	10170
9.5	6	8760.92
0.5	0	18569.1
7.5	3	18300.5
4.5	3	13211.4
8	9	8329.08
6	5	7612.14
3.5	1	7436.06
7.5	3	6764.1
9.5	6	7088.37
3	3	2419.88
1.5	3	12662.7
0	0	3407.71
8	8	10860.1
9.5	6	3973.5
4	5.6667	13699
3	3	13188.3
1.5	0	2310.98
6.5	6	13894.8
11	9	14273.9
1.5	5	18082.5
0	0	10269.1
0.5	0	9889.79
9	6	9162.34
3	2	2343.52
2.5	1	9810.82
9	6	7949.69
9	4	7064.21
7.5	8	2602.45
4.5	3	12977.4
7.5	3	14094.8
0.5	0	9587.38
7.5	9	7428.64
0	1	5647.11
1.5	2	10988.5
1.5	2	1614.18
1.5	0	11048.8
1.5	2	15551.1
0	0	3068.2
2	3	5008.23
0	0	13143.3
6	6	11040.3
7.5	8	1417.92
8	9	12166
2	3	7965.09
10.5	8	6815.14
9	4	2374.44
1.5	2	1469.54
8	6	11240.9
1.5	3	10568.5
4	3.3333	7794.04
0	0	7217.48
8.5	6	8886.63
3	1	860.684
7.5	8	3683.61
0	0	7671.61
3	3	7728.83
8	9	10979.9
1.5	0	4374.36
1.5	2	6801.78
3	2	2461.62
0.5	0	8116.78
1.5	3	5891.61
3	1	14362.6
1.5	5	8501.19
1.5	0	15350.7
3	3	3199.53
7.5	4	11075.3
3.5	3	8145.57
1.5	3	8475.33
8	9	14919.4
2.5	2	9156.13
3	5	13095.3
1.5	3	7927.1
3	1	6140.4
3	1	6266.3
1.5	3	10531.9
9	8	7371.65
8	6	8688.89
1.5	2	9068.62
5	9	10993.1
0	0	17424.9
3	3	10153.2
4.5	2	16487.8
9.5	6	5262.43
1.5	0	9512.95
4.5	0	12074.3
10.5	3	6478.56
7.5	8	8185.39
4.5	6	8662.71
4.5	8	4915.75
7.5	3	8515.4
8	9	3501.85
3	0	10093.9
0	2	1116.96
1.5	3	7931.89
9.5	6	13688.6
6	10	8003.15
4.5	0	11808.3
8	8	11141.8
0	0	2347.7
5	4	16916.5
2	3	6206.37
8.5	6	8911.88
8	9	13185.1
0	0	14384.4
8	8	2057.53
3	0	10936.9
0	2	9298.08
3.5	3	7588.45
1	3	1364.36
3	5	13136.8
4.5	2	3817.47
1.5	2	8432.74
3.5	3	7224.79
0	5	14083.1
1.5	3	1782.81
2	3	8451.05
3.5	1	9232.21
3	3	16539.1
7.5	3	15255.3
2	6	15960.4
11	9	13209.4
0	0	5186.64
8	9	13777.5
4.5	0	12887.2
7.5	5	10179.4
6	6	5009.91
0	0	9810.82
3	0	2943.51
3	0	3391.26
0.5	0	8391.57
[truncated: 8,001 more rows]

## Sheet: Sup. Fig. 1c,d_Spat_Autocor
topt_dist	tmax_dist	temp_distance
6	3	16.9445
3	5	3.68878
8	9	0.422421
0.5	0	8.02296
1	2	3.67482
0	3	12.7255
3	1	3.35054
9.5	6	10.4221
8	9	19.794
3	0	17.9492
0	0	8.9952
2.5	3	12.4547
5	3	1.38679
3.5	1	13.2992
6.5	6	6.55828
6	5	12.1307
0	2	5.94762
1.5	2	17.9423
1.5	5	10.0607
1	2	17.2805
0	0	9.22654
0	3	0.397745
1.5	3	9.12637
9.5	6	13.2817
3	5	3.32331
0	3	35.6472
0	0	4.66478
0	0	18.4886
8	6	4.73864
1.5	8	8.08089
4.5	7	15.9039
0	0	25.6944
9.5	11	17.5729
3	5	17.4881
9	5	13.9634
4.5	0	24.775
9	4	14.9149
1.5	3	3.25472
3	3	5.66679
2	2	9.64704
6	5	4.68622
3	1	4.0741
0	2	2.94822
9.5	9	0.681694
9.5	11	28.9474
1	3	11.4145
3	5	0.434064
0	0	13.7703
6	7	10.7417
8	9	14.8635
3	5	11.5866
8	6	8.78764
1.5	3	23.5424
5.5	5.3333	17.0873
1.5	5	1.04664
4.5	5	16.4947
1.5	6	8.1171
1.5	0	6.268
1.5	0	5.37201
3	3	8.86008
0.5	0	29.1673
4.5	5	3.46906
1.5	3	5.2674
1.5	5	15.0823
0	3	25.4205
0.5	5	2.0058
5	9	10.8046
9.5	6	9.08276
9	8	23.5424
9.5	11	18.2416
3	2	5.13271
0	0	12.5287
0	0	0.414159
8	9	0.417475
8	6	2.96721
8	9	0.719172
8.5	6	6.23907
0	3	16.9445
12	6	0.516885
0	3	9.31414
1.5	3	11.4064
1.5	3	5.66971
5	6	9.54205
1.5	3	8.46146
9.5	11	0.934841
3	2	28.2081
3.5	5	2.0058
5	5	2.09933
7.5	9	31.7624
6	5	2.50718
3	5	9.51375
12	8	4.66445
3	6	25.6887
1.5	5	13.1043
9	5	15.6576
1.5	2	16.6436
3	2	2.81569
3	3	12.0425
0	0	9.19406
0	0	21.9397
3.5	2	17.3436
1.5	3	8.00252
0	1	18.3798
7.5	8	13.5856
9.5	11	11.4287
9.5	6	12.0664
3	5	6.20285
6	8	5.31649
4.5	3	9.32089
1.5	0	0.196223
5	9	14.0367
3	6	17.1119
1.5	3	7.57771
0	0	11.1114
5	6	1.95054
6	2	3.82611
5	9	26.3386
6	5	2.38614
6	5	0.327066
3.5	3	3.04538
4.5	5	7.33644
3	0	3.73788
1.5	0	6.2059
5	6	16.6079
0	3	7.94568
6	3	15.7549
3	2	18.5054
4	3.3333	12.9874
4.5	2	7.21481
6.5	6	7.66684
6	3	6.50122
7.5	3	4.52104
0	5	19.6266
0	0	4.44076
7.5	9	11.1555
0	0	8.51474
6	3	7.04835
3	3	16.2348
6	8	0.401375
11	11	0.0458074
4.5	0	4.16934
0	0	12.4691
11	11	7.64219
4.5	3	8.98573
9	3	0.575968
1.5	0	14.1616
1.5	2	8.67689
8	6	9.46934
8	8	9.19406
8	9	13.1879
1.5	0	6.43648
6	0	10.9424
1.5	5	23.6977
0.5	3	9.00687
0	3	15.1957
0.5	2.6667	21.6879
3.5	3	26.3335
11	9	12.8126
4.5	7	3.19291
3	3	3.64574
1.5	3	13.4435
1.5	6	10.7624
2	3	2.66004
0	0	10.2292
0	0	5.14102
11	11	6.27992
0.5	2	3.9587
4.5	5	6.54468
8	9	0.971498
11	11	28.7721
8	6	10.9512
4.5	8	12.8681
6	6	15.4649
12	8	5.52486
4.5	3	6.96481
5	6	12.1597
0	0	9.99689
9.5	11	4.39978
8	9	14.1738
4.5	8	0.534515
1.5	2	9.57604
4.5	2	7.51402
0	3	3.13311
1.5	5	17.8858
1.5	2	0.22151
3	2	3.01187
3.5	3	5.96623
0	5	0.072447
4.5	0	10.3265
7.5	8	10.4947
2.5	3	15.7458
12	8	14.8257
1.5	0	15.4797
9	5	16.1086
9.5	6	5.53662
1.5	3	19.2814
2	3	7.30741
7.5	7	11.9613
3	2	13.4266
1.5	0	20.5375
0	2	14.1644
9	6	16.28
8	9	0.244858
0	2	23.2902
1	3	0.0168012
1.5	0	4.82439
9	9	16.5584
0.5	3	2.71854
0	0	6.75437
9	6	9.56422
4.5	3	10.9798
2	3	0.499246
1.5	0	14.5522
0	0	20.889
4.5	5	15.1447
9.5	11	11.88
8	9	6.53218
0	0	0.951916
3	2	16.6005
0	3	5.80423
8	9	5.38897
1.5	3	4.12056
9	2	6.01874
9.5	11	5.91776
8	8	0.685264
1.5	3	1.35675
9.5	6	12.3113
0	0	23.6394
1.5	2	3.75645
1.5	0	24.4796
9	6	17.5852
3	2	1.00295
11	11	1.71203
1.5	2	6.54468
10.5	8	5.07904
2	6	18.5551
0	1	19.7004
11	11	8.79438
0.5	2.3333	2.33087
9.5	11	26.8631
6	8	14.8635
0	3	11.8962
3	2	15.0929
3	0	12.9342
2	3	28.5188
11	11	4.2995
7.5	9	7.29668
0	2	11.4752
0.5	5	6.06967
0	0	13.5036
0	0	6.20087
10.5	8	13.0998
4	5.6667	4.72175
9.5	11	9.02978
4.5	7	9.89271
4.5	2	0.870872
7.5	9	23.081
3	0	8.74986
9	6	4.34015
3	0	9.13016
0	3	18.6319
3.5	3	16.9762
4.5	0	13.8907
3	0	10.2421
3	0	6.58992
8	6	9.57626
6	6	1.16011
8	9	9.14186
2.5	0	23.3172
11	11	19.3876
6	6	4.50144
2	5	12.6835
6.5	6	1.44592
5	6	0
1.5	8	21.9397
6	5	10.3604
6	8	0.185282
2	3	11.4902
10.5	8	2.10161
9.5	11	11.5954
6	6	2.0058
3	0	23.1694
9.5	6	12.7655
8	8	12.506
3	0	1.77991
8	6	9.43491
3	3	13.1955
4.5	5	11.1963
7.5	7	11.5821
0	0	0.945059
4.5	2	13.0945
9.5	6	2.40062
11	9	12.158
3	2	2.84584
7.5	9	17.742
3	2	7.53726
6	3	6.84755
2.5	3	15.8706
6.5	6	19.0056
8	9	31.5731
3	5	3.7716
1.5	0	0.83424
1.5	2	13.334
3.5	2	11.058
4.5	0	0.173028
4.5	6	9.57106
4.5	2	17.9431
0	0	14.718
6	3	0.0575384
4.5	5	33.1296
8.5	6	6.38375
9.5	6	4.44848
2	2	9.89591
1.5	5	8.5282
9.5	6	2.42736
0.5	5	10.3763
12	8	7.28952
2.5	0	10.0371
6	7	11.1395
0.5	0	5.38405
4.5	3	10.3763
4.5	8	18.0141
2.5	0	12.3456
9.5	11	7.07209
7.5	8	18.0673
4	3.3333	0.352441
1.5	1	4.37481
10.5	3	6.53481
8	9	4.00132
6	5	4.78747
5	8	6.71579
1.5	5	1.62739
7.5	3	8.01392
1	3	0.34773
1.5	3	3.60108
9	8	5.2801
2.5	0.3333	4.75485
2	3	3.27079
11	11	6.03128
4.5	5	9.55805
3	2	7.36815
7.5	3	17.8334
7.5	9	0.999391
6	3	1.28307
1.5	6	5.2813
0	1	23.7561
3	2	4.36115
3	0	1.97307
3	5	3.65246
9	8	2.68758
9	4	7.33132
3	2	8.56777
0	5	2.74214
3	0	13.828
1	0.3333	3.47989
11	9	8.6542
8	8	2.44117
6	3	10.6259
4.5	5	19.7445
9	5	2.58153
3	2	0.32225
3.5	2	15.0641
3	6	17.2173
8	1	6.16009
0	2	10.6653
8	9	5.16067
3	0	2.11554
3	0	23.8944
2	3	14.6028
6	3	9.59826
3	0	12.1409
6	3	13.2553
9.5	11	23.4352
10.5	3	1.03765
3	3	11.435
4.5	2	17.3007
3	2	11.2748
3	6	11.4173
3.5	1	0.0166447
1.5	2	1.52952
8	9	2.57653
5	8	2.63122
9	3	7.19004
0	0	1.07066
3.5	1	15.0681
2	3	9.68364
4.5	2	27.7769
3	6	29.3633
8	8	6.11008
3	3	5.1492
7	7	17.3007
0	2	6.19572
9.5	6	1.95054
9.5	11	9.748
10.5	9	20.9301
0	0	13.655
8	9	11.7719
1.5	2	14.7036
1.5	0	27.4626
1	3	1.67695
3	0	18.763
6	8	9.17944
1.5	0	1.2909
5.5	6	0.684488
3.5	3	7.50975
1.5	0	1.44592
5	9	12.7184
1.5	0	6.57123
3.5	1	11.9645
1.5	3	23.0881
9.5	11	13.7389
0	0	3.40834
0	0	6.91718
2	6	10.0388
0	0	2.08322
2	3	27.3987
2.5	0.3333	0.157598
3	0	8.36257
1.5	2	15.0265
7.5	3	20.2346
3	3	11.634
3	3	19.1152
2	3	12.1229
4.5	0	25.6787
3.5	2	13.7806
3	0	4.37708
4.5	5	9.59613
12	6	6.24888
10	11	17.3071
6	6	0.0840311
3	1	4.32973
9.5	11	9.63584
3	3	19.6704
4.5	2	0.392586
2	1	25.5769
0	0	7.77324
1.5	3	17.2223
1.5	3	11.1512
1.5	3	22.9077
3	5	5.23177
11	9	3.25858
5	8	11.058
0	0	9.08637
0.5	0	4.09152
0	0	0.834153
1.5	3	7.85583
8	9	1.16838
0	0	3.99614
6	3	15.0873
9.5	6	12.9415
2	3	5.14198
4.5	3	3.28632
3.5	5	2.12933
6	6	25.5881
1	5	8.86456
4.5	5	10.8539
1.5	2	0.334805
5	9	3.53447
1.5	0	12.9954
11	11	17.6889
1.5	2	7.60626
9.5	11	7.98053
6	5	23.5689
3	2	2.54769
0	0	8.94766
1.5	3	12.2803
1	3	8.86008
0	0	19.6327
1.5	3	0.755455
9.5	11	19.104
0	0	1.41275
4.5	6	16.6461
4.5	3	1.6168
3	5	20.9206
10.5	8	1.6056
2	3	5.65922
1.5	2	0.17088
6	1	5.73443
1.5	0	14.9254
2	3	8.14053
2	3	10.7805
3.5	0	12.5656
1.5	2	12.3974
0	5	10.0843
2.5	0	3.82611
0	0	4.45727
0	1	9.73641
9	8	2.86042
3	3	2.96957
4	3.3333	15.8141
0	0	2.89263
6	8	6.63494
11	11	9.06503
1.5	5	3.92597
1.5	3	7.71203
8	8	7.09644
7.5	8	4.30139
0	0	4.28407
1.5	5	18.4223
7.5	9	4.15997
8	9	13.2865
11	11	14.2158
4.5	2	18.6001
9.5	6	30.1133
1.5	0	4.96455
1.5	2	0.147712
2	3	1.19246
5	4	5.08157
7	7	10.4185
1.5	3	19.3431
2.5	0	14.2008
8	6	3.18656
1	0	13.9426
1	3	1.2825
3.5	3	26.5973
3	3	9.06538
6	5	10.9413
5	6	2.66533
0	0	25.6515
4.5	3	8.89946
5	4	4.91426
4.5	4	14.1911
4.5	5	1.43542
1.5	0	14.8246
0	1	14.3441
5	6	18.3409
9.5	6	1.99359
0	0	3.50151
6	6	24.385
2.5	5	4.62932
6	3	9.77951
1.5	3	13.4435
8	9	7.75856
4.5	5	7.4544
9.5	11	11.4464
0	0	6.40995
8	9	9.51686
8	9	1.08602
0.5	0	5.12246
4	5.6667	14.344
9.5	6	1.21487
3	3	9.21106
6	6	5.34059
2.5	3	0.225322
3.5	3	15.2744
1.5	3	15.5777
0	5	9.88396
3	6	11.4157
1.5	5	13.3471
3	0	0
0	5	3.96529
0	0	0.365175
9.5	11	15.1655
8	9	15.5943
1.5	2	17.3818
2	2	2.93721
3.5	3	26.3682
3	3	11.058
9.5	11	14.9821
4.5	6	5.24134
9	6	17.2745
8	9	15.7413
5	6	3.95485
3	5	2.79898
4.5	0	0.296866
0	3	14.6532
10.5	8	15.4987
10.5	3	7.72359
1.5	2	4.68651
4.5	3	1.77931
6	5	2.48537
2.5	0	7.64807
8	6	17.568
1.5	3	1.4399
7.5	3	0
1.5	5	1.58091
8	9	18.1439
9.5	11	3.42787
1.5	3	0.547113
1.5	5	2.86868
8.5	9	0.806448
1.5	5	17.4881
3	5	1.6883
0	0	6.22399
0	0	2.71854
4.5	5	0.901531
6	5	1.21838
1.5	3	17.0788
2	3	7.3922
2	3	18.8422
8	6	10.182
4.5	5	11.8325
3	2	15.8325
0	1	11.252
2.5	3	11.6738
8.5	6	1.55831
3.5	1	8.66126
7.5	9	10.6082
0	0	6.5458
3	2	2.2691
8	9	6.63861
3	0	1.30744
3	2	0
3	5	10.7958
5	6	1.221
9.5	11	10.1857
0	0	3.6258
9.5	11	4.36871
0	2	3.45017
9.5	11	12.9442
5.5	5.3333	15.2113
3.5	1	12.1605
2	3	1.80727
8	9	1.76727
0	0	3.64981
10.5	8	9.84496
10.5	8	14.912
3.5	3	4.04773
7.5	9	5.66679
8	9	11.6252
6	6	16.1308
4	5.6667	17.4634
4.5	2	7.31558
0	5	11.3871
4.5	3	18.9988
0	1	16.5916
2.5	6	20.817
3	0	11.2647
0	3	6.27855
1	3	2.82823
0	0	12.767
0	2	0.83424
4.5	5	15.5777
1.5	0	16.3101
11	11	19.9059
1.5	3	6.89694
3	2	1.52812
1.5	0	18.4776
0	5	9.80913
9.5	6	4.009
0	0	0.365131
3	1	17.2951
8	6	3.42987
1.5	3	11.427
0	1	10.3108
1.5	3	4.52755
1.5	2	14.3312
4.5	2	13.7029
6	7	27.5827
4.5	2	19.2634
8	9	1.50673
8	9	16.6831
9.5	11	16.1161
1.5	0	18.6911
9	4	0.0958223
1.5	3	30.6281
9	6	18.755
2	3	1.30336
10.5	3	3.92402
0	0	36.3867
3	0	13.2614
0	5	16.1163
5	6	14.9149
6	1	1.40219
6	4	6.19695
9.5	11	15.3305
8	8	6.88084
7.5	9	10.9636
9	3	4.86777
2	2	23.8702
0	5	11.5611
3	0	12.8665
0.5	1	9.09439
7.5	8	11.5797
0	0	9.08915
0	3	16.6413
3	3	2.13844
4.5	2	14.7725
4	3.3333	16.5303
8	9	0.790673
9.5	6	11.5821
11	11	4.81469
3	2	13.7549
8	9	28.7994
1.5	5	11.5021
4.5	0	12.3495
5	6	7.88564
3	3	6.05369
2.5	3	15.9765
0	2	2.52079
5.5	5.3333	1.00295
0.5	0	16.5179
3	2	14.0569
1.5	2	1.24368
3	0	2.12071
9	8	12.1229
9	8	29.8993
3	5	7.64495
8.5	9	16.6229
3	1	15.3689
4.5	2	5.9192
0	2	6.92661
3	3	12.697
3	1	13.5242
0	3	15.5648
2	3	12.7364
6.5	6	10.6377
0.5	0	4.56938
0	0	12.6809
6	7	10.3408
1.5	2	0.754407
0.5	0	0.142927
0	0	13.7389
4.5	3	14.2701
1.5	0	4.91004
11	11	7.28658
1.5	3	2.60292
0	0	9.21427
7.5	3	9.27491
0	5	0.0314738
4	5.6667	14.4832
8	6	2.60292
7.5	8	20.95
4.5	2	9.99689
3	5	5.18109
6	6	26.8631
4.5	8	17.5615
5	6	29.843
3	2	14.0177
0	2	24.4489
5	9	16.3612
1.5	2	13.4718
9	6	18.4447
8	9	33.8349
0	0	18.0926
0	5	8.11574
1.5	2	9.95007
10.5	8	17.19
0.5	3	18.6913
3	3	13.8863
3	3	4.7417
1.5	5	1.30066
9	6	1.70027
9.5	11	35.2748
8.5	6	11.5439
4.5	0	12.4504
1.5	0	13.8634
6	6	16.4863
6.5	6	17.4086
4.5	7	7.40162
0.5	3	6.87569
10	11	21.0176
4.5	5	8.49024
5	4	7.85255
10.5	3	6.29212
9.5	6	26.6683
1.5	5	1.08455
1.5	3	1.74943
3	3	8.0742
7.5	6	16.3474
3	0	2.21626
4.5	5	26.2731
0	0	3.74236
1.5	5	18.6062
7.5	8	10.6013
2	3	9.22654
6	6	20.3894
0	3	8.20128
8	9	25.5912
3	0	3.56346
0	3	37.6708
3	2	2.16462
5.5	6	13.2268
0	0	3.34521
1.5	2	0.447678
6	3	7.25367
1.5	3	0.380922
1.5	3	10.2923
3	2	15.681
1.5	5	14.4266
1.5	2	17.6682
5.5	0.3333	1.77556
10	11	18.9044
6	6	13.9885
8	8	31.1673
7.5	3	5.6349
9	2	7.00515
3	0	4.11796
0	2	6.34976
6	5	13.9143
3.5	1	0.41995
4.5	2	0.210375
3	5	18.0145
0	0	9.53949
1.5	3	17.6552
1.5	3	11.9308
3	5	17.7812
0	1	5.84148
0	0	0.675933
6	5	4.23541
14	7	0.309667
1.5	3	20.7124
0	5	5.87941
8	9	17.351
1.5	0	15.1341
0	0	20.0135
10.5	8	3.45216
0	0	19.1808
2.5	3	3.10797
4.5	2	15.7308
0.5	1	1.74019
2	3	19.5252
5	6	8.87505
8	8	7.81053
0	0	8.4865
3	3	0.02815
1.5	2	0.277527
4.5	6	0.417475
8.5	6	6.54468
8	9	13.3939
10.5	3	3.49499
7.5	8	12.2094
5	9	1.06509
9.5	6	10.3387
0	3	8.70873
4.5	4	17.5422
9.5	6	8.80192
9.5	6	4.39769
3	2	9.57626
1.5	2	18.1414
3	0	15.5409
0	0	35.2748
4.5	2	5.27758
1.5	0	0.171026
1.5	3	5.58357
0	1	9.56422
0	5	15.3047
7.5	7	17.683
1.5	3	2.07311
3.5	1	0.945059
3	5	6.42898
12	8	11.8572
0.5	0	1.31488
1	3	5.42904
6	5	29.8806
1	3	13.6315
0	3	6.09369
3	0	19.0414
1.5	3	25.9605
6	5	6.46587
6.5	6	3.66173
0	0	19.9788
1	0.3333	1.81228
3	3	12.7548
1.5	2	15.347
3	2	16.0994
5	9	16.087
2	3	1.12305
0	2	8.56629
1.5	0	6.69509
7.5	7	2.96327
2	3	7.53061
0	5	1.15336
8	9	9.19945
9	6	1.05642
0	3	13.5175
8	9	2.06506
0	3	15.0213
0	0	7.96645
3	3	15.3305
6	0	5.29435
1.5	3	10.2602
1.5	3	16.858
2.5	2	12.1309
0	1	5.15654
8	9	13.0555
6	6	16.7149
0	5	13.0849
9.5	11	14.5608
6.5	6	1.69252
0.5	2	24.4796
7.5	9	10.7988
1.5	0	10.0225
1.5	3	5.12549
9	6	20.9244
0.5	0	7.29332
4.5	3	9.91961
1.5	8	9.67354
1.5	3	13.9723
4.5	6	17.6564
1.5	3	28.7994
1.5	3	14.3262
10.5	8	15.6736
9	6	25.2921
4.5	8	7.829
3	3	20.6812
0	0	10.6383
6	2	16.395
9	3	0.930062
9.5	11	2.25992
1.5	3	5.14249
8	9	13.0252
3	3	3.1176
7.5	9	30.9608
11	9	11.0135
6	6	0.204052
0	0	0.18072
8	6	2.61554
2	3	8.9865
2	3	5.63244
6	10	17.6728
9.5	11	3.86828
1	3	17.0399
0	3	16.3191
11	11	2.61554
2	6	14.9966
7.5	3	2.13301
1.5	3	12.4654
1.5	3	1.76843
0	2	12.1998
1.5	5	10.874
0	2	1.94001
8	6	0.208742
4.5	3	5.15322
3	6	22.3662
1.5	3	6.76208
7.5	7	12.0922
12	8	19.324
6	5	8.74285
0.5	2.6667	6.9266
1.5	2	3.49343
1.5	2	0.734022
7.5	3	8.17577
3	6	3.8673
0	5	17.2549
5.5	6	5.4597
1.5	3	2.07035
6	3	20.3116
0.5	3	11.478
1.5	0	9.09877
5.5	3	4.86056
1.5	5	9.8181
3	0	10.8541
1.5	0	27.0729
1.5	5	1.10027
3	0	0
1.5	5	16.3242
1.5	2	0.0386251
3	3	13.4459
8	8	7.07327
1.5	2	25.4408
0	0	1.81366
0	5	9.78165
9.5	6	17.604
3	2	2.86198
5	9	14.8269
0	3	17.5994
8	9	1.26527
11	11	27.0579
9	5	15.7046
3	3	1.21487
0	0	0.162448
4.5	0	0.0368599
0	2	14.3056
0	0	5.09748
2	3	2.22613
2	2	0.304441
0	0	14.8257
10	11	30.5579
5	9	2.51188
3	5	3.92399
8	9	0.575968
6	5	14.2979
10.5	8	13.3979
3.5	1	22.6464
9	6	21.8009
0	0	2.89099
8	9	1.19685
4.5	3	1.80648
3	3	8.73434
2	2	20.4285
0	3	17.0387
11	9	12.1597
1.5	3	16.7285
0	0	19.4578
0	0	1.0532
0.5	3	12.4876
6	8	14.7052
1.5	0	4.8783
3	5	7.1908
8.5	9	16.087
11	11	16.4327
0	0	6.42104
1.5	5	25.7732
9.5	6	14.3518
1.5	0	2.90279
3	5	28.2472
2.5	2	10.055
7.5	9	7.19764
3	5	2.87426
3.5	1	2.37915
5	6	11.1538
3	0	1.52812
0	3	12.1743
6	5	15.5742
8	9	18.1107
7.5	3	15.3087
3	5	0.44063
1.5	5	1.31281
9.5	11	1.88198
4.5	0	11.2962
6	6	2.78625
11	11	12.5263
1.5	3	1.06732
0.5	0	1.64511
7.5	8	19.664
8	9	13.7116
9	6	17.8417
6	2	13.0113
11	11	14.4306
1.5	2	10.3596
4.5	2	4.6365
3	3	3.28632
1.5	2	1.25149
0	0	24.7098
1.5	3	0.561488
4.5	5	6.4383
2	2	12.0118
2	3	3.98971
7.5	7	18.2386
2	2.6667	3.32078
1.5	1	6.48168
3	1	6.26686
0	3	7.59172
9	9	13.0262
2	1	6.90865
0.5	5	9.95007
3	3	9.16387
9.5	11	17.6703
1.5	3	1.52489
1.5	0	0.0500149
1.5	3	4.65114
0	2	4.31114
4.5	5	3.47884
3	2	27.1277
8	9	1.41275
2.5	2	14.2605
0	1	6.88592
4.5	5	3.50151
6	1	0.211401
7.5	8	7.32442
1.5	2	0.365737
0	5	8.34985
7.5	3	11.837
1.5	0	10.6267
6	3	9.11523
3	3	8.66672
3	3	26.0124
0	0	3.08493
1.5	2	10.5468
4.5	3	10.8449
0.5	4.6667	1.06398
3	0	17.7013
8	9	15.6624
3	3	2.50376
4	11	13.4435
2	3	11.3756
9.5	11	9.95404
2.5	3	15.7522
1.5	2	1.27128
1.5	3	18.0394
1.5	0	11.6352
2	2	11.1149
0	0	1.24265
4.5	3	5.2374
0	1	6.57682
6	3	1.12998
0	2	12.9253
1.5	0	1.52812
2	3	8.17313
3	5	7.04627
6	6	2.13301
1	0	14.3718
10.5	8	15.4798
5	9	8.40974
0	0	2.97738
3	0	34.0717
4.5	0	15.1301
3	3	15.457
1.5	3	3.98178
8	9	3.5224
11	9	0.860915
4	3.3333	15.8499
2.5	0	12.923
4.5	5	24.4994
6	3	8.75949
1.5	3	0.34773
0	0	6.76208
7.5	7	1.58091
1.5	3	16.4026
6	6	19.5724
7.5	0	13.9686
2	2	23.7674
6	6	3.69489
4.5	0	2.80774
1.5	3	4.65654
3	0	6.71217
6.5	6	13.4266
6	8	3.11236
1	3	2.98369
1.5	3	17.2745
6.5	6	23.6704
2	3	6.92398
3	0	7.37792
0	0	7.68538
3	1	16.7349
1	3	2.76568
8	9	16.2101
1.5	3	10.3615
0	0	10.6267
11	11	0.666311
7.5	3	7.98398
1.5	2	5.61314
8	9	0.847379
4.5	3	16.7588
11	9	9.91451
8	6	11.9848
6	3	0.580566
8	9	12.767
0	0	12.2152
7.5	3	8.692
1	2	8.54485
0	0	5.7367
11	9	13.3478
12	8	19.7102
3.5	2	23.4692
1.5	0	1.38449
8	9	18.6001
0	0	11.4035
0	0	2.60264
2.5	6	13.0252
3	5	3.65246
1.5	3	15.2165
3.5	3	5.34599
0	2	5.74996
6	3	6.43516
1.5	2	0.0911055
11	11	12.6776
0	0	0.581934
9	6	0.734313
0	2	20.4113
4.5	5	1.1687
0	3	6.91365
4.5	2	6.42312
1.5	3	1.99934
6.5	6	14.3827
3	2	1.76125
6	5	17.8034
9	6	2.89906
2	2	15.4145
0	0	13.2748
0	0	32.9769
0	0	3.13111
9.5	11	3.02088
9.5	6	5.55326
3	2	25.5881
0	2	15.458
3.5	2	3.18633
6.5	3	34.0717
0.5	2	16.3232
5	9	8.77557
8	8	3.46099
8	9	11.6384
9	6	19.6375
2.5	3	6.34082
9.5	6	2.68485
1.5	3	0.0458074
7.5	9	5.08171
10.5	3	4.37257
0	1	3.66173
10.5	3	17.6053
1	3	7.53319
0	0	8.64696
1.5	5	10.0391
11	11	7.1483
9	8	18.1796
5	9	17.3514
7	5.3333	0.930062
14	4	0.898333
0.5	5	11.9998
7.5	0	17.913
6	3	4.31114
1.5	1	3.81024
1.5	2	17.3514
3	3	13.9744
8	9	10.0391
2	3	8.5922
5	9	4.41434
3	0	19.6705
3	3	29.1892
9.5	6	2.22433
3	0	1.25149
1.5	3	0.933237
0.5	0	2.72257
10.5	8	2.84739
0	0	26.3702
9	6	9.78656
9.5	6	23.5366
0	0	17.0642
0.5	1	1.92264
1	2	12.939
6.5	6	6.34374
9.5	6	5.34527
6	3	15.689
1.5	5	18.198
3	2	5.50347
4.5	3	1.18952
7.5	9	23.7674
10.5	9	14.3848
8	8	13.8423
8	9	0.378601
1.5	1	3.49905
4.5	3	15.9308
3	0	7.66541
1	3	6.98035
1.5	2	2.91118
8	8	0.34773
4.5	0	3.49783
6	3	1.05573
1.5	3	1.18143
2	3	0.959635
6	3	11.704
3.5	1	17.914
0	1	14.5383
3	0	28.4407
6.5	6	9.27702
2.5	3	13.9034
3	3	21.9839
7	5.3333	10.3268
0	0	13.8286
6	8	3.91651
3	5	3.59384
1	1.6667	22.0339
6.5	6	13.6326
0	0	26.6683
4.5	6	6.47692
2	3	1.26856
0	2	1.58091
3	2	11.7923
9.5	6	0.853403
4.5	3	4.17242
6	5	15.0697
0	0	13.5463
1.5	0	6.36944
5	6	15.6525
0	2	10.8541
4.5	6	15.3404
6.5	3	7.48461
2.5	3	0.933237
5	4	8.82588
1.5	3	6.38476
0	0	10.5162
3	2	2.48577
4.5	0	3.08987
0	0	2.67966
9.5	11	12.7653
3	5	11.8616
0	1	15.4072
9.5	6	3.68226
5	6	7.50047
8	9	0.283141
1.5	2	2.70409
3	0	6.36577
0	5	0.012864
0.5	0	16.1708
0	0	3.54915
6.5	6	24.3765
1	3	7.33007
6.5	6	7.43961
3	3	0.410363
4.5	5	17.74
6.5	6	10.4828
3	3	22.5416
17	7	20.2497
7.5	9	22.5831
0.5	1	1.25663
0	0	8.56629
0	1	3.04538
4.5	2	0.301922
7.5	9	3.66823
3	0	22.9574
2	2	25.9831
4.5	5	1.6626
1.5	0	3.42837
8	9	11.9716
1.5	3	5.2674
9.5	6	8.20633
10.5	8	7.82025
7.5	6	3.30473
11	11	1.71896
9.5	6	13.9535
4.5	2	0.470352
0	5	9.74541
0	0	0.214646
1.5	2	15.5777
9.5	11	9.79217
0	0	0.00718228
1.5	5	5.59687
5	6	10.4886
6	5	10.3265
6	5	5.23729
4.5	2	6.43847
0	0	1.58589
1.5	3	0.978496
1.5	0	18.2986
0	0	4.71204
1.5	3	11.6384
1	3	1.6168
12	8	24.4994
0	0	21.7566
5.5	5.3333	10.7176
3	2	6.16469
11	9	9.05324
4.5	5	0.838566
3	0	14.4376
1.5	3	14.5837
3	5	6.54006
9.5	6	7.24811
4	3.3333	1.83863
1.5	5	16.546
0	5	13.9781
1.5	3	17.6682
0	1	10.2499
7.5	3	15.0873
0	0	5.54535
5	6	0.925934
1	2	1.85599
4.5	2	8.05332
7.5	8	0.147712
3	3	6.67001
0	0	0.133791
0	2	4.5928
1.5	5	2.88018
3	3	13.5487
5.5	6	6.08038
7.5	9	16.0747
8	9	3.59262
7.5	6	6.22005
7.5	9	10.9555
1.5	3	17.0858
3	3	2.7876
6	5	7.37014
5	6	4.12781
1.5	5	24.057
2	3	7.10677
2	2	9.16493
4	0.3333	6.47692
2	2	5.88899
3	6	19.651
3	2	2.82276
9	6	4.41531
4.5	5	6.54468
8	6	5.63381
5	6	5.25881
5.5	6	1.16548
1.5	3	19.0825
3	3	0.609634
8	6	36.6587
5	4	10.6754
0	0	16.4368
1.5	3	4.86439
8	9	4.09152
6	6	4.16109
0	5	14.7141
8	9	14.6645
2.5	3	4.92789
7.5	10	17.2476
0	0	5.07434
0	0	5.69243
9.5	11	15.038
0	0	7.36458
11	11	1.25149
1.5	5	10.628
0	0	1.80648
0.5	0	16.3492
3	3	15.5379
6	3	7.47644
3	0	6.6803
0	3	17.1303
1.5	2	3.71311
7	3.3333	3.77837
9	5	13.2614
1.5	3	13.9211
1.5	0	9.86466
1.5	3	3.59384
4.5	2	15.0763
3.5	2	24.2421
4.5	2	2.62367
1.5	2	2.67033
3	0	12.8688
11	11	2.4605
0	1	0.782557
4.5	5	17.0471
3	3	22.0384
2	3	5.01696
6	10	1.69839
6	5	11.7233
0	2	0.480146
6.5	6	2.7105
5	2	13.8587
0	3	22.7238
6	6	7.92026
9	5	1.61907
0	1	3.74361
0	0	1.71262
6	3	3.15833
9.5	11	5.76516
0	2	8.53807
9.5	11	7.4656
4.5	0	15.6611
6	2	9.53939
6	1	8.55089
3.5	3	23.7705
6	7	6.95722
1.5	5	17.0471
4.5	5	3.24901
9.5	6	13.2209
4.5	3	0.881266
1.5	5	12.0954
6.5	6	15.3676
4.5	0	11.1153
4.5	3	17.9715
9.5	6	2.03882
9	6	14.5087
11	11	5.98115
2	2	11.9106
9.5	6	12.771
1	3	13.2805
7.5	8	17.2752
8.5	6	2.68123
0	0	0.878163
7.5	9	9.95007
0	3	12.8353
3	3	4.84835
9.5	6	11.5356
7.5	6	3.47884
9	3	3.8707
10.5	8	9.74793
1	3	7.77805
6	3	1.62072
1.5	3	14.9328
8	9	15.275
8	9	1.58438
1.5	3	20.0861
0	0	1.98357
7.5	9	2.88817
2	3	5.89346
6	6	14.6019
0	1	17.6813
3	0	0.971139
7.5	3	5.66467
0	6	12.5452
4.5	5	4.6764
0	0	11.2507
3	0	0.02815
6.5	6	1.72262
1.5	2	0.0386251
3	3	3.16572
9.5	11	4.99831
12	8	4.81639
8	9	3.01743
6	5	3.01344
0	3	27.3414
3	1	5.24134
0	0	20.6398
9	6	4.56951
11	11	4.71574
4.5	3	14.9814
11	11	11.0401
1.5	3	17.3411
4.5	0	6.12298
3	3	5.38363
2	3	9.27702
3	5	1.81838
0.5	3	7.98044
3	3	8.08861
1	3	12.0808
3	3	26.2342
4.5	0	1.73474
6	5	9.06756
6	5	1.33237
9.5	6	14.7152
6	8	15.2165
6	3	1.05593
0.5	0	2.22471
1.5	2	5.95259
3	3	6.16668
0	2	26.748
3	0	10.4055
6	6	4.03193
1.5	3	14.0096
1.5	3	10.3719
1.5	3	27.7643
3	2	2.6773
5	6	12.1115
2	3	1.3654
2	3	8.84195
1.5	0	5.33224
1.5	3	16.1779
4.5	3	23.5267
8	6	18.1025
1.5	3	19.9661
6	3	2.76568
2	2	24.2157
0	0	7.4711
9.5	11	6.6337
4.5	2	0.797866
2.5	0.3333	0.250537
9.5	6	6.8183
1.5	2	6.59252
0	2	2.36792
1.5	0	12.768
4.5	8	19.2049
8	9	5.32171
0	0	2.60267
4.5	0	1.43278
3	0	6.2408
1.5	0	8.22552
4.5	6	10.211
4.5	5	2.45496
4.5	6	0.0458074
7.5	9	6.90151
0	5	0.211441
0	0	22.3333
1.5	0	1.60159
3	3	11.9882
3	3	13.725
1	3.3333	15.1655
3	3	9.73019
1.5	3	16.5887
1.5	5	11.9694
4.5	5	28.1463
8	9	0.0958223
0	5	14.2403
3	3	13.9062
9	9	16.1811
9.5	6	9.16387
0	0	7.72041
9.5	11	9.03278
4.5	8	10.0607
1.5	2	11.4676
0	3	10.8505
1.5	3	25.7066
1.5	0	8.55089
4.5	3	6.61447
7.5	8	14.0854
8	9	3.59987
6.5	6	5.97443
0	5	3.01187
9.5	11	5.11691
6	3	7.71198
1.5	3	14.7334
1.5	3	13.0569
9	6	7.71927
7.5	9	12.5749
10.5	3	8.42956
8	9	10.5323
2	2	15.0171
4.5	0	18.2856
3	3	14.8
8	8	26.748
1.5	2	8.06102
1.5	3	15.2718
1.5	0	5.4597
3	2	11.8177
0	5	14.8749
0	0	13.9009
1.5	0	0.434064
11	9	22.5706
7.5	8	1.52489
0	3	7.02158
6	6	26.2818
3	3	13.8488
0	0	10.2667
3	3	4.04281
4.5	8	4.62081
11	11	9.19729
3	3	4.81432
7.5	9	13.7118
0	3	6.18976
7.5	9	12.7654
1.5	3	5.69472
11	11	1.66525
6	5	5.87564
3	0	14.9961
4.5	5	12.7697
1.5	0	0.967406
1.5	5	11.4972
1.5	2	6.8196
9	5	0.719651
2	3	16.8624
3	1	4.31038
3	2	12.4354
6	3	9.10139
7.5	8	2.77858
9.5	11	7.17921
4.5	5	6.32254
1.5	0	15.3689
4.5	5	0.334272
1.5	2	19.7698
6	5	8.86201
3	3	3.47838
9.5	11	18.7053
1.5	5	13.3516
10.5	8	7.04835
1.5	2	7.49533
4.5	8	0.930618
3	0	26.2232
1.5	5	3.7716
3	3	20.9436
9	8	7.74582
8	9	7.34639
3	3	21.4485
4.5	5	12.9415
9.5	6	8.19954
3	3	17.2672
7.5	5	5.4147
0	2	11.9709
8	9	13.466
5	4	16.6254
9.5	6	6.93359
0	0	5.76024
9.5	6	2.54645
11	11	21.8769
10.5	8	19.6429
0	0	0.204077
6	5	15.6736
8	9	1.50414
1.5	3	10.6436
3.5	3	22.4894
9.5	11	2.20517
6	5	11.6775
9.5	11	20.2516
1.5	5	13.3523
6	5	9.7168
5	6	3.03729
8	9	12.9708
1.5	3	2.10168
0	5	4.24113
0	0	5.03816
1	3	6.89694
1.5	3	11.5062
4.5	8	17.3117
5.5	5.3333	13.9696
3	2	15.6387
6	6	8.86456
2.5	5	8.19741
1.5	3	16.9339
0.5	0	13.5953
8	9	21.707
4.5	0	9.70347
0.5	0	9.53939
2.5	0.3333	16.7349
1	3	14.9814
4	3.3333	17.5687
6.5	6	0.52762
4.5	2	5.91348
3	5	21.4174
4.5	2	13.7678
1.5	3	9.97621
8	6	6.19915
9.5	11	0.514634
4.5	6	1.6626
0	0	2.66165
3	0	15.3689
8	8	26.0124
6	5	11.3315
8	9	23.2722
1.5	5	13.9356
5	9	16.277
0	0	2.67222
8	6	2.19785
9.5	11	13.4245
8	9	12.0095
1	0	13.3397
0	5	3.41627
0	1	17.0057
0	2	6.21303
9	8	21.5996
1.5	0	11.4592
4.5	3	12.5452
9	3	12.6247
1.5	5	1.52952
0	3	10.098
1	3	0.74077
0.5	1	7.87583
3	5	7.51484
1	3	3.70971
0	0	2.42141
0.5	0	22.1001
9.5	11	25.0536
7.5	7	15.545
3	5	2.54547
9.5	11	25.3875
4.5	3	2.74214
4.5	5	20.7842
8	6	5.43155
5	8	31.1673
4.5	0	9.74089
3	0	18.0722
0	0	2.59627
0	0	14.3685
3.5	0	3.24975
9.5	6	11.4227
2	3	8.66775
1.5	0	17.2639
0	0	15.2382
3	2	9.42859
3.5	0	1.28673
3.5	2	5.96917
4.5	2	1.00923
11	11	14.1625
6	5	14.6934
6	3	6.88592
9.5	6	0.0254063
2.5	0	14.5663
9	8	19.5192
3	5	19.1295
0.5	0	6.10671
3	2	10.0577
6	5	15.611
1.5	0	14.8206
2.5	1	17.17
1.5	1	7.39128
9.5	11	6.59381
0	3	19.7404
0.5	0	1.44057
3.5	1	0.352441
0	0	11.0028
3	2	10.628
3	5	1.10027
3	2	1.66183
0	0	7.93565
9.5	6	17.7592
4.5	2	16.1598
5	6	12.7112
2	3	5.10258
7.5	8	5.61476
3.5	3.6667	2.9297
3	2	20.269
7.5	3	22.4635
1.5	3	19.2333
7.5	3	9.03313
0	0	34.4941
0	0	21.2398
4	5.6667	12.6267
4.5	0	14.563
3	2	13.3356
6.5	6	16.5833
0	0	16.1813
0.5	0	8.24661
0	2	2.11991
4.5	7	20.1506
4	3.3333	1.10115
3.5	1	10.9597
1	3	5.27444
12	8	19.046
1.5	2	10.4075
9	3	5.48422
9.5	11	4.06335
8	9	7.19526
8	9	15.8931
0.5	0	1.35118
9.5	6	0
0	1	15.7219
2.5	0	16.8151
6	6	13.5537
12	8	1.8202
8	9	16.516
0	5	17.1416
9.5	6	2.45712
3	0	0.47655
1.5	2	12.7582
9.5	11	10.6613
7.5	3	3.74891
1.5	2	29.1
3	5	19.4404
3	0	5.48182
9.5	11	0.157478
4.5	5	15.7913
0	1	2.9031
2.5	3	11.2178
8	6	10.8974
6	5	3.47838
5	3	5.9361
9	3	1.51383
4.5	6	25.5769
2	2	26.3355
1.5	5	0.408748
1.5	2	21.6568
1.5	0	0.0978705
1.5	0	4.65319
1.5	2	0.185593
6	6	13.0796
1.5	5	2.0089
1.5	0	25.1067
4.5	5	3.83577
1.5	3	2.78315
8	9	8.76462
2	2	5.50215
4.5	5	5.45268
7.5	9	1.33503
6	8	14.5997
9.5	11	6.66667
4	3.3333	16.0487
10.5	8	14.7592
3.5	2	3.3471
0	5	18.7114
2	3	4.28067
0	0	4.62915
1.5	3	20.6196
3	3	22.9914
4.5	5	4.9016
3	5	5.77969
0	1	14.4663
8	8	6.90463
3	0	0.976045
11	8	4.24292
0	3	0.928873
8	6	11.3654
3	2	5.16067
3.5	3	5.6349
2	2	0.609634
1.5	5	24.2401
11	11	2.38644
1.5	2	3.68278
8	8	3.15177
8	9	2.91746
9	6	9.80158
0	5	0.920828
3	2	2.46624
6	6	23.7473
3.5	2	1.21818
8	8	7.25921
5	6	12.6095
1.5	2	19.4366
6	3	9.58928
7.5	9	9.63893
6.5	3	7.87029
5	6	9.63893
8	6	10.9172
9	3	2.03485
9	6	19.3173
6	5	13.1281
0	0	1.30438
10.5	3	12.6766
1.5	3	0.310731
8	9	11.541
8	6	2.59944
9.5	11	17.0191
9.5	11	4.58543
3	3	2.29792
3.5	3	11.4025
7.5	3	13.4838
0	0	13.6516
6	6	28.7994
2	3	7.49322
1.5	3	13.755
4.5	3	4.1897
6	3	4.07739
9.5	6	9.11523
4.5	5	10.027
3.5	1	1.46643
0	3	11.9088
4.5	2	0.698339
1.5	2	4.30998
10	11	13.1596
7.5	8	4.47405
7.5	8	1.49941
5	6	12.2598
1.5	0	6.75913
7.5	7	4.40696
1.5	3	18.6264
6	3	8.77432
4.5	2	8.3954
3	3	5.91957
1	3	3.17994
1.5	0	2.84751
1.5	2	3.06223
0	0	11.1895
8	9	17.0294
1.5	5	8.91986
3	0	0.162448
3	6	5.43485
1.5	0	11.058
3	5	2.96882
9	9	12.5117
9.5	6	4.31584
6.5	6	16.2991
5	3	15.4324
8	9	7.60457
4.5	8	11.4105
1.5	2	16.216
3	0	3.33988
1.5	1	2.22522
0	0	11.2584
4.5	7	15.2843
3.5	3	10.4231
0	3	9.44119
6	5	3.29811
4.5	0	4.32396
4.5	3	6.68964
0	0	1.27787
3	2	20.3262
9.5	11	13.2209
3	6	5.25704
1.5	2	2.05041
11	11	20.5213
0	3	14.4806
0	0	3.65783
10.5	3	21.0463
6	8	10.4715
9	9	20.7427
0	3	0.301922
4.5	2	13.3667
5.5	0.3333	23.1469
5	9	11.2364
11	11	5.63244
11	11	0.143675
3	0	1.70966
9.5	11	0.805074
3.5	3	1.83258
11	11	14.4299
11	11	7.74872
3	2	15.0787
9.5	11	10.6613
4.5	3	8.59014
9.5	6	1.2825
4.5	6	13.5515
0	2	14.4265
8	9	12.4401
1.5	3	10.9538
6	6	5.16412
9.5	6	15.9742
3	2	16.738
8	6	11.4979
3	0	22.9057
4	3.3333	20.1597
3	0	10.7246
3	3	27.8603
10	11	3.32681
4.5	5	8.06171
3	3	1.60159
3	3	5.08581
6	3	6.38841
6	7	8.43001
0	0	5.22633
7	5.3333	15.3689
4.5	5	6.47692
0.5	0	13.8368
5	6	36.1571
1.5	2	0.304581
3	0	2.71586
2.5	3	1.52952
0	2	24.2299
1.5	2	10.0315
6	3	0.242153
0	0	7.52858
4.5	5	0.587385
11	11	12.833
11	11	1.09187
3	0	9.41162
6	5	6.91315
3.5	3	1.03765
7.5	3	18.7457
1.5	3	0.26853
8.5	6	10.6732
1.5	3	12.4403
2	3	7.31629
3	0	13.0559
3	0	19.8518
3	0	6.89894
9.5	6	19.3122
7.5	6	0.913384
1.5	1	1.58091
1.5	2	4.68302
10.5	3	18.3841
1.5	8	13.0503
0	3	19.7803
10.5	3	26.1295
8	6	13.3222
1.5	2	3.06115
0	3	10.4036
3	3	9.35812
0	3	13.0835
3	3	36.4451
4.5	5	2.43564
1.5	7	21.8009
1.5	3	7.71759
[truncated: 8,001 more rows]

## Sheet: Sup. Fig. 2a,c,e Cophy assoc
BA_phylogeny	ML_phylogeny	MP_phylogeny
0.975466	0.975469	0.973858
0.977851	0.97728	0.975151
0.977536	0.976324	0.971816
0.977007	0.971137	0.971615
0.975222	0.975	0.975834
0.97447	0.978051	0.975204
0.975114	0.973559	0.971746
0.974867	0.97604	0.974138
0.97901	0.975418	0.975069
0.974446	0.978926	0.97378
0.976291	0.977293	0.972441
0.972194	0.974261	0.975169
0.97695	0.978739	0.973175
0.9741	0.977394	0.976968
0.973503	0.97701	0.974499
0.973545	0.979326	0.971698
0.978076	0.975522	0.975776
0.97625	0.977206	0.972629
0.97973	0.979419	0.975339
0.97827	0.975371	0.975457
0.977402	0.976572	0.974029
0.976699	0.974746	0.977832
0.976781	0.979579	0.974676
0.980907	0.975407	0.974618
0.979355	0.974092	0.971159
0.976725	0.974999	0.972767
0.973375	0.975359	0.977264
0.977277	0.972536	0.972959
0.98015	0.977469	0.975901
0.978001	0.978675	0.973139
0.975776	0.974457	0.974896
0.974998	0.976975	0.976505
0.97397	0.974043	0.971764
0.977518	0.975249	0.975371
0.977911	0.974827	0.973188
0.976285	0.974843	0.975617
0.976242	0.97739	0.97675
0.977521	0.975167	0.975953
0.975174	0.973476	0.971473
0.978764	0.971745	0.974899
0.973979	0.975438	0.976522
0.97523	0.976283	0.97412
0.979014	0.97657	0.975923
0.975196	0.974658	0.973211
0.977282	0.976365	0.969941
0.976061	0.975496	0.97468
0.978119	0.97562	0.975436
0.97629	0.974795	0.974272
0.976965	0.978854	0.97303
0.976643	0.976505	0.973947
0.97226	0.977917	0.973595
0.975659	0.976546	0.973788
0.974759	0.975607	0.975178
0.977559	0.976395	0.970521
0.978559	0.976533	0.974848
0.97745	0.976346	0.976099
0.97367	0.975079	0.974847
0.971789	0.976985	0.9767
0.976584	0.974357	0.974247
0.980209	0.976867	0.972859
0.978331	0.975473	0.974426
0.977314	0.974929	0.975919
0.976389	0.978474	0.972172
0.973714	0.976158	0.972334
0.9769	0.974351	0.973343
0.979445	0.976708	0.975753
0.97756	0.974677	0.972964
0.978424	0.976429	0.978951
0.973626	0.975729	0.970989
0.976179	0.977451	0.972149
0.973948	0.975734	0.976392
0.972477	0.976343	0.976236
0.976376	0.973766	0.972897
0.976724	0.97533	0.97649
0.976083	0.976208	0.972948
0.979643	0.976473	0.972273
0.975088	0.976954	0.97557
0.97383	0.979254	0.973396
0.978395	0.980635	0.976394
0.979955	0.972401	0.977119
0.975644	0.977911	0.97298
0.97334	0.977775	0.974112
0.975735	0.974063	0.972761
0.977716	0.974773	0.975848
0.978206	0.972792	0.975864
0.97672	0.976815	0.97565
0.973645	0.974517	0.973751
0.977398	0.975206	0.972838
0.975997	0.976529	0.972319
0.977731	0.976767	0.971416
0.978954	0.976606	0.974635
0.977438	0.974576	0.971321
0.977049	0.978984	0.976212
0.974876	0.975936	0.975069
0.973283	0.977235	0.974929
0.97586	0.971318	0.977953
0.97495	0.976375	0.975649
0.975822	0.97443	0.974816
0.978202	0.973145	0.974836
0.976139	0.97141	0.975183
0.978787	0.978038	0.974691
0.973572	0.975655	0.975593
0.976398	0.975	0.975147
0.976587	0.974466	0.974447
0.976486	0.971686	0.977866
0.980546	0.978304	0.973033
0.976607	0.972532	0.974123
0.978943	0.977847	0.976147
0.974514	0.973901	0.976655
0.976647	0.9753	0.970258
0.974271	0.978865	0.973807
0.975336	0.97586	0.972923
0.975596	0.977145	0.974225
0.976263	0.979242	0.969673
0.976188	0.971207	0.974906
0.976273	0.976141	0.975364
0.975494	0.977125	0.97737
0.973173	0.974306	0.973649
0.976921	0.978426	0.976818
0.975249	0.972702	0.974887
0.977355	0.976337	0.971647
0.977257	0.975112	0.974828
0.978108	0.974986	0.973747
0.97949	0.976379	0.974393
0.977749	0.976927	0.973766
0.97658	0.975785	0.974576
0.976682	0.980365	0.975405
0.978387	0.976515	0.974776
0.973731	0.975744	0.97329
0.972324	0.976878	0.973739
0.976988	0.976308	0.973752
0.973374	0.977626	0.973744
0.978592	0.976473	0.973697
0.974918	0.975588	0.972298
0.976105	0.977296	0.971305
0.978861	0.972627	0.972487
0.975076	0.97488	0.971831
0.976262	0.9741	0.97541
0.978848	0.980743	0.971067
0.974968	0.977026	0.974793
0.972253	0.978178	0.976047
0.975741	0.974671	0.976816
0.974928	0.978504	0.976667
0.977462	0.976544	0.977093
0.976385	0.975367	0.974557
0.977259	0.976087	0.973194
0.976508	0.976689	0.975943
0.97739	0.978594	0.972212
0.97451	0.973871	0.972535
0.977043	0.976861	0.974756
0.973651	0.978776	0.975979
0.976812	0.976211	0.974773
0.976783	0.976902	0.972455
0.974821	0.972192	0.97801
0.972295	0.978983	0.974345
0.975693	0.9772	0.977157
0.975151	0.97587	0.975607
0.974799	0.978136	0.975365
0.979022	0.97517	0.975973
0.974698	0.974722	0.975458
0.977743	0.975628	0.97576
0.976563	0.976039	0.969975
0.978889	0.975295	0.977074
0.976803	0.978862	0.976878
0.977145	0.976053	0.974325
0.976804	0.973784	0.974645
0.97363	0.977579	0.976732
0.977834	0.976035	0.974626
0.974357	0.971224	0.976364
0.976894	0.97683	0.970628
0.976733	0.975441	0.974382
0.972407	0.97663	0.977804
0.976089	0.979831	0.974827
0.977374	0.972391	0.972831
0.97742	0.973233	0.976093
0.980617	0.975004	0.974093
0.976852	0.979326	0.976592
0.978703	0.979702	0.973266
0.976258	0.977007	0.976149
0.97615	0.971784	0.974613
0.977848	0.976144	0.976454
0.978769	0.97572	0.973869
0.975321	0.976704	0.97549
0.977155	0.976392	0.972559
0.977393	0.977176	0.972188
0.976252	0.974759	0.978418
0.978674	0.971728	0.972042
0.976342	0.977065	0.974369
0.973043	0.976429	0.974685
0.978865	0.972686	0.972732
0.977556	0.976097	0.977712
0.977371	0.974758	0.97458
0.979998	0.976339	0.973689
0.977847	0.975001	0.972231
0.97823	0.978233	0.974799
0.97078	0.980609	0.974626
0.97164	0.977849	0.969464
0.978748	0.978295	0.976478
0.976602	0.977874	0.968121
0.976605	0.980248	0.971711
0.97671	0.974804	0.975466
0.97587	0.976784	0.97184
0.977304	0.975946	0.977886
0.979334	0.975517	0.977205
0.977394	0.977998	0.974954
0.976142	0.973582	0.968916
0.975432	0.979079	0.975483
0.974441	0.97915	0.973786
0.977211	0.976604	0.975541
0.978088	0.973554	0.972603
0.976596	0.977043	0.974833
0.979268	0.975257	0.974261
0.972739	0.97721	0.975937
0.976593	0.977633	0.969357
0.976547	0.978849	0.970851
0.972748	0.974592	0.973293
0.976069	0.974413	0.972866
0.977236	0.976503	0.972471
0.980063	0.979381	0.975791
0.97648	0.978677	0.978552
0.976254	0.979706	0.971491
0.977986	0.978293	0.972261
0.976411	0.978226	0.973249
0.976142	0.974931	0.977425
0.97607	0.974108	0.974671
0.977582	0.975948	0.974834
0.977081	0.978863	0.970063
0.977347	0.977711	0.972537
0.976957	0.976383	0.974198
0.977119	0.972576	0.972513
0.976112	0.975418	0.973817
0.974852	0.979337	0.974111
0.978331	0.978156	0.975628
0.975915	0.980657	0.972909
0.975447	0.978075	0.973005
0.978483	0.9752	0.977699
0.972312	0.976137	0.97507
0.976371	0.976384	0.974314
0.977027	0.978126	0.97635
0.973974	0.977221	0.975139
0.977513	0.976666	0.97489
0.976505	0.975675	0.96933
0.974709	0.975551	0.975645
0.975283	0.977203	0.970763
0.978537	0.973241	0.974519
0.978536	0.97831	0.975169
0.976313	0.974961	0.973732
0.974587	0.97655	0.970325
0.974378	0.9771	0.974419
0.977724	0.977325	0.977807
0.976966	0.976044	0.974509
0.975812	0.975863	0.97719
0.976411	0.975476	0.971373
0.975255	0.975503	0.974059
0.976708	0.977073	0.977028
0.97563	0.969952	0.977301
0.978245	0.976352	0.97341
0.973117	0.978097	0.974288
0.97082	0.975726	0.972664
0.977618	0.973299	0.974632
0.972935	0.974037	0.975087
0.976156	0.974101	0.972781
0.975101	0.974139	0.973525
0.97687	0.974924	0.975023
0.976696	0.975458	0.974876
0.9763	0.975586	0.975074
0.980852	0.977561	0.96961
0.978726	0.977255	0.975368
0.975879	0.977182	0.976634
0.976991	0.978045	0.973049
0.976349	0.973967	0.975346
0.978674	0.977138	0.97388
0.978093	0.975136	0.97335
0.976797	0.974269	0.974136
0.97252	0.974277	0.975669
0.976501	0.977013	0.974921
0.977798	0.976325	0.975128
0.978571	0.977553	0.974835
0.976638	0.97622	0.970377
0.978776	0.975495	0.973324
0.977257	0.974377	0.976286
0.979974	0.97753	0.974229
0.977974	0.976184	0.978065
0.978662	0.973744	0.975458
0.976952	0.97745	0.973854
0.975359	0.974263	0.973045
0.979122	0.97758	0.976297
0.970024	0.974779	0.972357
0.977713	0.974653	0.973575
0.975319	0.974484	0.97459
0.97675	0.978117	0.974337
0.97561	0.97853	0.974469
0.974637	0.97545	0.971457
0.97764	0.975278	0.974745
0.976811	0.976746	0.977745
0.979183	0.978388	0.975842
0.975274	0.979359	0.97328
0.976552	0.976761	0.973302
0.976734	0.975816	0.972537
0.974506	0.975432	0.974105
0.975272	0.975954	0.974256
0.976862	0.976191	0.976899
0.978742	0.974757	0.976024
0.977213	0.979091	0.973724
0.974902	0.976596	0.970497
0.97538	0.976075	0.971217
0.97672	0.976278	0.973813
0.9761	0.977274	0.973878
0.974116	0.975263	0.976432
0.976169	0.975307	0.974836
0.977109	0.977264	0.975666
0.976768	0.975293	0.975634
0.972947	0.979712	0.977509
0.976811	0.975159	0.969444
0.978329	0.980372	0.978992
0.97692	0.971213	0.972073
0.975457	0.97287	0.974199
0.974755	0.975963	0.974446
0.976645	0.974476	0.974475
0.97717	0.975153	0.970649
0.974928	0.977123	0.973491
0.975039	0.976808	0.976725
0.973542	0.972363	0.973174
0.977605	0.977914	0.972966
0.976363	0.976002	0.974579
0.978174	0.976744	0.974769
0.977051	0.976966	0.973546
0.979087	0.977538	0.9737
0.975984	0.977544	0.974618
0.972783	0.973626	0.975323
0.978971	0.974138	0.974792
0.97656	0.975935	0.97338
0.979006	0.974405	0.975463
0.974629	0.974188	0.97341
0.977909	0.974677	0.973317
0.976598	0.977053	0.972531
0.973786	0.977584	0.976121
0.972668	0.978067	0.975475
0.97676	0.977332	0.971377
0.973418	0.977011	0.973657
0.977172	0.974209	0.971789
0.976401	0.971879	0.972861
0.975136	0.975655	0.974028
0.975611	0.976146	0.978014
0.977447	0.974458	0.975147
0.972798	0.977853	0.978328
0.972836	0.981574	0.973057
0.977137	0.977865	0.975027
0.974862	0.973105	0.976318
0.976965	0.97378	0.976748
0.972889	0.978189	0.977198
0.976194	0.973572	0.974247
0.977417	0.979351	0.977438
0.976937	0.975139	0.975467
0.971758	0.97548	0.972121
0.973826	0.97545	0.976098
0.973314	0.974644	0.974232
0.975727	0.973435	0.973348
0.976764	0.976486	0.972007
0.977108	0.97731	0.973968
0.977253	0.979019	0.973565
0.978348	0.974866	0.975681
0.973206	0.977198	0.975935
0.977763	0.976858	0.976456
0.978139	0.979341	0.974608
0.976545	0.974962	0.97156
0.973809	0.978203	0.973585
0.975676	0.972818	0.974039
0.979679	0.978635	0.974939
0.979314	0.976736	0.975129
0.977182	0.975196	0.974405
0.976599	0.977881	0.972911
0.97308	0.976714	0.973333
0.976923	0.976185	0.972398
0.976872	0.974885	0.975179
0.97526	0.975155	0.97482
0.978607	0.975855	0.974298
0.979064	0.977987	0.9752
0.977801	0.979476	0.972105
0.975689	0.975141	0.972858
0.978471	0.978289	0.97738
0.976568	0.971433	0.974953
0.977355	0.975432	0.975064
0.975721	0.975623	0.973325
0.978873	0.979561	0.975574
0.972271	0.974775	0.970286
0.976726	0.972056	0.97063
0.975246	0.975102	0.973466
0.97415	0.976652	0.97472
0.979059	0.979464	0.969521
0.977207	0.977487	0.973455
0.975931	0.975586	0.972849
0.977052	0.976893	0.973717
0.974933	0.973932	0.974124
0.976132	0.978604	0.975841
0.974253	0.977679	0.973822
0.975208	0.977788	0.97375
0.978388	0.974615	0.9735
0.974401	0.968462	0.975553
0.976716	0.976526	0.973239
0.976537	0.974578	0.973114
0.97838	0.976535	0.974424
0.979111	0.97928	0.975809
0.970872	0.97795	0.975332
0.97699	0.978727	0.970692
0.976974	0.971993	0.971282
0.975496	0.978206	0.975164
0.973091	0.978072	0.972779
0.976905	0.981611	0.975368
0.976527	0.976245	0.974676
0.974429	0.977913	0.975408
0.974572	0.976492	0.975773
0.979657	0.975582	0.976133
0.976677	0.972119	0.971917
0.977652	0.979869	0.974352
0.975232	0.970301	0.978047
0.977233	0.978809	0.973016
0.974368	0.977969	0.97565
0.978416	0.974794	0.973125
0.977797	0.97653	0.969906
0.977246	0.977871	0.978142
0.978188	0.978129	0.973981
0.97434	0.976986	0.9753
0.978545	0.975572	0.972328
0.978549	0.975921	0.971343
0.975484	0.978882	0.974725
0.979222	0.976082	0.977213
0.974426	0.976762	0.976708
0.976579	0.976809	0.973935
0.97778	0.975428	0.975516
0.972126	0.977925	0.971119
0.979856	0.973895	0.97308
0.977579	0.978649	0.968677
0.975908	0.972512	0.972396
0.979468	0.975079	0.974686
0.972728	0.978124	0.975713
0.978417	0.977044	0.968227
0.974622	0.97802	0.977571
0.97449	0.977304	0.972547
0.977796	0.975535	0.975358
0.979438	0.974302	0.973383
0.974937	0.976358	0.974728
0.97733	0.975699	0.974826
0.971268	0.976469	0.972555
0.977816	0.975265	0.971702
0.976109	0.976533	0.973781
0.976038	0.974086	0.976381
0.979867	0.975406	0.971481
0.970967	0.979168	0.974838
0.977258	0.97584	0.97671
0.976641	0.977125	0.972492
0.97646	0.975391	0.976367
0.9747	0.971856	0.976746
0.974142	0.980295	0.974495
0.976843	0.975258	0.974987
0.973675	0.977997	0.973518
0.978381	0.976239	0.974598
0.973867	0.976071	0.973596
0.975206	0.97967	0.974837
0.97589	0.979456	0.973423
0.975891	0.973712	0.977268
0.974957	0.976957	0.974801
0.978583	0.976011	0.976661
0.976074	0.979061	0.974915
0.975528	0.973417	0.9748
0.974055	0.976592	0.974304
0.978306	0.977141	0.968087
0.976254	0.977743	0.97366
0.976474	0.977398	0.974335
0.977727	0.978429	0.974572
0.974043	0.972283	0.973117
0.977956	0.978261	0.975404
0.975714	0.974217	0.975315
0.977362	0.97547	0.974776
0.97796	0.971541	0.973455
0.974322	0.977614	0.976075
0.97682	0.973544	0.974936
0.976093	0.979916	0.971924
0.978163	0.974653	0.974613
0.976781	0.97905	0.977441
0.975977	0.978779	0.975382
0.977696	0.976757	0.974138
0.971416	0.977362	0.976478
0.97905	0.977714	0.971677
0.976837	0.977976	0.977943
0.975453	0.979158	0.974189
0.978989	0.97575	0.97498
0.972559	0.973851	0.973634
0.96986	0.976403	0.977555
0.972515	0.976561	0.975269
0.974609	0.978542	0.976647
0.978793	0.975674	0.975307
0.976576	0.971163	0.975384
0.975609	0.976921	0.973795
0.973808	0.975961	0.97452
0.975699	0.976375	0.972431
0.97717	0.979312	0.973968
0.97626	0.97015	0.973952
0.97563	0.977911	0.974535
0.977415	0.974665	0.976384
0.975291	0.977995	0.970379
0.975047	0.973829	0.975225
0.974757	0.975014	0.976117
0.973811	0.976133	0.976304
0.973825	0.980471	0.972292
0.976842	0.977477	0.975263
0.979861	0.976895	0.974531
0.971318	0.977935	0.976128
0.976984	0.973383	0.973167
0.976173	0.971435	0.972565
0.97711	0.975363	0.974344
0.974045	0.975615	0.973862
0.977887	0.974224	0.97421
0.972133	0.977574	0.974902
0.974716	0.973749	0.974685
0.976578	0.975977	0.97074
0.973552	0.975893	0.974852
0.976505	0.970031	0.973034
0.973936	0.977329	0.974926
0.976263	0.977193	0.977137
0.97345	0.974367	0.974755
0.977349	0.976083	0.973374
0.978606	0.975243	0.974065
0.971902	0.978746	0.971499
0.974418	0.978093	0.976806
0.97469	0.976403	0.973835
0.972248	0.97374	0.976645
0.974098	0.975335	0.972641
0.977235	0.977861	0.974614
0.975343	0.977206	0.975587
0.974881	0.977127	0.974431
0.975653	0.972186	0.973085
0.977565	0.976213	0.974073
0.977906	0.971472	0.975414
0.975376	0.976652	0.975736
0.979167	0.976463	0.971955
0.974429	0.976159	0.973647
0.979377	0.975859	0.973603
0.980009	0.975893	0.973773
0.976665	0.975506	0.974344
0.970756	0.977657	0.9753
0.972664	0.977725	0.97678
0.9763	0.978617	0.974907
0.972851	0.976497	0.97446
0.97681	0.978315	0.975887
0.976673	0.973806	0.974787
0.973123	0.976212	0.977671
0.976342	0.978436	0.979094
0.974339	0.973632	0.972773
0.973759	0.976658	0.971723
0.97568	0.974847	0.975101
0.976572	0.975658	0.975877
0.972813	0.977715	0.976374
0.97278	0.972855	0.974809
0.977243	0.977366	0.973287
0.973179	0.977218	0.972137
0.978813	0.978037	0.974825
0.978761	0.974582	0.978016
0.977703	0.973372	0.973996
0.974933	0.977633	0.974364
0.975477	0.976112	0.974338
0.977673	0.974764	0.975876
0.972045	0.976152	0.975721
0.977972	0.977459	0.967462
0.974329	0.97547	0.97621
0.976606	0.975606	0.973762
0.978722	0.976662	0.969509
0.979426	0.97802	0.970199
0.976357	0.976024	0.97494
0.977402	0.973035	0.97605
0.975541	0.974319	0.975104
0.977301	0.979077	0.975849
0.97692	0.97462	0.975752
0.979462	0.972327	0.974331
0.974665	0.974324	0.975128
0.977491	0.976454	0.97623
0.976541	0.976539	0.972684
0.978115	0.973726	0.974397
0.975045	0.977516	0.977951
0.976409	0.976374	0.976529
0.975542	0.976914	0.973689
0.977119	0.970508	0.974222
0.973174	0.97564	0.975457
0.972953	0.976826	0.977119
0.978616	0.975068	0.975443
0.971672	0.9745	0.975124
0.977002	0.974974	0.97673
0.977433	0.97357	0.972631
0.979639	0.977069	0.977819
0.97641	0.977143	0.978719
0.973797	0.978835	0.976151
0.977207	0.977174	0.972743
0.977705	0.974697	0.973122
0.976414	0.972549	0.976714
0.973542	0.977127	0.973289
0.977791	0.977928	0.974523
0.978085	0.973997	0.974455
0.976469	0.970915	0.970312
0.978396	0.974728	0.971768
0.977343	0.975186	0.971897
0.978421	0.974672	0.977013
0.976322	0.97775	0.973857
0.975748	0.978274	0.976557
0.977548	0.977128	0.972054
0.976718	0.971139	0.974332
0.976104	0.977695	0.974576
0.975522	0.977085	0.974915
0.979247	0.978349	0.97533
0.975828	0.974687	0.977716
0.971875	0.973135	0.97247
0.97992	0.976924	0.973151
0.97501	0.975883	0.975217
0.979473	0.975561	0.972305
0.973549	0.977015	0.976448
0.974777	0.977098	0.975077
0.977004	0.977447	0.972686
0.97645	0.977112	0.976175
0.976091	0.975518	0.974691
0.970235	0.977958	0.975195
0.973274	0.971885	0.97521
0.978946	0.973999	0.972039
0.978078	0.975543	0.972631
0.974023	0.973982	0.972296
0.978	0.9774	0.973808
0.976184	0.977747	0.972636
0.976573	0.977201	0.969065
0.975417	0.979643	0.97745
0.975029	0.975794	0.975581
0.973046	0.976751	0.973053
0.978148	0.979231	0.974675
0.974506	0.975068	0.975335
0.97598	0.97664	0.975573
0.977684	0.977311	0.976133
0.974661	0.973762	0.972767
0.978836	0.975864	0.972369
0.977929	0.976608	0.977888
0.977652	0.97753	0.97651
0.976981	0.976505	0.972367
0.978303	0.9788	0.974578
0.977804	0.974895	0.974309
0.979813	0.972399	0.976921
0.971205	0.972882	0.973601
0.978032	0.975856	0.974557
0.974678	0.978027	0.976263
0.976835	0.97897	0.975592
0.973327	0.975305	0.975321
0.976616	0.978229	0.97603
0.974622	0.978366	0.971161
0.977132	0.976772	0.975157
0.974943	0.976205	0.974358
0.976366	0.978979	0.973384
0.974823	0.973959	0.972295
0.975985	0.977855	0.977505
0.977726	0.978277	0.977754
0.974984	0.977425	0.971147
0.973667	0.976271	0.973497
0.976173	0.968238	0.975837
0.976425	0.974619	0.973264
0.974992	0.975381	0.976572
0.977195	0.976688	0.976665
0.977774	0.974919	0.976967
0.972307	0.974718	0.972072
0.977123	0.975811	0.970987
0.98007	0.974661	0.973714
0.97665	0.974228	0.973335
0.97601	0.976623	0.975331
0.980957	0.973364	0.976928
0.977644	0.974678	0.975685
0.97834	0.976676	0.971853
0.97665	0.970893	0.973121
0.971469	0.976753	0.972797
0.975226	0.978693	0.973368
0.977355	0.974061	0.974855
0.978269	0.977725	0.97281
0.978783	0.976544	0.974336
0.976053	0.973368	0.974218
0.974023	0.97586	0.971
0.972945	0.977509	0.973859
0.976944	0.97994	0.975915
0.976464	0.976848	0.975924
0.974512	0.976501	0.976891
0.973823	0.978977	0.975532
0.973136	0.976215	0.976
0.974012	0.973408	0.975823
0.975987	0.97899	0.971241
0.975459	0.974925	0.972372
0.974818	0.977263	0.973125
0.977391	0.973553	0.977156
0.975967	0.975841	0.968268
0.97459	0.972878	0.975148
0.978368	0.978018	0.975199
0.978911	0.978084	0.972939
0.974473	0.972501	0.974358
0.974936	0.974811	0.973081
0.978324	0.974111	0.972877
0.979714	0.976358	0.975982
0.976544	0.977207	0.973171
0.976484	0.980552	0.974565
0.978111	0.976489	0.972596
0.976143	0.979532	0.97138
0.974295	0.977623	0.973215
0.974703	0.978218	0.975778
0.970877	0.974934	0.972532
0.975799	0.977339	0.968047
0.976	0.974838	0.96944
0.975041	0.974027	0.972123
0.972425	0.977267	0.97022
0.976334	0.973422	0.973917
0.978176	0.975656	0.976908
0.976933	0.974492	0.975546
0.977976	0.976725	0.970751
0.975445	0.973018	0.974795
0.976289	0.971917	0.977511
0.977938	0.976007	0.974173
0.973465	0.974731	0.974429
0.971292	0.975773	0.975945
0.975234	0.975416	0.974662
0.975289	0.975518	0.97498
0.975812	0.976045	0.971786
0.972739	0.975359	0.973939
0.978169	0.972069	0.975664
0.972766	0.976416	0.974127
0.978002	0.976322	0.977666
0.973321	0.974731	0.975472
0.972213	0.974425	0.974227
0.977145	0.977872	0.975653
0.978226	0.977769	0.974022
0.976209	0.976294	0.973641
0.973145	0.977229	0.972248
0.97492	0.977228	0.971365
0.975395	0.977009	0.972845
0.975849	0.9782	0.976128
0.97692	0.974343	0.976077
0.975385	0.975694	0.970468
0.979165	0.977212	0.974791
0.974894	0.975922	0.976143
0.975142	0.975521	0.973228
0.976307	0.973093	0.974686
0.976542	0.975147	0.974212
0.976722	0.97555	0.974833
0.971986	0.975571	0.973698
0.973735	0.979107	0.975329
0.975379	0.97816	0.97409
0.976407	0.973717	0.972828
0.97406	0.976493	0.976299
0.976671	0.974961	0.975349
0.974577	0.973465	0.977381
0.975624	0.976869	0.968256
0.972644	0.976986	0.973826
0.974889	0.978514	0.978489
0.976112	0.978316	0.975481
0.977519	0.975337	0.977246
0.977528	0.979011	0.976531
0.975957	0.977471	0.972215
0.973964	0.975657	0.976602
0.978338	0.973072	0.977881
0.975017	0.976314	0.971836
0.97818	0.977308	0.973453
0.976671	0.979509	0.971796
0.977885	0.976706	0.977634
0.97809	0.978311	0.974689
0.980606	0.976262	0.977001
0.977466	0.97942	0.976652
0.973405	0.979088	0.971494
0.973023	0.979004	0.975879
0.974932	0.977761	0.975389
0.976129	0.978606	0.977213
0.975452	0.975525	0.976151
0.973234	0.975924	0.972356
0.975732	0.976433	0.972174
0.974286	0.978695	0.972771
0.975356	0.976329	0.979217
0.977202	0.973208	0.974149
0.977969	0.975304	0.977479
0.975803	0.975584	0.974554
0.977184	0.971777	0.972924
0.974081	0.979417	0.97198
0.979492	0.975838	0.975055
0.97722	0.977115	0.976237
0.977726	0.976163	0.974892
0.973754	0.976638	0.976983
0.974557	0.977157	0.975049
0.977018	0.978194	0.975564
0.976936	0.976385	0.973324
0.978315	0.979519	0.973322
0.978781	0.975045	0.97244
0.975182	0.979217	0.975563
0.97405	0.978012	0.972415
0.973261	0.977247	0.977293
0.977556	0.972557	0.976653
0.978452	0.97622	0.972159
0.977846	0.975887	0.974056
0.977683	0.972563	0.977937
0.978661	0.976804	0.974086
0.976015	0.975755	0.975852
0.97438	0.978862	0.972392
0.972046	0.975373	0.972426
0.970667	0.978378	0.972195
0.974402	0.971617	0.973493
0.974548	0.975096	0.976599
0.974007	0.976273	0.973674
0.973889	0.978929	0.974774
0.972329	0.977614	0.976863
0.973884	0.97927	0.975779
0.97748	0.979232	0.973185
0.976134	0.979555	0.973873
0.975759	0.975866	0.975066
0.977727	0.977316	0.974621
0.976262	0.975092	0.974213
0.976442	0.979353	0.976127
0.975216	0.973879	0.974539
0.977767	0.979363	0.97469
0.97211	0.974381	0.973332
0.974155	0.971631	0.977849
0.976025	0.977414	0.972282
0.976934	0.979068	0.969926
0.977394	0.975626	0.975905
0.977753	0.976043	0.973918
0.978204	0.973244	0.974912
0.97512	0.97781	0.971565
0.977767	0.974199	0.974182
0.975266	0.974295	0.97318
0.973716	0.975435	0.975685
0.978613	0.976238	0.976413
0.976799	0.977072	0.975087
0.977701	0.97766	0.977306
0.976903	0.974448	0.973008
0.97667	0.975159	0.971266
0.977471	0.979427	0.97236
0.976955	0.973133	0.973645
0.980687	0.976326	0.976762
0.97555	0.977041	0.972678
0.976488	0.975476	0.976448
0.975947	0.975414	0.975919
0.978384	0.978369	0.971826
0.977482	0.973821	0.974054
0.975813	0.975144	0.975805
0.976457	0.975514	0.976342
0.975278	0.979199	0.973436
0.974295	0.974138	0.974244
0.97773	0.975649	0.977918
0.975689	0.97803	0.974817
0.978341	0.974775	0.974378
0.973157	0.977098	0.973259
0.976256	0.974477	0.974229
0.977204	0.972024	0.971958
0.97699	0.976009	0.976313
0.976323	0.972767	0.971362
0.976447	0.977537	0.972414
0.97516	0.977148	0.976562
0.977539	0.977878	0.974878
0.97466	0.980207	0.974946
0.977664	0.974753	0.976073
0.973828	0.978928	0.975967
0.97262	0.978743	0.974072
0.9762	0.978031	0.975353
0.974831	0.976	0.97618
0.97679	0.980524	0.973692
0.977516	0.977382	0.974019
0.973263	0.973388	0.974182
0.976616	0.97441	0.972622
0.973408	0.976943	0.973538
0.978337	0.976141	0.975163
0.975664	0.977026	0.972428
0.977063	0.975211	0.971064
0.976019	0.977516	0.976553
0.979254	0.973703	0.970229
0.976671	0.975198	0.974025
0.978889	0.974557	0.97608
0.979033	0.97662	0.972512
0.966407	0.97773	0.974077
0.974906	0.974625	0.976302
0.974036	0.974555	0.976973
0.977722	0.976867	0.975162
0.97233	0.974468	0.972806
0.976587	0.978613	0.975887
0.978215	0.976321	0.971738
0.979241	0.975718	0.973401
0.980587	0.975516	0.971231
0.977614	0.978465	0.976433
0.973758	0.974376	0.976018
0.977316	0.974487	0.97461
0.977096	0.974343	0.976117
0.970046	0.976691	0.976004
0.976995	0.974177	0.974088
0.97484	0.976815	0.976209
0.97516	0.978526	0.972506
0.974404	0.977227	0.97707
0.97556	0.975448	0.973909
0.976403	0.976228	0.976086
0.97944	0.977125	0.975008
0.976902	0.978298	0.971569
0.977107	0.973313	0.9737
0.977555	0.972936	0.973362
0.975113	0.977564	0.975225
0.972653	0.976152	0.972236
0.978354	0.977192	0.974127
0.977936	0.973364	0.974906
0.975471	0.974004	0.974993
0.972375	0.975356	0.975225
0.976531	0.976583	0.976422
0.975661	0.97537	0.975371
0.974121	0.975771	0.976802
0.976453	0.976651	0.974769
0.977161	0.974893	0.973811
0.972983	0.978973	0.976898
0.97311	0.977291	0.975195
0.975077	0.977235	0.975908
0.976087	0.979244	0.976472
0.978572	0.977728	0.97461
0.974684	0.979264	0.976524
0.976869	0.975088	0.97627
0.976061	0.973484	0.977447
0.976508	0.975119	0.97338
0.977158	0.97767	0.973378
0.97582	0.97397	0.973053
0.977475	0.976702	0.97439
0.969513	0.973962	0.974945
0.976945	0.975541	0.970121
0.977701	0.972863	0.974847
0.975808	0.974741	0.971731
0.974496	0.976193	0.975238
0.978548	0.973609	0.974508
0.976118	0.97458	0.97815
0.978531	0.975014	0.975786
0.971463	0.977773	0.974452
0.972533	0.9782	0.969596
0.978176	0.9756	0.973611
0.976488	0.972855	0.975702
0.973923	0.977083	0.971967
0.978582	0.979177	0.974788
0.974187	0.977938	0.974644
0.977361	0.973812	0.973632
0.977753	0.97637	0.975655
0.980218	0.973247	0.971998
0.975889	0.978853	0.966359
0.976328	0.9714	0.975828
0.972096	0.971994	0.969731
0.976725	0.976793	0.971895
0.977296	0.974435	0.973837
0.973107	0.97374	0.973669
0.975132	0.978256	0.973937
0.974579	0.979006	0.976687
0.975923	0.975431	0.973729
0.975308	0.97605	0.970821
0.977634	0.976723	0.972804
0.976323	0.976448	0.970647
0.978235	0.976502	0.974888
0.976489	0.973576	0.975092
0.977692	0.978356	0.976503
0.975486	0.977993	0.975828
0.976774	0.976957	0.977194
0.973246	0.976544	0.974598
0.977492	0.975265	0.974262
0.972534	0.975296	0.975539
0.975984	0.978997	0.976438
0.977758	0.975261	0.975186
0.975732	0.977231	0.973368
0.977097	0.977812	0.977015
0.977734	0.976992	0.974115
0.979647	0.974966	0.977526
0.977429	0.976541	0.97351
0.979131	0.97377	0.97569
0.975703	0.975709	0.972846
0.976919	0.977154	0.975941
0.976159	0.976777	0.974167
0.979161	0.977765	0.975386
0.975688	0.974911	0.972482
0.977812	0.979031	0.97581
0.973983	0.975675	0.969523
0.975264	0.977728	0.9771
0.975538	0.976598	0.975855
0.976436	0.974675	0.977456
0.977323	0.975632	0.976244
0.974944	0.975685	0.976297
0.979548	0.978875	0.972563
0.977065	0.972777	0.971929
0.972573	0.976398	0.973625
0.976525	0.978042	0.973409
0.975873	0.972623	0.975314
0.976275	0.974243	0.975007
0.976339	0.975734	0.972834
0.976257	0.978139	0.973859
0.976585	0.975123	0.974509
0.978731	0.978552	0.973014
0.978165	0.977037	0.973444
0.976767	0.979974	0.975502
0.972155	0.977614	0.973052
0.977425	0.978569	0.975946
0.975319	0.975271	0.974979
0.978596	0.974886	0.975687
0.979492	0.977955	0.974558
0.976469	0.976948	0.97389
0.978922	0.974408	0.974136
0.977441	0.972389	0.974199
0.975137	0.97635	0.977128
0.975776	0.974392	0.975166
0.978238	0.976434	0.975345
0.978279	0.970511	0.974341
0.975057	0.975681	0.975669
0.976997	0.973041	0.973434
0.976526	0.977975	0.972475
0.974868	0.974288	0.97318
0.975395	0.974108	0.971967
0.976975	0.979004	0.974788
0.975873	0.977297	0.975111
0.975672	0.97898	0.977347
0.975646	0.975792	0.974992
0.973808	0.978264	0.97304
0.975837	0.978653	0.977073
0.97327	0.975578	0.974151
0.974765	0.978444	0.972603
0.972706	0.978243	0.974669
0.979048	0.976097	0.975688
0.970136	0.974395	0.974396
0.977753	0.976147	0.974318
0.974046	0.975409	0.976834
0.973713	0.975352	0.97466
0.976844	0.976282	0.973485
0.974058	0.979024	0.975843
0.976559	0.977628	0.975167
0.978664	0.977049	0.973867
0.978893	0.976245	0.976605
0.975845	0.976077	0.97386
0.977205	0.978816	0.970914
0.976824	0.975281	0.975303
0.975793	0.970216	0.97602
0.975209	0.973777	0.974599
0.975455	0.978853	0.973839
0.973405	0.977341	0.973541
0.972886	0.973332	0.975034
0.975724	0.974899	0.975754
0.975922	0.975044	0.971948
0.978507	0.977296	0.974377
0.978893	0.97772	0.976663
0.976074	0.975234	0.972587
0.975345	0.976944	0.974411
0.974821	0.978194	0.974103
0.972167	0.973865	0.972035
0.976738	0.979703	0.978705
0.978221	0.974102	0.971707
0.97382	0.976407	0.974338
0.977867	0.975351	0.972631
0.9719	0.974377	0.973636
0.976242	0.977146	0.976636
0.973875	0.974756	0.970287
0.973019	0.974183	0.974028
0.971846	0.976996	0.973534
0.972145	0.976244	0.974743
0.975178	0.977074	0.977464
0.973761	0.977139	0.973393
0.975588	0.977097	0.973979
0.975703	0.974305	0.974895
0.977889	0.979028	0.972187
0.978638	0.977391	0.973263
0.976895	0.973931	0.976333
0.980293	0.975297	0.976574
0.979463	0.976027	0.975749
0.976144	0.980234	0.975194
0.977402	0.974372	0.972139
0.979746	0.976395	0.967722
0.977553	0.975276	0.976041
0.9752	0.978279	0.973378
0.9763	0.973925	0.973184
0.973166	0.977505	0.976218
0.980975	0.970768	0.971872
0.976701	0.977473	0.976172
0.979149	0.972996	0.975286
0.977062	0.977075	0.972348
0.975965	0.976524	0.976175
0.976673	0.979754	0.977313
0.976764	0.979273	0.973958
0.970727	0.975035	0.972981
0.974203	0.975612	0.973613
0.976115	0.978483	0.977339
0.971332	0.975581	0.976045
0.978208	0.97792	0.977066
0.977949	0.97546	0.974483
0.978486	0.9733	0.975369
0.97428	0.974953	0.976877
0.977862	0.974397	0.975538
0.973241	0.976618	0.975536
0.973107	0.977789	0.976121
0.971787	0.973879	0.971159
0.973447	0.979409	0.975925
0.97087	0.974769	0.973303
0.973636	0.975417	0.975468
0.976455	0.974927	0.973453
0.977133	0.975851	0.973304
0.97707	0.976489	0.97341
0.978734	0.976953	0.975893
0.978674	0.974627	0.97587
0.975319	0.976348	0.976165
0.976268	0.975384	0.9732
0.975215	0.972996	0.973465
0.974183	0.978072	0.976698
0.977345	0.978081	0.973579
0.974343	0.976175	0.971924
0.976866	0.976681	0.972665
0.973346	0.979044	0.972872
0.974238	0.97367	0.977792
0.978899	0.973979	0.970676
0.97592	0.97529	0.978226
0.973675	0.978249	0.975976
0.975112	0.974491	0.97512
0.975619	0.975198	0.97231
0.979086	0.978291	0.974684
0.978343	0.975482	0.976489
0.9731	0.979213	0.97053
0.976815	0.974621	0.971326
0.971311	0.974917	0.973446
0.978491	0.975149	0.973761
0.977421	0.976112	0.974293
0.972972	0.97883	0.974452
0.97735	0.976408	0.971681
0.979103	0.97536	0.97609
0.976477	0.979482	0.974396
0.978479	0.974885	0.973684
0.976366	0.976723	0.967971
0.974549	0.976295	0.975296
0.976231	0.973488	0.975177
0.974773	0.972411	0.974827
0.978212	0.972647	0.975198
0.978327	0.9791	0.973591
0.977001	0.975511	0.974245
0.978558	0.978444	0.974571
0.977398	0.974608	0.97908
0.976494	0.973542	0.971793
0.978854	0.980502	0.977206
0.975336	0.975909	0.977893
0.97741	0.978726	0.972486
0.968705	0.975843	0.977418
0.976846	0.9755	0.976939
0.977688	0.976363	0.977618
0.976792	0.979588	0.976518
0.973718	0.97083	0.973743
0.978803	0.976511	0.973706
0.976659	0.976429	0.975215
0.97924	0.977777	0.976318
0.976477	0.975714	0.977758
0.978387	0.976191	0.974045
0.973635	0.976644	0.971258
0.974281	0.97184	0.976879
0.974177	0.977613	0.972676
0.975951	0.974312	0.975231
0.975709	0.976418	0.974872
0.975273	0.97355	0.973812
0.975253	0.978711	0.972492
0.977648	0.976848	0.975299
0.979016	0.977844	0.974769
0.975883	0.97504	0.975653
0.976759	0.976098	0.975503
0.978672	0.977509	0.975002
0.974751	0.97756	0.977432
0.976628	0.978706	0.974547
0.974259	0.973118	0.977115
0.976302	0.976782	0.971889
0.97268	0.975239	0.97508
0.977076	0.976903	0.971882
0.976587	0.978632	0.973453
0.97843	0.975582	0.972779
0.977523	0.972627	0.976412
0.978177	0.976285	0.975456
0.976637	0.976248	0.975242
0.976388	0.977663	0.972656
0.976255	0.972673	0.970821
0.975763	0.979068	0.977174
0.975945	0.975544	0.973194
0.975612	0.974357	0.971615
0.974993	0.97777	0.976763
0.97896	0.976111	0.973277
0.980393	0.977088	0.972783
0.972034	0.974747	0.974029
0.977701	0.97826	0.976986
0.970939	0.975201	0.973295
0.975307	0.975286	0.975572
0.977622	0.97796	0.973542
0.977557	0.978992	0.977145
0.977649	0.976304	0.974787
0.979164	0.974085	0.975997
0.977545	0.97903	0.973776
0.978121	0.970176	0.970659
0.974678	0.973481	0.974102
0.977946	0.975142	0.972317
0.975085	0.975901	0.977127
0.972966	0.976212	0.975133
0.97694	0.978058	0.974044
0.977247	0.976073	0.975839
0.977099	0.977592	0.973868
0.977761	0.977266	0.978136
0.977286	0.976116	0.974715
0.971147	0.977127	0.969935
0.972326	0.979568	0.972497
0.976512	0.978638	0.975707
0.977815	0.972638	0.976763
0.976335	0.975042	0.973096
0.978932	0.977119	0.974195
0.976667	0.975396	0.974304
0.976929	0.976351	0.974121
0.977118	0.97808	0.973994
0.974331	0.974516	0.973312
0.9785	0.975394	0.975192
0.971752	0.975421	0.974992
0.974281	0.976578	0.974261
0.979222	0.974594	0.971294
0.976211	0.975942	0.974442
0.976043	0.972239	0.974592
0.977466	0.977927	0.976676
0.976652	0.972631	0.972829
0.972449	0.977154	0.972284
0.977973	0.976298	0.973184
0.974428	0.974632	0.971619
0.978074	0.976428	0.972977
0.97893	0.977208	0.97258
0.975571	0.97583	0.979774
0.979339	0.975958	0.973825
0.972394	0.97436	0.973977
0.97488	0.978307	0.977663
0.976166	0.974853	0.977083
0.976237	0.978919	0.976575
0.976952	0.975845	0.976417
0.976253	0.975637	0.977664
0.977061	0.978469	0.976564
0.97272	0.974074	0.977035
0.971604	0.977824	0.975479
0.97545	0.975191	0.976592
0.977258	0.97768	0.975722
0.976288	0.972677	0.973676
0.971602	0.979142	0.969822
0.972419	0.973278	0.975672
0.97661	0.976398	0.974658
0.978278	0.975797	0.972011
0.976918	0.973867	0.977027
0.97897	0.976403	0.973535
0.977019	0.974818	0.973623
0.977316	0.976178	0.972047
0.971523	0.973085	0.971942
0.97277	0.975595	0.975676
0.976355	0.977574	0.973171
0.976625	0.976368	0.974907
0.974343	0.976972	0.976442
0.973912	0.976281	0.97761
0.974523	0.977474	0.975411
0.973494	0.973064	0.97499
0.973467	0.976165	0.975977
0.978748	0.978628	0.973834
0.975488	0.978111	0.973935
0.976906	0.977497	0.974118
0.976217	0.9744	0.971263
0.97544	0.977811	0.971183
0.974371	0.977607	0.972545
0.97733	0.976201	0.975123
0.977584	0.973769	0.97361
0.978252	0.977974	0.974288
0.974933	0.979395	0.975906
0.975803	0.977488	0.974285
0.975624	0.977957	0.975699
0.97671	0.975365	0.974709
0.976448	0.976274	0.970506
0.971422	0.977514	0.975205
0.978279	0.9763	0.97684
0.976536	0.972952	0.976333
0.977788	0.976258	0.974949
0.979711	0.977254	0.980494
0.97766	0.976644	0.972119
0.976487	0.977062	0.974785
0.977734	0.976681	0.974719
0.976529	0.978208	0.974256
0.976261	0.976503	0.976338
0.972457	0.979103	0.97678
0.978525	0.975836	0.974058
0.97464	0.971746	0.973387
0.976524	0.97536	0.974083
0.977749	0.975075	0.971463
0.973661	0.977464	0.973696
0.976503	0.977813	0.971479
0.977513	0.976918	0.974661
0.975195	0.973682	0.971492
0.975501	0.975464	0.97073
0.975362	0.973337	0.973358
0.972923	0.974808	0.973118
0.97598	0.977164	0.976414
0.975769	0.978334	0.974544
0.976488	0.974066	0.973174
0.975274	0.975656	0.973554
0.977288	0.976918	0.977347
0.975314	0.975029	0.974742
0.973911	0.974575	0.970142
0.977068	0.976442	0.976333
0.977763	0.977231	0.968285
0.977985	0.97737	0.974822
0.972372	0.977576	0.975047
0.977466	0.976735	0.974159
0.977321	0.974357	0.973878
0.978586	0.975695	0.97607
0.974527	0.973674	0.97253
0.977864	0.979062	0.976583
0.974691	0.974245	0.972668
0.979787	0.979852	0.968955
0.974469	0.973569	0.977322
0.97665	0.97571	0.974865
0.979177	0.977433	0.971714
0.974492	0.973053	0.973328
0.975277	0.971964	0.976183
0.975681	0.977134	0.97156
0.970926	0.974235	0.975327
0.976776	0.973641	0.97391
0.977607	0.973683	0.976063
0.973482	0.976998	0.977392
0.974616	0.975979	0.974194
0.977162	0.978135	0.975199
0.976837	0.971522	0.976973
0.972027	0.974857	0.973823
0.977678	0.978793	0.973939
0.977074	0.978014	0.976253
0.979619	0.976603	0.975825
0.978522	0.980323	0.97671
0.973786	0.977579	0.975985
0.976645	0.974267	0.976004
0.978582	0.977146	0.977992
0.976739	0.97612	0.974057
0.974191	0.975453	0.976906
0.977605	0.974831	0.973396
0.978122	0.97601	0.975244
0.976741	0.97502	0.971715
0.976397	0.974592	0.975569
0.973948	0.975852	0.976722
0.976307	0.975571	0.976278
0.978363	0.978056	0.974554
0.977113	0.975239	0.976132
0.974955	0.977159	0.975537
0.976566	0.976893	0.976536
0.975939	0.978197	0.975244
0.978308	0.976805	0.968916
0.973356	0.977052	0.976287
0.977128	0.976161	0.97276
0.977586	0.977682	0.974541
0.975849	0.975007	0.975758
0.979486	0.977224	0.969054
0.975006	0.97721	0.973843
0.977674	0.976134	0.973674
0.978689	0.977195	0.976434
0.978171	0.978956	0.973329
0.973376	0.976297	0.975696
0.977504	0.973121	0.975239
0.97361	0.979212	0.971855
0.971983	0.97692	0.97437
0.973613	0.971531	0.973485
0.969431	0.978786	0.973634
0.973781	0.978167	0.973241
0.97514	0.976655	0.967186
0.97555	0.9795	0.973522
0.97816	0.979627	0.978295
0.975625	0.974838	0.975665
0.977661	0.978221	0.971805
0.97746	0.976904	0.972924
0.976609	0.974085	0.973171
0.975916	0.975905	0.97639
0.97608	0.980022	0.973953
0.976274	0.974541	0.978073
0.975296	0.973199	0.973543
0.977364	0.978407	0.972932
0.97547	0.978008	0.971227
0.976783	0.974355	0.976961
0.975641	0.977024	0.969854
0.976411	0.978423	0.972802
0.975058	0.977438	0.973152
0.976986	0.970519	0.975244
0.977812	0.976266	0.977065
0.974423	0.976836	0.976703
0.978242	0.973689	0.977093
0.977263	0.978284	0.972531
0.976371	0.97847	0.974885
0.975861	0.975097	0.973464
0.977522	0.976288	0.974211
0.97879	0.973254	0.972862
0.972245	0.972406	0.976977
0.979149	0.97392	0.974813
0.973608	0.973196	0.976475
0.971724	0.977149	0.971718
0.978322	0.976401	0.97749
0.97129	0.977284	0.976871
0.976192	0.972621	0.97253
0.976545	0.976731	0.973808
0.974853	0.977709	0.97452
0.977142	0.977257	0.972617
0.97721	0.973269	0.971878
0.974474	0.97892	0.972273
0.9784	0.976066	0.976096
0.973716	0.97451	0.973677
0.976664	0.971521	0.9764
0.976209	0.972829	0.971903
0.974675	0.978476	0.973159
0.974424	0.977708	0.975523
0.975962	0.975427	0.974467
0.977206	0.974926	0.975278
0.979605	0.972838	0.974326
0.976658	0.976427	0.969923
0.97939	0.977505	0.975339
0.975897	0.976279	0.973073
0.978892	0.975868	0.973645
0.977581	0.977741	0.973693
0.97611	0.977294	0.971224
0.974785	0.977445	0.976261
0.976266	0.975148	0.97379
0.977549	0.976545	0.976878
0.977801	0.976785	0.972577
0.974809	0.97312	0.972797
0.973704	0.974216	0.969318
0.977247	0.978174	0.975164
0.976639	0.979139	0.973825
0.978672	0.974144	0.975784
0.978413	0.975348	0.974983
0.97583	0.974276	0.972289
0.978172	0.979951	0.974011
0.97866	0.976444	0.974239
0.976455	0.977013	0.974883
0.974147	0.976163	0.975282
0.972622	0.97851	0.975495
0.973235	0.977859	0.970642
0.974641	0.976185	0.973966
0.975295	0.978406	0.971957
0.975583	0.973183	0.973559
0.975107	0.976596	0.971609
0.977064	0.975698	0.974367
0.976176	0.976119	0.975311
0.97798	0.976427	0.973393
0.979497	0.975712	0.973758
0.97419	0.976611	0.975858
0.975421	0.973893	0.968489
0.976639	0.977866	0.977768
0.977895	0.978208	0.974665
0.977564	0.977277	0.977187
0.973425	0.978377	0.977091
0.978295	0.975653	0.977017
0.975965	0.975061	0.967203
0.973264	0.976702	0.974479
0.973312	0.97592	0.974968
0.973856	0.973046	0.974686
0.974164	0.975582	0.972087
0.978525	0.972196	0.975213
0.977778	0.977868	0.974064
0.975276	0.977479	0.970887
0.977344	0.972941	0.970757
0.975606	0.977688	0.974654
0.977305	0.975073	0.972555
0.975715	0.977085	0.971279
0.97679	0.977439	0.975623
0.975084	0.970813	0.97286
0.976651	0.977511	0.974427
0.980375	0.976989	0.976238
0.975509	0.977559	0.973377
0.977249	0.977984	0.974861
0.972243	0.977734	0.975286
0.978546	0.971455	0.97567
0.976594	0.976166	0.974054
0.97529	0.977716	0.977395
0.979881	0.968027	0.976922
0.97423	0.978203	0.972275
0.97682	0.975618	0.972724
0.975433	0.975699	0.973999
0.973543	0.976728	0.973458
0.976976	0.978708	0.974801
0.978777	0.976209	0.976576
0.976233	0.97286	0.970403
0.976163	0.976593	0.971793
0.978869	0.977267	0.973547
0.974407	0.979404	0.97593
0.977666	0.974408	0.97581
0.976156	0.976715	0.976688
0.978403	0.979476	0.976401
0.977435	0.977317	0.973422
0.975133	0.975801	0.969148
0.975763	0.975182	0.973243
0.977422	0.975916	0.972551
0.977968	0.977224	0.973176
0.975843	0.976744	0.971972
0.972276	0.976042	0.977993
0.976674	0.975295	0.973234
0.976148	0.976868	0.978502
0.975903	0.97836	0.972584
0.977531	0.971936	0.971386
0.975585	0.977417	0.974346
0.977996	0.976844	0.971804
0.972885	0.974004	0.975367
0.97643	0.977161	0.973289
0.974242	0.973491	0.974685
0.977196	0.971723	0.976244
0.977645	0.974957	0.975586
0.976225	0.974524	0.975429
0.975897	0.97563	0.973524
0.974867	0.974017	0.969234
0.977067	0.977522	0.970053
0.976358	0.975669	0.979394
0.976285	0.976547	0.973861
0.976192	0.976315	0.973533
0.976127	0.978647	0.975885
0.977748	0.970867	0.970477
0.977074	0.975407	0.972731
0.976954	0.972853	0.972684
0.977018	0.975195	0.9721
0.974585	0.975446	0.971999
0.978218	0.975818	0.973929
0.975257	0.976247	0.974945
0.977481	0.973811	0.977585
0.979657	0.971853	0.972893
0.971318	0.975738	0.976023
0.975626	0.979145	0.975316
0.980582	0.976609	0.976437
0.976151	0.97681	0.977793
0.977242	0.975326	0.976922
0.975154	0.976939	0.973859
0.97606	0.976975	0.97707
0.97679	0.975603	0.974066
0.978675	0.976463	0.970899
0.974545	0.97754	0.976499
0.97451	0.976388	0.976754
0.978387	0.976622	0.977488
0.977447	0.978538	0.970271
0.978917	0.973747	0.972765
0.977998	0.978191	0.974016
0.976411	0.972775	0.975324
0.973555	0.978999	0.973144
0.976211	0.974682	0.974106
0.978706	0.973692	0.977889
0.977525	0.977388	0.970445
0.977187	0.979665	0.97673
0.974654	0.976789	0.975733
0.975961	0.975691	0.974044
0.978652	0.97558	0.97447
0.97783	0.977967	0.976146
0.978309	0.976249	0.974854
0.975101	0.973542	0.973346
0.972619	0.978702	0.976532
0.979346	0.977753	0.975425
0.976442	0.979016	0.972671
0.976192	0.979726	0.968889
0.974843	0.977378	0.974428
0.976222	0.977808	0.975269
0.974487	0.9741	0.973885
0.974691	0.977198	0.973952
0.975255	0.97575	0.974321
0.977989	0.973491	0.975256
0.975426	0.977492	0.975984
0.979208	0.973806	0.976483
0.976126	0.978495	0.973693
0.977419	0.979097	0.976414
0.973103	0.980301	0.97622
0.977972	0.976652	0.97477
0.976227	0.975573	0.97497
0.977433	0.976176	0.972247
0.976255	0.973959	0.97519
0.976643	0.973688	0.973894
0.978977	0.977803	0.973798
0.978194	0.974638	0.973457
0.973351	0.976115	0.973543
0.975148	0.976215	0.97361
0.974441	0.975099	0.976376
0.972897	0.973476	0.978655
0.973684	0.977468	0.97144
0.975972	0.976366	0.976064
0.972812	0.977811	0.974509
0.978333	0.975577	0.973727
0.973642	0.976892	0.97611
0.9762	0.973682	0.973888
0.977558	0.974954	0.974099
0.978559	0.9749	0.969763
0.977653	0.969413	0.972434
0.976042	0.978377	0.976207
0.976717	0.975009	0.97758
0.978442	0.9739	0.974238
0.975356	0.978316	0.9735
0.978792	0.976347	0.975346
0.976299	0.977203	0.975647
0.977076	0.978879	0.975521
0.978855	0.976066	0.973842
0.977855	0.975202	0.974393
0.978392	0.974207	0.975528
0.976243	0.978816	0.972212
0.977028	0.975989	0.974723
0.977566	0.978922	0.974416
0.977328	0.977234	0.973628
0.976912	0.973843	0.97671
0.976399	0.974661	0.972821
0.975164	0.97536	0.973292
0.973976	0.979445	0.976496
0.977913	0.976482	0.973512
0.973041	0.976571	0.975854
0.976482	0.973827	0.973433
0.977915	0.976951	0.970964
0.972354	0.974895	0.974269
0.973255	0.975719	0.97454
0.973608	0.979146	0.975552
0.972672	0.976229	0.971683
0.974953	0.980092	0.973807
0.970558	0.976038	0.974875
0.972413	0.978356	0.97588
0.97399	0.976787	0.974855
0.977603	0.978795	0.975101
0.97327	0.980339	0.972305
0.975247	0.979633	0.977918
0.976304	0.977037	0.973899
0.976934	0.97842	0.97665
0.97754	0.975082	0.977561
0.976344	0.97635	0.974827
0.976262	0.977844	0.971234
0.974488	0.97757	0.972806
0.980957	0.974921	0.972951
0.97808	0.976124	0.973822
0.973543	0.978976	0.972553
0.976908	0.974396	0.975368
0.977138	0.974264	0.975372
0.970638	0.975853	0.972328
0.976399	0.978768	0.97547
0.975572	0.976207	0.974673
0.97775	0.972806	0.972412
0.978798	0.976002	0.971772
0.977514	0.977367	0.974737
0.97697	0.97602	0.975136
0.978861	0.97359	0.974043
0.972982	0.97736	0.975035
0.977646	0.971254	0.976942
0.972436	0.975406	0.976007
0.976823	0.978653	0.975005
0.978825	0.97262	0.975415
0.974923	0.980155	0.971864
0.977389	0.970787	0.973463
0.972769	0.975855	0.97285
0.969064	0.977808	0.972916
0.978724	0.974371	0.97781
0.977783	0.976647	0.972578
0.97923	0.978223	0.974835
0.977774	0.975872	0.972534
0.975772	0.976837	0.973032
0.976807	0.978455	0.973781
0.977655	0.977571	0.9746
0.973953	0.972848	0.972269
0.973316	0.976348	0.971508
0.975179	0.975184	0.976185
0.975592	0.977497	0.975568
0.976873	0.975455	0.973829
0.975864	0.972986	0.977912
0.975627	0.975403	0.974425
0.978771	0.977746	0.976408
0.974622	0.975598	0.972021
0.977491	0.975799	0.973859
0.976412	0.975071	0.973036
0.972389	0.976375	0.975741
0.969348	0.975956	0.974254
0.976851	0.971722	0.970531
0.971603	0.974362	0.970806
0.976095	0.975656	0.973597
0.978517	0.97807	0.972652
0.976168	0.977783	0.973827
0.977627	0.974513	0.971745
0.973561	0.973922	0.972713
0.977203	0.977056	0.970068
0.973876	0.976048	0.975376
0.97441	0.975437	0.975788
0.976429	0.973166	0.975173
0.977589	0.976633	0.975005
0.975814	0.977266	0.975224
0.977703	0.977759	0.977235
0.974096	0.976183	0.975973
0.979775	0.974043	0.972785
0.972092	0.971224	0.973715
0.976259	0.973901	0.96859
0.976125	0.972915	0.973052
0.977491	0.974876	0.974095
0.976209	0.975024	0.973985
0.969983	0.97215	0.975036
0.976911	0.979742	0.978231
0.977197	0.97542	0.977303
0.975725	0.973923	0.974144
0.97376	0.97829	0.973096
0.978394	0.974472	0.972836
0.978404	0.975027	0.975374
0.97856	0.976327	0.972703
0.973406	0.975431	0.972177
0.977809	0.974456	0.974326
0.973339	0.97767	0.974562
0.975911	0.977437	0.976611
0.970685	0.977849	0.972301
0.979773	0.977452	0.975007
0.978476	0.976433	0.974008
0.97711	0.976435	0.977554
0.980581	0.977867	0.977614
0.971774	0.97679	0.976817
0.974397	0.975736	0.977581
0.977741	0.975353	0.976553
0.980551	0.978289	0.977473
0.978517	0.976507	0.974794
0.977236	0.974513	0.975148
0.977236	0.974424	0.971201
0.972588	0.976786	0.973399
0.978563	0.975387	0.975771
0.978751	0.976197	0.973948
0.976586	0.977558	0.973683
0.979182	0.976875	0.976475
0.977076	0.977901	0.971785
0.978016	0.974048	0.972736
0.974849	0.974767	0.970778
0.970826	0.975553	0.979123
0.977681	0.979003	0.970912
0.976934	0.973255	0.97632
0.97519	0.977489	0.975265
0.976997	0.977322	0.972397
0.975864	0.976599	0.975762
0.978825	0.973846	0.973265
0.973677	0.975889	0.97394
0.977911	0.977248	0.974952
0.976376	0.975813	0.976059
0.97924	0.973715	0.973466
0.974716	0.977653	0.972507
0.977872	0.977042	0.976044
0.974842	0.978165	0.976602
0.973138	0.973734	0.975866
0.976597	0.977553	0.973878
0.97526	0.973249	0.973204
0.977081	0.977017	0.974685
0.976829	0.977991	0.975247
0.977632	0.976823	0.973585
0.975869	0.976808	0.97452
0.978033	0.968795	0.976765
0.977843	0.974401	0.974489
0.977491	0.977756	0.974987
0.97726	0.977377	0.970106
0.981209	0.979188	0.972496
0.976211	0.975452	0.974874
0.979325	0.97296	0.977453
0.976939	0.976542	0.975629
0.976716	0.977084	0.974215
0.97585	0.971412	0.975322
0.977782	0.977663	0.972376
0.979307	0.972799	0.97608
0.974909	0.973526	0.972295
0.974103	0.97431	0.975693
0.976809	0.976675	0.973795
0.973945	0.971993	0.973256
0.971419	0.974025	0.976038
0.973891	0.976215	0.970741
0.975906	0.977608	0.972695
0.971772	0.975791	0.973177
0.978238	0.977649	0.975096
0.975959	0.978446	0.977559
0.976594	0.974892	0.975144
0.974809	0.972578	0.974658
0.971323	0.97779	0.97137
0.978377	0.976815	0.974242
0.978079	0.972393	0.975851
0.978641	0.977646	0.975767
0.976527	0.976093	0.973677
0.975353	0.975524	0.974114
0.975195	0.974645	0.976856
0.977103	0.975673	0.972194
0.976432	0.978324	0.975137
0.972757	0.97126	0.976526
0.976231	0.977382	0.975567
0.975434	0.975589	0.973081
0.976084	0.976167	0.973706
0.976193	0.975805	0.975676
0.977563	0.973029	0.976341
0.975991	0.978068	0.974655
0.974697	0.975132	0.975973
0.978667	0.975439	0.973768
0.9763	0.975453	0.974021
0.975561	0.978156	0.974642
0.971324	0.97104	0.974741
0.97577	0.978058	0.972958
0.972407	0.973112	0.970571
0.973857	0.978376	0.973885
0.978977	0.977507	0.97508
0.976414	0.978614	0.970128
0.976587	0.977093	0.9759
0.977274	0.97623	0.970769
0.979692	0.979931	0.973436
0.977593	0.975878	0.976531
0.978129	0.973241	0.975307
0.978931	0.976715	0.975967
0.975356	0.976873	0.973932
0.975912	0.975617	0.973762
0.979976	0.975935	0.976989
0.976711	0.976871	0.972829
0.97395	0.973535	0.974841
0.972423	0.977852	0.973972
0.977438	0.977791	0.977131
0.976627	0.97643	0.975933
0.97669	0.976967	0.975399
0.975907	0.97518	0.97154
0.976806	0.972047	0.976964
0.973577	0.978147	0.977198
0.975382	0.975105	0.971928
0.97581	0.976842	0.967356
0.976674	0.97912	0.976861
0.972103	0.979173	0.974711
0.978133	0.976597	0.97495
0.978153	0.977629	0.976958
0.974806	0.977681	0.969853
0.977065	0.977862	0.975501
0.975857	0.976101	0.972671
0.976454	0.980323	0.973531
0.977176	0.977864	0.977145
0.978908	0.975605	0.971882
0.977194	0.97378	0.974481
0.971974	0.976231	0.972463
0.975015	0.975621	0.973352
0.975331	0.97367	0.974579
0.975341	0.975755	0.975974
0.973912	0.975327	0.974415
0.974635	0.976489	0.972255
0.977036	0.973974	0.972087
0.975145	0.978483	0.974342
0.976239	0.975656	0.976501
0.978871	0.979935	0.975389
0.976354	0.976359	0.972964
0.976211	0.976581	0.97546
0.973702	0.974736	0.97129
0.977248	0.975418	0.974699
0.977201	0.97829	0.973668
0.978288	0.977081	0.975724
0.979183	0.975176	0.972933
0.977927	0.973822	0.973682
0.977303	0.978041	0.971904
0.97508	0.97853	0.975116
0.979279	0.974174	0.976554
0.975802	0.979749	0.97064
0.978503	0.975097	0.974679
0.974037	0.975234	0.976827
0.976104	0.977599	0.974658
0.975372	0.977218	0.975403
0.974969	0.977442	0.976395
0.976346	0.976853	0.976296
0.978894	0.976448	0.971507
0.979301	0.977295	0.976006
0.975856	0.972329	0.974851
0.974074	0.977722	0.975169
0.977925	0.977056	0.974837
0.977872	0.97778	0.974775
0.973179	0.977068	0.97328
0.975673	0.973813	0.970096
0.978774	0.979326	0.969223
0.975645	0.975441	0.97185
0.978063	0.977968	0.971167
0.978851	0.977285	0.975399
0.977866	0.977431	0.974051
0.974653	0.976451	0.97472
0.976824	0.97527	0.976825
0.976329	0.974178	0.972486
0.975124	0.978111	0.978438
0.976246	0.973956	0.974853
0.977766	0.976904	0.973786
0.980019	0.975309	0.975692
0.97779	0.980108	0.974505
0.978331	0.974883	0.975235
0.979416	0.978681	0.97169
0.976057	0.97585	0.972316
0.976208	0.972284	0.974133
0.977993	0.976149	0.972166
0.976142	0.980075	0.972824
0.97803	0.974197	0.968579
0.972931	0.976995	0.972497
0.976985	0.978459	0.97108
0.975975	0.978327	0.967403
0.976069	0.974822	0.97195
0.975937	0.979214	0.974898
0.975326	0.974943	0.97265
0.972809	0.97632	0.976711
0.973538	0.978852	0.976568
0.974858	0.976039	0.974092
0.973712	0.977517	0.975153
0.97791	0.973747	0.976527
0.973755	0.977853	0.974417
0.976164	0.972977	0.972005
0.97549	0.975486	0.976556
0.971912	0.976284	0.974064
0.976584	0.966871	0.975192
0.975763	0.977328	0.976031
0.976418	0.975442	0.973375
0.974794	0.976303	0.97449
0.974388	0.977311	0.973462
0.975801	0.97004	0.972091
0.977192	0.972406	0.977212
0.975654	0.976581	0.975158
0.977912	0.976738	0.973349
0.976073	0.975468	0.971029
0.974205	0.975201	0.972717
0.97705	0.975826	0.969062
0.971006	0.976035	0.973413
0.974579	0.975231	0.97564
0.973097	0.97908	0.974937
0.974983	0.973489	0.976487
0.973814	0.973407	0.976182
0.976551	0.976705	0.977035
0.971464	0.977478	0.975407
0.9749	0.977074	0.97307
0.976676	0.977308	0.975514
0.972654	0.97468	0.976233
0.976769	0.977	0.974654
0.97848	0.976356	0.974791
0.976639	0.978523	0.972513
0.974366	0.973697	0.976157
0.970994	0.971904	0.974449
0.974125	0.978176	0.968772
0.978647	0.972392	0.977426
0.978357	0.976112	0.970618
0.977269	0.976692	0.975541
0.978983	0.975293	0.974948
0.976581	0.977474	0.975309
0.978374	0.975304	0.976005
0.977882	0.972575	0.975486
0.978324	0.977985	0.974239
0.974781	0.974486	0.972048
0.975485	0.97931	0.974292
0.973812	0.979093	0.975326
0.979559	0.975836	0.97637
0.975272	0.975617	0.978856
0.974285	0.976108	0.972978
0.976285	0.977559	0.974559
0.973533	0.976062	0.973992
0.97823	0.96563	0.972711
0.977659	0.976221	0.971805
0.977534	0.97712	0.97367
0.976333	0.978864	0.972134
0.975192	0.977504	0.972767
0.977021	0.975187	0.974808
0.97182	0.978627	0.975158
0.971705	0.976571	0.977939
0.976492	0.975767	0.970447
0.971364	0.976924	0.974284
0.976687	0.976095	0.971259
0.973363	0.978591	0.976034
0.979148	0.977263	0.973207
0.978956	0.977241	0.974993
0.980554	0.973246	0.974032
0.976739	0.975241	0.976845
0.973582	0.978967	0.974186
0.976548	0.977522	0.974857
0.970996	0.975297	0.974893
0.975181	0.974039	0.972207
0.974794	0.978153	0.97436
0.972237	0.975285	0.975693
0.978279	0.976322	0.974064
0.975309	0.97935	0.975932
0.975702	0.977105	0.974825
0.978717	0.976809	0.973842
0.977227	0.972674	0.973378
0.975103	0.977413	0.973894
0.972947	0.978739	0.974075
0.975788	0.978721	0.97599
0.976696	0.977466	0.972415
0.976082	0.978477	0.97353
0.978113	0.975693	0.974393
0.97652	0.973912	0.969227
0.978253	0.975879	0.978359
0.977541	0.971562	0.975946
0.977172	0.976724	0.974574
0.972388	0.976812	0.975511
0.972652	0.977304	0.977262
0.973515	0.975209	0.977376
0.978405	0.978643	0.970755
0.975877	0.978773	0.974557
0.975627	0.97337	0.972848
0.977293	0.979296	0.973569
0.976522	0.977257	0.975601
0.979287	0.974567	0.975784
0.974304	0.97391	0.972805
0.975745	0.975977	0.97166
0.976849	0.977395	0.975594
0.977494	0.974916	0.970927
0.974776	0.975636	0.975502
0.976487	0.969583	0.972233
0.972039	0.976576	0.972195
0.978332	0.975264	0.975283
0.976472	0.974647	0.966722
0.976962	0.973168	0.971756
0.977038	0.979079	0.975722
0.97788	0.973582	0.973352
0.974445	0.975532	0.973119
0.975223	0.977854	0.971351
0.975803	0.974257	0.975346
0.97727	0.975123	0.973281
0.976746	0.974425	0.971743
0.979058	0.977154	0.974436
0.977711	0.976944	0.974693
0.975592	0.972739	0.97615
0.97507	0.973331	0.977687
0.976171	0.97529	0.97757
0.973393	0.976724	0.974326
0.974419	0.978108	0.972739
0.974139	0.972644	0.974631
0.976415	0.973739	0.975622
0.977083	0.974583	0.973772
0.977598	0.977307	0.97679
0.978137	0.977208	0.971297
0.976194	0.977045	0.975148
0.975613	0.975573	0.975041
0.975257	0.973936	0.976371
0.979483	0.975103	0.975775
0.9752	0.974452	0.97249
[truncated: 8,001 more rows]

## Sheet: Sup. Fig. 2b Cophyl association
res	index
0.0225363	1
0.0224282	2
0.0224282	3
0.0224973	4
0.0530676	5
0.0532032	6
0.0255647	7
0.0256693	8
0.0306275	9
0.0320324	10
0.0563276	11
0.0307668	12
0.124325	13
0.0353706	14
0.0341385	15
0.0344949	16
0.0327376	17
0.0343025	18
0.0317873	19
0.0292659	20
0.0292696	21
0.0320665	22
0.056287	23
0.0292627	24
0.033433	25
0.0298506	26
0.0295875	27
0.0298521	28
0.0292648	29
0.0339074	30
0.0293926	31
0.0304585	32
0.0341204	33
0.12553	34
0.034444	35
0.034444	36
0.0347308	37
0.0220813	38
0.0220812	39
0.0246959	40
0.0234289	41
0.031669	42
0.028601	43
0.058289	44
0.0346876	45
0.0317462	46
0.0283272	47
0.0284034	48
0.0283271	49
0.0283312	50
0.0283299	51
0.0283275	52
0.0286007	53
0.0220739	54
0.022074	55
0.0220725	56
0.022072	57
0.022072	58
0.0220734	59
0.0355272	60
0.0332714	61
0.0319415	62
0.0286602	63
0.0286847	64
0.0285245	65
0.0285268	66
0.0285245	67
0.0339204	68
0.0339209	69
0.032757	70
0.0414249	71
0.0328684	72
0.0319852	73
0.0539986	74
0.0539991	75
0.0319323	76
0.0319319	77
0.0319323	78
0.0319318	79
0.0348843	80
0.0304627	81
0.0556943	82
0.0326404	83
0.0365453	84
0.0604607	85
0.120381	86
0.0364354	87
0.0308416	88
0.120996	89
0.0529329	90
0.0352813	91
0.0352813	92
0.0359685	93
0.0315342	94
0.0529295	95
0.0355628	96
0.0331602	97
0.0422489	98
0.0546665	99
0.0529549	100
0.121235	101
0.030807	102
0.0308056	103
0.030842	104
0.121457	105
0.0368737	106
0.116524	107
0.116524	108
0.116505	109
0.0369426	110
0.0355109	111
0.0347474	112
0.0354668	113
0.0346755	114
0.0339532	115
0.0344571	116
0.0585257	117
0.119059	118
0.0336909	119
0.119009	120
0.0339884	121
0.0347647	122
0.0352843	123
0.0328766	124
0.0332979	125
0.033826	126
0.0311936	127
0.0343691	128
0.120403	129
0.0354634	130
0.0328707	131
0.0328649	132
0.0319352	133
0.0327642	134
0.0311983	135
0.0345612	136
0.0330452	137
0.0569113	138
0.122123	139
0.122121	140
0.0334215	141
0.0334225	142
0.062422	143
0.0324699	144
0.032008	145
0.0275986	146
0.0624889	147
0.0276706	148
0.0340322	149
0.0352789	150
0.0311075	151
0.0277826	152
0.0276539	153
0.0329126	154
0.0277057	155
0.0335878	156
0.12198	157
0.0340531	158
0.0277109	159
0.0327959	160
0.0431426	161
0.0327794	162
0.0327795	163
0.0327865	164
0.032787	165
0.0327865	166
0.031191	167
0.0277057	168
0.0320209	169
0.0340892	170
0.0340895	171
0.03527	172
0.0353174	173
0.0277109	174
0.0311089	175
0.0340901	176
0.0275608	177
0.0337061	178
0.0344936	179
0.122857	180
0.0277629	181
0.0324622	182
0.0275662	183
0.0347398	184
0.0327576	185
0.0352762	186
0.0308798	187
0.0352699	188
0.0329098	189
0.0309644	190
0.0431426	191
0.0275656	192
0.0276319	193
0.0609342	194
0.032008	195
0.0328975	196
0.0311092	197
0.121554	198
0.121279	199
0.121279	200
0.121366	201
0.0352708	202
0.0352708	203
0.0352096	204
0.0327149	205
0.0327112	206
0.032712	207
0.0327145	208
0.0327233	209
0.0327155	210
0.0327143	211
0.122331	212
0.0330624	213
0.0330622	214
0.0334522	215
0.0324495	216
0.032493	217
0.0345502	218
0.0324495	219
0.0329128	220
0.0329133	221
0.0329133	222
0.0329127	223
0.0340322	224
0.0275672	225
0.0275985	226
0.0621211	227
0.0331192	228
0.0308636	229
0.0308634	230
0.0308731	231
0.0356893	232
0.0275608	233
0.0337729	234
0.0301143	235
0.0312579	236
0.12124	237
0.033993	238
0.0297954	239
0.0297495	240
0.0297495	241
0.0331712	242
0.0297791	243
0.0319135	244
0.0337667	245
0.029561	246
0.0336337	247
0.0319754	248
0.0297348	249
0.0323921	250
0.0332591	251
0.0277693	252
0.061431	253
0.0329019	254
0.0329019	255
0.0307089	256
0.0307087	257
0.0614279	258
0.0254258	259
0.0261719	260
0.034656	261
0.0264278	262
0.0264277	263
0.0177728	264
0.0177681	265
0.0177681	266
0.0179667	267
0.0227506	268
0.0227506	269
0.0180284	270
0.0184953	271
0.0177647	272
0.0177647	273
0.017735	274
0.0177315	275
0.0177393	276
0.0177342	277
0.0177372	278
0.0177315	279
0.0177316	280
0.0177371	281
0.0177393	282
0.0177393	283
0.0177372	284
0.0177322	285
0.0550075	286
0.0246141	287
0.0233775	288
0.0233641	289
0.0339677	290
0.115476	291
0.115545	292
0.0204355	293
0.023172	294
0.0214062	295
0.0232071	296
0.0293702	297
0.0324078	298
0.0302011	299
0.0273974	300
0.0302284	301
0.0273676	302
0.0275688	303
0.0219054	304
0.0353776	305
0.0361611	306
0.0345815	307
0.0609853	308
0.0297928	309
0.0297928	310
0.029793	311
0.0361284	312
0.0339605	313
0.12364	314
0.0337878	315
0.0346869	316
0.0366419	317
0.0346635	318
0.0336879	319
0.0256826	320
0.0298291	321
0.036186	322
0.0251978	323
0.0252707	324
0.0252668	325
0.0251968	326
0.0252016	327
0.0252908	328
0.0251979	329
0.0251989	330
0.123918	331
0.0351051	332
0.0311565	333
0.0613134	334
0.0347704	335
0.0347703	336
0.0256811	337
0.0256606	338
0.0338171	339
0.0588554	340
0.0590509	341
0.0592691	342
0.0330589	343
0.0304779	344
0.0311077	345
0.0332009	346
0.033381	347
0.0349301	348
0.0304779	349
0.02831	350
0.0568622	351
0.0337065	352
0.0335899	353
0.0337204	354
0.0327579	355
0.0345464	356
0.0312554	357
0.0282691	358
0.0282679	359
0.0590598	360
0.0308204	361
0.0333597	362
0.0544274	363
0.053039	364
0.0519528	365
0.0344612	366
0.0517532	367
0.035279	368
0.0529461	369
0.0351364	370
0.0343335	371
0.0519847	372
0.0336074	373
0.0517532	374
0.0332588	375
0.0344358	376
0.0336395	377
0.0351201	378
0.0327341	379
0.0333597	380
0.0351067	381
0.035293	382
0.0530751	383
0.032915	384
0.0537236	385
0.0540011	386
0.0364038	387
0.0327336	388
0.0337796	389
0.0532228	390
0.0352634	391
0.122643	392
0.0327025	393
0.0327209	394
0.0327276	395
0.0309783	396
0.0309783	397
0.0310732	398
0.0316484	399
0.0316472	400
0.0332894	401
0.0325968	402
0.0341212	403
0.0334861	404
0.0356878	405
0.119839	406
0.0602635	407
0.0323033	408
0.0338637	409
0.0310472	410
0.120082	411
0.0323014	412
0.0323016	413
0.0323026	414
0.0323014	415
0.0311371	416
0.0332096	417
0.118921	418
0.0339362	419
0.118998	420
0.0333104	421
0.060321	422
0.0310191	423
0.0332096	424
0.060686	425
0.025533	426
0.0254402	427
0.02902	428
0.0303223	429
0.0298608	430
0.0298609	431
0.027057	432
0.0270436	433
0.027093	434
0.0271062	435
0.0270554	436
0.0307644	437
0.0285315	438
0.0285295	439

## Sheet: Sup. Fig. 2d Cophyl association
res	index
0.0225792	1
0.0224724	2
0.0224724	3
0.0225407	4
0.0529674	5
0.0531047	6
0.0255684	7
0.025673	8
0.03063	9
0.0320521	10
0.0563452	11
0.0307653	12
0.124325	13
0.0353625	14
0.0341258	15
0.0344945	16
0.0327259	17
0.034288	18
0.0317869	19
0.0292703	20
0.029274	21
0.0320586	22
0.0563093	23
0.0292671	24
0.033434	25
0.0298525	26
0.0295907	27
0.029854	28
0.0292692	29
0.0339017	30
0.0293575	31
0.030441	32
0.034127	33
0.1255	34
0.0344554	35
0.0344554	36
0.0347403	37
0.0221247	38
0.0221246	39
0.0247107	40
0.0234614	41
0.0316666	42
0.0286089	43
0.0582646	44
0.0346973	45
0.0317425	46
0.028337	47
0.0284129	48
0.0283369	49
0.028341	50
0.0283397	51
0.0283373	52
0.0286085	53
0.0221173	54
0.0221174	55
0.022116	56
0.0221155	57
0.0221155	58
0.0221169	59
0.0355223	60
0.0332631	61
0.0319581	62
0.0286751	63
0.0286997	64
0.0285395	65
0.0285418	66
0.0285395	67
0.0339166	68
0.0339171	69
0.0327601	70
0.0414281	71
0.032872	72
0.0320015	73
0.0540123	74
0.0540127	75
0.031949	76
0.0319486	77
0.031949	78
0.0319485	79
0.034885	80
0.0304618	81
0.0557088	82
0.0326494	83
0.0365467	84
0.0604799	85
0.120395	86
0.0364353	87
0.0308021	88
0.121002	89
0.0529511	90
0.035282	91
0.035282	92
0.0359695	93
0.0315038	94
0.0529478	95
0.0355679	96
0.0331453	97
0.042255	98
0.0546837	99
0.0529729	100
0.121243	101
0.0307907	102
0.0307893	103
0.0308025	104
0.12147	105
0.0368733	106
0.116583	107
0.116583	108
0.116563	109
0.036894	110
0.0354821	111
0.034712	112
0.0354396	113
0.0346417	114
0.0339151	115
0.0344221	116
0.0585292	117
0.11909	118
0.0336468	119
0.11904	120
0.0339504	121
0.0347795	122
0.0352731	123
0.0328554	124
0.0332847	125
0.0338038	126
0.0312276	127
0.0343832	128
0.120392	129
0.0354609	130
0.0328459	131
0.0328401	132
0.0319608	133
0.0327572	134
0.0312323	135
0.0345681	136
0.033101	137
0.0569836	138
0.122124	139
0.122122	140
0.0334195	141
0.0334205	142
0.0624115	143
0.0324607	144
0.0320055	145
0.027606	146
0.0624788	147
0.0276778	148
0.0340322	149
0.0352774	150
0.0311038	151
0.0277897	152
0.027661	153
0.0328975	154
0.0277129	155
0.0335835	156
0.121983	157
0.034053	158
0.0277181	159
0.0327858	160
0.0431382	161
0.0327694	162
0.0327694	163
0.0327766	164
0.032777	165
0.0327766	166
0.0311865	167
0.0277129	168
0.0320182	169
0.0340891	170
0.0340893	171
0.0352685	172
0.0353103	173
0.0277181	174
0.0311052	175
0.03409	176
0.0275683	177
0.033701	178
0.0344891	179
0.122868	180
0.02777	181
0.032453	182
0.0275738	183
0.0347382	184
0.0327535	185
0.0352747	186
0.0308733	187
0.0352685	188
0.0328949	189
0.0309583	190
0.0431382	191
0.0275731	192
0.0276388	193
0.0609238	194
0.0320055	195
0.0328828	196
0.0311056	197
0.121561	198
0.121286	199
0.121286	200
0.121373	201
0.0352653	202
0.0352653	203
0.0352038	204
0.032711	205
0.0327074	206
0.0327082	207
0.0327106	208
0.0327194	209
0.0327117	210
0.0327104	211
0.122338	212
0.033067	213
0.0330668	214
0.0334454	215
0.0324403	216
0.0324835	217
0.034549	218
0.0324403	219
0.0328976	220
0.0328981	221
0.0328981	222
0.0328976	223
0.0340322	224
0.0275747	225
0.0276059	226
0.0621015	227
0.0331233	228
0.0308571	229
0.0308568	230
0.0308666	231
0.0356845	232
0.0275683	233
0.0337724	234
0.0301246	235
0.031247	236
0.121234	237
0.0339878	238
0.0297704	239
0.0297243	240
0.0297243	241
0.0331567	242
0.0297541	243
0.0319375	244
0.0337533	245
0.0295709	246
0.0336463	247
0.0319994	248
0.0297439	249
0.032403	250
0.0332615	251
0.0277489	252
0.0615362	253
0.0328864	254
0.0328863	255
0.0307292	256
0.0307289	257
0.0615331	258
0.0254965	259
0.0262439	260
0.0346529	261
0.0263712	262
0.0263711	263
0.0177796	264
0.0177748	265
0.0177748	266
0.0179732	267
0.0227511	268
0.0227511	269
0.0180348	270
0.018501	271
0.0177714	272
0.0177714	273
0.0177418	274
0.0177384	275
0.0177461	276
0.017741	277
0.0177439	278
0.0177383	279
0.0177384	280
0.0177438	281
0.0177461	282
0.0177461	283
0.017744	284
0.017739	285
0.0549934	286
0.0245896	287
0.0233452	288
0.0233317	289
0.033992	290
0.11544	291
0.11551	292
0.0203803	293
0.0231059	294
0.0213459	295
0.0231407	296
0.0294616	297
0.0324019	298
0.0302187	299
0.0274345	300
0.0302196	301
0.0274043	302
0.0276053	303
0.0218069	304
0.0353791	305
0.0361601	306
0.0345764	307
0.0609796	308
0.0297902	309
0.0297902	310
0.0297905	311
0.0361317	312
0.0339568	313
0.123648	314
0.0338013	315
0.0346866	316
0.0366415	317
0.0346631	318
0.033686	319
0.0256845	320
0.0298266	321
0.0361892	322
0.0251993	323
0.0252723	324
0.0252684	325
0.0251983	326
0.025203	327
0.0252924	328
0.0251993	329
0.0252004	330
0.123921	331
0.0351043	332
0.0311651	333
0.0613063	334
0.0347684	335
0.0347683	336
0.025683	337
0.0256624	338
0.0338306	339
0.058871	340
0.0590581	341
0.0592936	342
0.033064	343
0.0304743	344
0.0311069	345
0.0332065	346
0.0333983	347
0.0349285	348
0.0304743	349
0.0282989	350
0.0568884	351
0.033695	352
0.0335987	353
0.0337258	354
0.0327462	355
0.0345559	356
0.0312565	357
0.0282578	358
0.0282567	359
0.0590854	360
0.0308185	361
0.0333656	362
0.0544162	363
0.0530337	364
0.0519405	365
0.0344632	366
0.0517404	367
0.0352782	368
0.0529359	369
0.0351426	370
0.0343433	371
0.051972	372
0.0336109	373
0.0517404	374
0.0332775	375
0.0344379	376
0.0336433	377
0.0351197	378
0.0327526	379
0.0333656	380
0.0351063	381
0.0352918	382
0.0530697	383
0.0329335	384
0.0537228	385
0.0539962	386
0.0364099	387
0.032752	388
0.033782	389
0.0532155	390
0.0352761	391
0.122687	392
0.0326924	393
0.0327107	394
0.0327172	395
0.0309883	396
0.0309883	397
0.0310851	398
0.0316536	399
0.0316524	400
0.0332824	401
0.0325866	402
0.0341223	403
0.0334907	404
0.0356862	405
0.119831	406
0.0602472	407
0.0322911	408
0.0338602	409
0.0310587	410
0.120071	411
0.0322891	412
0.0322893	413
0.0322904	414
0.0322892	415
0.0311493	416
0.0332125	417
0.118931	418
0.0339239	419
0.119008	420
0.0333012	421
0.0603009	422
0.0310305	423
0.0332125	424
0.0607028	425
0.0256349	426
0.0255427	427
0.0290313	428
0.0303073	429
0.0298485	430
0.0298485	431
0.0270216	432
0.0270077	433
0.0270567	434
0.0270701	435
0.0270199	436
0.0307477	437
0.0285718	438
0.0285698	439

## Sheet: Sup. Fig. 2f Cophyl association
res	index
0.0183924	1
0.0181368	2
0.0181368	3
0.0183006	4
0.054505	5
0.0546324	6
0.0262666	7
0.0262992	8
0.0306178	9
0.0311137	10
0.0559336	11
0.0300658	12
0.124426	13
0.0357684	14
0.0343793	15
0.0343869	16
0.0325224	17
0.0347086	18
0.0314021	19
0.0279104	20
0.027917	21
0.0317663	22
0.0564443	23
0.0279066	24
0.0331605	25
0.0286699	26
0.0283381	27
0.028671	28
0.0279091	29
0.0340141	30
0.0312925	31
0.0312665	32
0.0343752	33
0.126449	34
0.034271	35
0.034271	36
0.0346546	37
0.0206927	38
0.0206927	39
0.0247327	40
0.0225528	41
0.0316865	42
0.0285416	43
0.0592532	44
0.0346103	45
0.031806	46
0.0281777	47
0.0282658	48
0.0281775	49
0.0281814	50
0.0281805	51
0.0281782	52
0.0285411	53
0.0206827	54
0.0206828	55
0.0206809	56
0.0206803	57
0.0206803	58
0.0206821	59
0.0358453	60
0.0332467	61
0.0320766	62
0.0278089	63
0.0278318	64
0.0276313	65
0.027634	66
0.0276313	67
0.0334662	68
0.0334669	69
0.0328429	70
0.0410443	71
0.0329416	72
0.0321202	73
0.0533057	74
0.0533063	75
0.0320677	76
0.0320671	77
0.0320677	78
0.032067	79
0.0350982	80
0.0310161	81
0.0555821	82
0.0320915	83
0.0363703	84
0.0600171	85
0.120071	86
0.0362706	87
0.0319528	88
0.120989	89
0.0522956	90
0.0351832	91
0.0351832	92
0.0359602	93
0.0324146	94
0.0522926	95
0.0355396	96
0.0334509	97
0.0420884	98
0.0540087	99
0.0523277	100
0.121204	101
0.0313958	102
0.0313944	103
0.0319534	104
0.121093	105
0.0366566	106
0.113065	107
0.113073	108
0.113048	109
0.0387081	110
0.0367471	111
0.0361067	112
0.0366273	113
0.0359974	114
0.0354103	115
0.0358072	116
0.0591226	117
0.116446	118
0.0351787	119
0.116185	120
0.0354102	121
0.0337031	122
0.0343235	123
0.0328599	124
0.0327563	125
0.0333923	126
0.0302383	127
0.0335028	128
0.120543	129
0.0345045	130
0.0323075	131
0.0323026	132
0.0310665	133
0.0326691	134
0.0302434	135
0.0336751	136
0.0305626	137
0.0562019	138
0.12199	139
0.121988	140
0.033836	141
0.0338376	142
0.0625658	143
0.0321792	144
0.0319354	145
0.0265931	146
0.0626451	147
0.0266848	148
0.0338116	149
0.0358485	150
0.0319055	151
0.0268259	152
0.0266672	153
0.0327056	154
0.0267436	155
0.0343446	156
0.121972	157
0.0338371	158
0.0267463	159
0.0335019	160
0.0433223	161
0.0334866	162
0.0334866	163
0.0334806	164
0.0334811	165
0.0334806	166
0.0319897	167
0.0267436	168
0.0319564	169
0.0338639	170
0.0338641	171
0.0358351	172
0.0358665	173
0.0267463	174
0.0319054	175
0.033865	176
0.0265466	177
0.034472	178
0.0353605	179
0.12314	180
0.0267974	181
0.0321676	182
0.0265535	183
0.0347042	184
0.0338238	185
0.0358439	186
0.0317408	187
0.0358351	188
0.0327006	189
0.031814	190
0.0433223	191
0.0265528	192
0.0266489	193
0.0612615	194
0.0319354	195
0.0326878	196
0.0319058	197
0.121283	198
0.120947	199
0.120947	200
0.121052	201
0.0360683	202
0.0360684	203
0.0356511	204
0.0337626	205
0.0337576	206
0.033758	207
0.033762	208
0.0337686	209
0.0337628	210
0.0337622	211
0.12231	212
0.0335329	213
0.0335315	214
0.0343623	215
0.0321533	216
0.0322003	217
0.0344788	218
0.0321533	219
0.0327063	220
0.0327062	221
0.0327062	222
0.0327063	223
0.0338116	224
0.0265547	225
0.0265931	226
0.0624153	227
0.0335978	228
0.0317221	229
0.0317218	230
0.0317302	231
0.0361643	232
0.0265466	233
0.0337125	234
0.0300489	235
0.0335402	236
0.121233	237
0.0336808	238
0.0286739	239
0.0286154	240
0.0286155	241
0.032574	242
0.0286514	243
0.0320749	244
0.0332329	245
0.0295206	246
0.0332949	247
0.0321871	248
0.0295883	249
0.0323788	250
0.0334934	251
0.0282648	252
0.0583443	253
0.0327892	254
0.0327892	255
0.0307581	256
0.0307578	257
0.0583398	258
0.0219173	259
0.0245632	260
0.0333035	261
0.027897	262
0.0278969	263
0.019236	264
0.0192317	265
0.0192317	266
0.0194028	267
0.0235882	268
0.0235882	269
0.019459	270
0.0198583	271
0.0192287	272
0.0192287	273
0.0192044	274
0.0192016	275
0.0192081	276
0.0192037	277
0.0192072	278
0.0192016	279
0.0192016	280
0.0192068	281
0.0192081	282
0.0192081	283
0.0192072	284
0.0192021	285
0.0544213	286
0.0269528	287
0.026052	288
0.0260393	289
0.0339889	290
0.116153	291
0.116168	292
0.0238202	293
0.0268877	294
0.0249692	295
0.0269262	296
0.0264941	297
0.0315142	298
0.0298567	299
0.0270094	300
0.0306021	301
0.0269985	302
0.0271776	303
0.0251201	304
0.0359445	305
0.0363165	306
0.0345849	307
0.0609699	308
0.0296982	309
0.0296982	310
0.0296985	311
0.0371228	312
0.0347321	313
0.123907	314
0.0345539	315
0.0352983	316
0.0371411	317
0.0352744	318
0.0343195	319
0.0255415	320
0.0297372	321
0.0371962	322
0.0250364	323
0.0251085	324
0.0251057	325
0.0250353	326
0.0250401	327
0.0251342	328
0.025037	329
0.0250374	330
0.123998	331
0.0353681	332
0.0313567	333
0.0612397	334
0.0349118	335
0.0349117	336
0.02554	337
0.0255191	338
0.034591	339
0.0584134	340
0.0589081	341
0.0585698	342
0.0325113	343
0.0297426	344
0.0302319	345
0.0331387	346
0.0329743	347
0.0344129	348
0.0297426	349
0.0294728	350
0.0566416	351
0.0338361	352
0.0335939	353
0.0333434	354
0.0329288	355
0.034211	356
0.0317197	357
0.0294489	358
0.0294475	359
0.0585174	360
0.0299842	361
0.0326674	362
0.056164	363
0.0541024	364
0.0540606	365
0.0331383	366
0.0539032	367
0.0342907	368
0.054847	369
0.0343346	370
0.0335055	371
0.0540951	372
0.033038	373
0.0539032	374
0.0323505	375
0.0331004	376
0.0330655	377
0.034404	378
0.0319007	379
0.0326674	380
0.0343839	381
0.0343152	382
0.0541265	383
0.0320447	384
0.0546678	385
0.0550659	386
0.0355243	387
0.0319002	388
0.0331754	389
0.0550838	390
0.0332337	391
0.121586	392
0.0325385	393
0.0325614	394
0.0325694	395
0.0305942	396
0.0305942	397
0.0307019	398
0.0313454	399
0.0313442	400
0.033113	401
0.0323133	402
0.0342869	403
0.0336092	404
0.0356397	405
0.120268	406
0.0597759	407
0.0320141	408
0.0342737	409
0.0306652	410
0.120604	411
0.0320121	412
0.0320123	413
0.0320134	414
0.0320121	415
0.030775	416
0.0332836	417
0.119267	418
0.0339154	419
0.11933	420
0.0332545	421
0.0598056	422
0.0306384	423
0.0332836	424
0.0566575	425
0.0221404	426
0.0218839	427
0.0282257	428
0.0301867	429
0.0293702	430
0.0293703	431
0.0280896	432
0.0281097	433
0.0281634	434
0.0281739	435
0.0280882	436
0.0312711	437
0.0262269	438
0.0262245	439
